# Supplementary material for: Functional genomics of a generalist parasitic plant: Laser microdissection of host-parasite interface reveals host-specific patterns of parasite gene expression
Source: BMC Plant Biol. 2013 Jan 9;13:9. doi: 10.1186/1471-2229-13-9 (PMC3636017; doi:10.1186/1471-2229-13-9)
Supplement: Additional file 3 — OrthoMCL DB and InterProScan annotation summary spreadsheet of unigenes that remained after the screen of PPGP databases, host cDNA and EST sequences, and NCBI’s non-redundant protein sequences database. [file 1471-2229-13-9-S3.xls]

## Sheet: TrVe_Zea_IPS
InterProScan User Manual
Unigene ID	InterPro Accession Number (Stable)	Relationship (parent/child) Description	Type	Annotation Signatures
TrVeIntZeamaGB1_10118	noIPR	unintegrated	unintegrated	tmhmm (TMHMM)
TrVeIntZeamaGB1_10118	noIPR	unintegrated	unintegrated
TrVeIntZeamaGB1_10630	noIPR	unintegrated	unintegrated	SignalP-NN(euk) (SIGNALP)
TrVeIntZeamaGB1_10630	noIPR	unintegrated	unintegrated	tmhmm (TMHMM)
TrVeIntZeamaGB1_10630	noIPR	unintegrated	unintegrated
TrVeIntZeamaGB1_10716	noIPR	unintegrated	unintegrated	tmhmm (TMHMM)
TrVeIntZeamaGB1_10716	noIPR	unintegrated	unintegrated
TrVeIntZeamaGB1_10812	noIPR	unintegrated	unintegrated	SignalP-NN(euk) (SIGNALP)
TrVeIntZeamaGB1_10812	noIPR	unintegrated	unintegrated	tmhmm (TMHMM)
TrVeIntZeamaGB1_10812	noIPR	unintegrated	unintegrated
TrVeIntZeamaGB1_10819	IPR012677	Nucleotide-binding, alpha-beta plait	Domain	G3DSA:3.30.70.330 (GENE3D)
TrVeIntZeamaGB1_10819	IPR012677	Nucleotide-binding, alpha-beta plait	Domain	GO:0000166
TrVeIntZeamaGB1_10863	noIPR	unintegrated	unintegrated	SignalP-NN(euk) (SIGNALP)
TrVeIntZeamaGB1_10863	noIPR	unintegrated	unintegrated	tmhmm (TMHMM)
TrVeIntZeamaGB1_10863	noIPR	unintegrated	unintegrated
TrVeIntZeamaGB1_10902	noIPR	unintegrated	unintegrated	SignalP-NN(euk) (SIGNALP)
TrVeIntZeamaGB1_10902	noIPR	unintegrated	unintegrated	tmhmm (TMHMM)
TrVeIntZeamaGB1_10902	noIPR	unintegrated	unintegrated
TrVeIntZeamaGB1_10948	noIPR	unintegrated	unintegrated	SignalP-NN(euk) (SIGNALP)
TrVeIntZeamaGB1_10948	noIPR	unintegrated	unintegrated
TrVeIntZeamaGB1_10992	noIPR	unintegrated	unintegrated	PTHR22814 (PANTHER)
TrVeIntZeamaGB1_10992	noIPR	unintegrated	unintegrated	PTHR22814:SF33 (PANTHER)
TrVeIntZeamaGB1_10992	noIPR	unintegrated	unintegrated
TrVeIntZeamaGB1_11069	noIPR	unintegrated	unintegrated	SignalP-NN(euk) (SIGNALP)
TrVeIntZeamaGB1_11069	noIPR	unintegrated	unintegrated	tmhmm (TMHMM)
TrVeIntZeamaGB1_11069	noIPR	unintegrated	unintegrated
TrVeIntZeamaGB1_11089	noIPR	unintegrated	unintegrated	SignalP-NN(euk) (SIGNALP)
TrVeIntZeamaGB1_11089	noIPR	unintegrated	unintegrated
TrVeIntZeamaGB1_11090	IPR000167	Dehydrin	Family	PF00257 (PFAM)
TrVeIntZeamaGB1_11090	IPR000167	Dehydrin	Family	PS00823 (PROSITE)
TrVeIntZeamaGB1_11090	IPR000167	Dehydrin	Family	GO:0006950
TrVeIntZeamaGB1_11090	IPR000167	Dehydrin	Family	GO:0009415
TrVeIntZeamaGB1_11123	IPR008972	Cupredoxin	Domain	G3DSA:2.60.40.420 (GENE3D)
TrVeIntZeamaGB1_11123	IPR008972	Cupredoxin	Domain
TrVeIntZeamaGB1_11123	noIPR	unintegrated	unintegrated	SignalP-NN(euk) (SIGNALP)
TrVeIntZeamaGB1_11123	noIPR	unintegrated	unintegrated
TrVeIntZeamaGB1_11168	noIPR	unintegrated	unintegrated	SignalP-NN(euk) (SIGNALP)
TrVeIntZeamaGB1_11168	noIPR	unintegrated	unintegrated
TrVeIntZeamaGB1_11187	noIPR	unintegrated	unintegrated	PTHR23002 (PANTHER)
TrVeIntZeamaGB1_11187	noIPR	unintegrated	unintegrated	PTHR23002:SF5 (PANTHER)
TrVeIntZeamaGB1_11187	noIPR	unintegrated	unintegrated
TrVeIntZeamaGB1_11187	IPR001878	Zinc finger, CCHC-type	Domain	G3DSA:4.10.60.10 (GENE3D)
TrVeIntZeamaGB1_11187	IPR001878	Zinc finger, CCHC-type	Domain	PF00098 (PFAM)
TrVeIntZeamaGB1_11187	IPR001878	Zinc finger, CCHC-type	Domain	SM00343 (SMART)
TrVeIntZeamaGB1_11187	IPR001878	Zinc finger, CCHC-type	Domain	PS50158 (PROFILE)
TrVeIntZeamaGB1_11187	IPR001878	Zinc finger, CCHC-type	Domain	SSF57756 (SUPERFAMILY)
TrVeIntZeamaGB1_11187	IPR001878	Zinc finger, CCHC-type	Domain	GO:0003676
TrVeIntZeamaGB1_11187	IPR001878	Zinc finger, CCHC-type	Domain	GO:0008270
TrVeIntZeamaGB1_11253	noIPR	unintegrated	unintegrated	tmhmm (TMHMM)
TrVeIntZeamaGB1_11253	noIPR	unintegrated	unintegrated
TrVeIntZeamaGB1_11272	IPR013177	Domain of unknown function DUF1713, mitochondria	Domain	PF08213 (PFAM)
TrVeIntZeamaGB1_11272	IPR013177	Domain of unknown function DUF1713, mitochondria	Domain
TrVeIntZeamaGB1_11350	IPR007513	Uncharacterised protein family SERF	Family	PF04419 (PFAM)
TrVeIntZeamaGB1_11350	IPR007513	Uncharacterised protein family SERF	Family
TrVeIntZeamaGB1_11364	IPR008972	Cupredoxin	Domain	G3DSA:2.60.40.420 (GENE3D)
TrVeIntZeamaGB1_11364	IPR008972	Cupredoxin	Domain	SSF49503 (SUPERFAMILY)
TrVeIntZeamaGB1_11364	IPR008972	Cupredoxin	Domain
TrVeIntZeamaGB1_11364	IPR003245	Plastocyanin-like	Domain	PD003122 (PRODOM)
TrVeIntZeamaGB1_11364	IPR003245	Plastocyanin-like	Domain	PF02298 (PFAM)
TrVeIntZeamaGB1_11364	IPR003245	Plastocyanin-like	Domain	GO:0005507
TrVeIntZeamaGB1_11364	IPR003245	Plastocyanin-like	Domain	GO:0009055
TrVeIntZeamaGB1_11364	noIPR	unintegrated	unintegrated	SignalP-NN(euk) (SIGNALP)
TrVeIntZeamaGB1_11364	noIPR	unintegrated	unintegrated	tmhmm (TMHMM)
TrVeIntZeamaGB1_11364	noIPR	unintegrated	unintegrated
TrVeIntZeamaGB1_11370	noIPR	unintegrated	unintegrated	tmhmm (TMHMM)
TrVeIntZeamaGB1_11370	noIPR	unintegrated	unintegrated
TrVeIntZeamaGB1_11636	noIPR	unintegrated	unintegrated	tmhmm (TMHMM)
TrVeIntZeamaGB1_11636	noIPR	unintegrated	unintegrated
TrVeIntZeamaGB1_11640	noIPR	unintegrated	unintegrated	SignalP-NN(euk) (SIGNALP)
TrVeIntZeamaGB1_11640	noIPR	unintegrated	unintegrated
TrVeIntZeamaGB1_11642	IPR003653	Peptidase C48, SUMO/Sentrin/Ubl1	Family	PF02902 (PFAM)
TrVeIntZeamaGB1_11642	IPR003653	Peptidase C48, SUMO/Sentrin/Ubl1	Family	GO:0006508
TrVeIntZeamaGB1_11642	IPR003653	Peptidase C48, SUMO/Sentrin/Ubl1	Family	GO:0008234
TrVeIntZeamaGB1_11642	noIPR	unintegrated	unintegrated	SSF54001 (SUPERFAMILY)
TrVeIntZeamaGB1_11642	noIPR	unintegrated	unintegrated
TrVeIntZeamaGB1_11665	noIPR	unintegrated	unintegrated	tmhmm (TMHMM)
TrVeIntZeamaGB1_11665	noIPR	unintegrated	unintegrated
TrVeIntZeamaGB1_11696	IPR018247	EF-Hand 1, calcium-binding site	Binding_site	PS00018 (PROSITE)
TrVeIntZeamaGB1_11696	IPR018247	EF-Hand 1, calcium-binding site	Binding_site
TrVeIntZeamaGB1_11778	IPR003340	B3 DNA binding domain	Domain	PS50863 (PROFILE)
TrVeIntZeamaGB1_11778	IPR003340	B3 DNA binding domain	Domain	GO:0003677
TrVeIntZeamaGB1_11778	IPR015300	DNA-binding pseudobarrel domain	Domain	G3DSA:2.40.330.10 (GENE3D)
TrVeIntZeamaGB1_11778	IPR015300	DNA-binding pseudobarrel domain	Domain
TrVeIntZeamaGB1_11783	noIPR	unintegrated	unintegrated	tmhmm (TMHMM)
TrVeIntZeamaGB1_11783	noIPR	unintegrated	unintegrated
TrVeIntZeamaGB1_11807	IPR008972	Cupredoxin	Domain	G3DSA:2.60.40.420 (GENE3D)
TrVeIntZeamaGB1_11807	IPR008972	Cupredoxin	Domain	SSF49503 (SUPERFAMILY)
TrVeIntZeamaGB1_11807	IPR008972	Cupredoxin	Domain
TrVeIntZeamaGB1_11807	IPR003245	Plastocyanin-like	Domain	PD003122 (PRODOM)
TrVeIntZeamaGB1_11807	IPR003245	Plastocyanin-like	Domain	PF02298 (PFAM)
TrVeIntZeamaGB1_11807	IPR003245	Plastocyanin-like	Domain	PS51485 (PROFILE)
TrVeIntZeamaGB1_11807	IPR003245	Plastocyanin-like	Domain	GO:0005507
TrVeIntZeamaGB1_11807	IPR003245	Plastocyanin-like	Domain	GO:0009055
TrVeIntZeamaGB1_11832	IPR022238	Uncharacterised protein family, methyltransferase, Williams-Beuren syndrome	Family	PF12589 (PFAM)
TrVeIntZeamaGB1_11832	IPR022238	Uncharacterised protein family, methyltransferase, Williams-Beuren syndrome	Family
TrVeIntZeamaGB1_11832	noIPR	unintegrated	unintegrated	PTHR12734 (PANTHER)
TrVeIntZeamaGB1_11832	noIPR	unintegrated	unintegrated	PTHR12734:SF0 (PANTHER)
TrVeIntZeamaGB1_11832	noIPR	unintegrated	unintegrated
TrVeIntZeamaGB1_11961	noIPR	unintegrated	unintegrated	tmhmm (TMHMM)
TrVeIntZeamaGB1_11961	noIPR	unintegrated	unintegrated
TrVeIntZeamaGB1_11981	noIPR	unintegrated	unintegrated	tmhmm (TMHMM)
TrVeIntZeamaGB1_11981	noIPR	unintegrated	unintegrated
TrVeIntZeamaGB1_12027	noIPR	unintegrated	unintegrated	tmhmm (TMHMM)
TrVeIntZeamaGB1_12027	noIPR	unintegrated	unintegrated
TrVeIntZeamaGB1_12141	noIPR	unintegrated	unintegrated	SignalP-NN(euk) (SIGNALP)
TrVeIntZeamaGB1_12141	noIPR	unintegrated	unintegrated	tmhmm (TMHMM)
TrVeIntZeamaGB1_12141	noIPR	unintegrated	unintegrated
TrVeIntZeamaGB1_12173	IPR002068	Alpha crystallin/Hsp20 domain	Domain	PF00011 (PFAM)
TrVeIntZeamaGB1_12173	IPR002068	Alpha crystallin/Hsp20 domain	Domain	PS01031 (PROFILE)
TrVeIntZeamaGB1_12173	IPR002068	Alpha crystallin/Hsp20 domain	Domain
TrVeIntZeamaGB1_12173	IPR008978	HSP20-like chaperone	Domain	SSF49764 (SUPERFAMILY)
TrVeIntZeamaGB1_12173	IPR008978	HSP20-like chaperone	Domain
TrVeIntZeamaGB1_12173	noIPR	unintegrated	unintegrated	G3DSA:2.60.40.790 (GENE3D)
TrVeIntZeamaGB1_12173	noIPR	unintegrated	unintegrated
TrVeIntZeamaGB1_12253	IPR007648	ATPase inhibitor, IATP, mitochondria	Family	PF04568 (PFAM)
TrVeIntZeamaGB1_12253	IPR007648	ATPase inhibitor, IATP, mitochondria	Family	GO:0004857
TrVeIntZeamaGB1_12253	IPR007648	ATPase inhibitor, IATP, mitochondria	Family	GO:0005739
TrVeIntZeamaGB1_12253	IPR007648	ATPase inhibitor, IATP, mitochondria	Family	GO:0045980
TrVeIntZeamaGB1_123	noIPR	unintegrated	unintegrated	PR01217 (PRINTS)
TrVeIntZeamaGB1_123	noIPR	unintegrated	unintegrated	SignalP-NN(euk) (SIGNALP)
TrVeIntZeamaGB1_123	noIPR	unintegrated	unintegrated
TrVeIntZeamaGB1_12505	noIPR	unintegrated	unintegrated	PTHR23070 (PANTHER)
TrVeIntZeamaGB1_12505	noIPR	unintegrated	unintegrated	PTHR23070:SF1 (PANTHER)
TrVeIntZeamaGB1_12505	noIPR	unintegrated	unintegrated
TrVeIntZeamaGB1_12508	noIPR	unintegrated	unintegrated	SignalP-NN(euk) (SIGNALP)
TrVeIntZeamaGB1_12508	noIPR	unintegrated	unintegrated
TrVeIntZeamaGB1_12545	noIPR	unintegrated	unintegrated	SignalP-NN(euk) (SIGNALP)
TrVeIntZeamaGB1_12545	noIPR	unintegrated	unintegrated
TrVeIntZeamaGB1_12550	noIPR	unintegrated	unintegrated	tmhmm (TMHMM)
TrVeIntZeamaGB1_12550	noIPR	unintegrated	unintegrated
TrVeIntZeamaGB1_12597	noIPR	unintegrated	unintegrated	SignalP-NN(euk) (SIGNALP)
TrVeIntZeamaGB1_12597	noIPR	unintegrated	unintegrated	tmhmm (TMHMM)
TrVeIntZeamaGB1_12597	noIPR	unintegrated	unintegrated
TrVeIntZeamaGB1_12639	noIPR	unintegrated	unintegrated	SignalP-NN(euk) (SIGNALP)
TrVeIntZeamaGB1_12639	noIPR	unintegrated	unintegrated	tmhmm (TMHMM)
TrVeIntZeamaGB1_12639	noIPR	unintegrated	unintegrated
TrVeIntZeamaGB1_12822	noIPR	unintegrated	unintegrated	PTHR31798 (PANTHER)
TrVeIntZeamaGB1_12822	noIPR	unintegrated	unintegrated	PTHR31798:SF0 (PANTHER)
TrVeIntZeamaGB1_12822	noIPR	unintegrated	unintegrated
TrVeIntZeamaGB1_12862	IPR008906	HAT dimerisation	Domain	PF05699 (PFAM)
TrVeIntZeamaGB1_12862	IPR008906	HAT dimerisation	Domain	GO:0046983
TrVeIntZeamaGB1_12981	noIPR	unintegrated	unintegrated	tmhmm (TMHMM)
TrVeIntZeamaGB1_12981	noIPR	unintegrated	unintegrated
TrVeIntZeamaGB1_13131	noIPR	unintegrated	unintegrated	tmhmm (TMHMM)
TrVeIntZeamaGB1_13131	noIPR	unintegrated	unintegrated
TrVeIntZeamaGB1_13134	noIPR	unintegrated	unintegrated	SignalP-NN(euk) (SIGNALP)
TrVeIntZeamaGB1_13134	noIPR	unintegrated	unintegrated
TrVeIntZeamaGB1_13277	noIPR	unintegrated	unintegrated	SignalP-NN(euk) (SIGNALP)
TrVeIntZeamaGB1_13277	noIPR	unintegrated	unintegrated	tmhmm (TMHMM)
TrVeIntZeamaGB1_13277	noIPR	unintegrated	unintegrated
TrVeIntZeamaGB1_13298	noIPR	unintegrated	unintegrated	tmhmm (TMHMM)
TrVeIntZeamaGB1_13298	noIPR	unintegrated	unintegrated
TrVeIntZeamaGB1_13366	noIPR	unintegrated	unintegrated	SignalP-NN(euk) (SIGNALP)
TrVeIntZeamaGB1_13366	noIPR	unintegrated	unintegrated	tmhmm (TMHMM)
TrVeIntZeamaGB1_13366	noIPR	unintegrated	unintegrated
TrVeIntZeamaGB1_1362	noIPR	unintegrated	unintegrated	SignalP-NN(euk) (SIGNALP)
TrVeIntZeamaGB1_1362	noIPR	unintegrated	unintegrated	tmhmm (TMHMM)
TrVeIntZeamaGB1_1362	noIPR	unintegrated	unintegrated
TrVeIntZeamaGB1_13638	IPR010402	CCT domain	Domain	PF06203 (PFAM)
TrVeIntZeamaGB1_13638	IPR010402	CCT domain	Domain	PS51017 (PROFILE)
TrVeIntZeamaGB1_13638	IPR010402	CCT domain	Domain	GO:0005515
TrVeIntZeamaGB1_13638	noIPR	unintegrated	unintegrated	PTHR31717 (PANTHER)
TrVeIntZeamaGB1_13638	noIPR	unintegrated	unintegrated	PTHR31717:SF0 (PANTHER)
TrVeIntZeamaGB1_13638	noIPR	unintegrated	unintegrated
TrVeIntZeamaGB1_13696	noIPR	unintegrated	unintegrated	SignalP-NN(euk) (SIGNALP)
TrVeIntZeamaGB1_13696	noIPR	unintegrated	unintegrated	tmhmm (TMHMM)
TrVeIntZeamaGB1_13696	noIPR	unintegrated	unintegrated
TrVeIntZeamaGB1_13741	noIPR	unintegrated	unintegrated	G3DSA:3.30.420.10 (GENE3D)
TrVeIntZeamaGB1_13741	noIPR	unintegrated	unintegrated	PF13456 (PFAM)
TrVeIntZeamaGB1_13741	noIPR	unintegrated	unintegrated
TrVeIntZeamaGB1_14257	noIPR	unintegrated	unintegrated	G3DSA:3.80.10.10 (GENE3D)
TrVeIntZeamaGB1_14257	noIPR	unintegrated	unintegrated	SSF52047 (SUPERFAMILY)
TrVeIntZeamaGB1_14257	noIPR	unintegrated	unintegrated
TrVeIntZeamaGB1_14260	IPR003656	Zinc finger, BED-type predicted	Domain	PF02892 (PFAM)
TrVeIntZeamaGB1_14260	IPR003656	Zinc finger, BED-type predicted	Domain	SM00614 (SMART)
TrVeIntZeamaGB1_14260	IPR003656	Zinc finger, BED-type predicted	Domain	GO:0003677
TrVeIntZeamaGB1_14423	noIPR	unintegrated	unintegrated	SignalP-NN(euk) (SIGNALP)
TrVeIntZeamaGB1_14423	noIPR	unintegrated	unintegrated	tmhmm (TMHMM)
TrVeIntZeamaGB1_14423	noIPR	unintegrated	unintegrated
TrVeIntZeamaGB1_14440	IPR012340	Nucleic acid-binding, OB-fold	Domain	G3DSA:2.40.50.140 (GENE3D)
TrVeIntZeamaGB1_14440	IPR012340	Nucleic acid-binding, OB-fold	Domain
TrVeIntZeamaGB1_14475	IPR006501	Pectinesterase inhibitor	Domain	G3DSA:1.20.140.40 (GENE3D)
TrVeIntZeamaGB1_14475	IPR006501	Pectinesterase inhibitor	Domain	PF04043 (PFAM)
TrVeIntZeamaGB1_14475	IPR006501	Pectinesterase inhibitor	Domain	TIGR01614 (TIGRFAMs)
TrVeIntZeamaGB1_14475	IPR006501	Pectinesterase inhibitor	Domain	SSF101148 (SUPERFAMILY)
TrVeIntZeamaGB1_14475	IPR006501	Pectinesterase inhibitor	Domain	GO:0004857
TrVeIntZeamaGB1_14475	IPR006501	Pectinesterase inhibitor	Domain	GO:0030599
TrVeIntZeamaGB1_14503	noIPR	unintegrated	unintegrated	SignalP-NN(euk) (SIGNALP)
TrVeIntZeamaGB1_14503	noIPR	unintegrated	unintegrated	tmhmm (TMHMM)
TrVeIntZeamaGB1_14503	noIPR	unintegrated	unintegrated
TrVeIntZeamaGB1_14536	noIPR	unintegrated	unintegrated	tmhmm (TMHMM)
TrVeIntZeamaGB1_14536	noIPR	unintegrated	unintegrated
TrVeIntZeamaGB1_14583	noIPR	unintegrated	unintegrated	PF13456 (PFAM)
TrVeIntZeamaGB1_14583	noIPR	unintegrated	unintegrated
TrVeIntZeamaGB1_14637	noIPR	unintegrated	unintegrated	SignalP-NN(euk) (SIGNALP)
TrVeIntZeamaGB1_14637	noIPR	unintegrated	unintegrated	tmhmm (TMHMM)
TrVeIntZeamaGB1_14637	noIPR	unintegrated	unintegrated
TrVeIntZeamaGB1_14785	noIPR	unintegrated	unintegrated	tmhmm (TMHMM)
TrVeIntZeamaGB1_14785	noIPR	unintegrated	unintegrated
TrVeIntZeamaGB1_14968	noIPR	unintegrated	unintegrated	SignalP-NN(euk) (SIGNALP)
TrVeIntZeamaGB1_14968	noIPR	unintegrated	unintegrated	tmhmm (TMHMM)
TrVeIntZeamaGB1_14968	noIPR	unintegrated	unintegrated
TrVeIntZeamaGB1_15026	noIPR	unintegrated	unintegrated	tmhmm (TMHMM)
TrVeIntZeamaGB1_15026	noIPR	unintegrated	unintegrated
TrVeIntZeamaGB1_15146	noIPR	unintegrated	unintegrated	SignalP-NN(euk) (SIGNALP)
TrVeIntZeamaGB1_15146	noIPR	unintegrated	unintegrated
TrVeIntZeamaGB1_15148	noIPR	unintegrated	unintegrated	SignalP-NN(euk) (SIGNALP)
TrVeIntZeamaGB1_15148	noIPR	unintegrated	unintegrated
TrVeIntZeamaGB1_15163	IPR005174	Protein of unknown function DUF295	Family	PF03478 (PFAM)
TrVeIntZeamaGB1_15163	IPR005174	Protein of unknown function DUF295	Family
TrVeIntZeamaGB1_15228	noIPR	unintegrated	unintegrated	SignalP-NN(euk) (SIGNALP)
TrVeIntZeamaGB1_15228	noIPR	unintegrated	unintegrated	tmhmm (TMHMM)
TrVeIntZeamaGB1_15228	noIPR	unintegrated	unintegrated
TrVeIntZeamaGB1_15263	noIPR	unintegrated	unintegrated	SignalP-NN(euk) (SIGNALP)
TrVeIntZeamaGB1_15263	noIPR	unintegrated	unintegrated
TrVeIntZeamaGB1_1527	noIPR	unintegrated	unintegrated	SignalP-NN(euk) (SIGNALP)
TrVeIntZeamaGB1_1527	noIPR	unintegrated	unintegrated	tmhmm (TMHMM)
TrVeIntZeamaGB1_1527	noIPR	unintegrated	unintegrated
TrVeIntZeamaGB1_15312	noIPR	unintegrated	unintegrated	SignalP-NN(euk) (SIGNALP)
TrVeIntZeamaGB1_15312	noIPR	unintegrated	unintegrated	tmhmm (TMHMM)
TrVeIntZeamaGB1_15312	noIPR	unintegrated	unintegrated
TrVeIntZeamaGB1_15422	noIPR	unintegrated	unintegrated	tmhmm (TMHMM)
TrVeIntZeamaGB1_15422	noIPR	unintegrated	unintegrated
TrVeIntZeamaGB1_15443	noIPR	unintegrated	unintegrated	PTHR21726 (PANTHER)
TrVeIntZeamaGB1_15443	noIPR	unintegrated	unintegrated	PTHR21726:SF20 (PANTHER)
TrVeIntZeamaGB1_15443	noIPR	unintegrated	unintegrated
TrVeIntZeamaGB1_15504	noIPR	unintegrated	unintegrated	tmhmm (TMHMM)
TrVeIntZeamaGB1_15504	noIPR	unintegrated	unintegrated
TrVeIntZeamaGB1_15525	noIPR	unintegrated	unintegrated	SignalP-NN(euk) (SIGNALP)
TrVeIntZeamaGB1_15525	noIPR	unintegrated	unintegrated
TrVeIntZeamaGB1_15544	IPR005174	Protein of unknown function DUF295	Family	PF03478 (PFAM)
TrVeIntZeamaGB1_15544	IPR005174	Protein of unknown function DUF295	Family
TrVeIntZeamaGB1_15685	IPR012340	Nucleic acid-binding, OB-fold	Domain	G3DSA:2.40.50.140 (GENE3D)
TrVeIntZeamaGB1_15685	IPR012340	Nucleic acid-binding, OB-fold	Domain
TrVeIntZeamaGB1_15765	noIPR	unintegrated	unintegrated	tmhmm (TMHMM)
TrVeIntZeamaGB1_15765	noIPR	unintegrated	unintegrated
TrVeIntZeamaGB1_15794	noIPR	unintegrated	unintegrated	SignalP-NN(euk) (SIGNALP)
TrVeIntZeamaGB1_15794	noIPR	unintegrated	unintegrated	tmhmm (TMHMM)
TrVeIntZeamaGB1_15794	noIPR	unintegrated	unintegrated
TrVeIntZeamaGB1_15890	noIPR	unintegrated	unintegrated	SignalP-NN(euk) (SIGNALP)
TrVeIntZeamaGB1_15890	noIPR	unintegrated	unintegrated
TrVeIntZeamaGB1_15945	noIPR	unintegrated	unintegrated	SignalP-NN(euk) (SIGNALP)
TrVeIntZeamaGB1_15945	noIPR	unintegrated	unintegrated
TrVeIntZeamaGB1_16057	noIPR	unintegrated	unintegrated	tmhmm (TMHMM)
TrVeIntZeamaGB1_16057	noIPR	unintegrated	unintegrated
TrVeIntZeamaGB1_16156	noIPR	unintegrated	unintegrated	SignalP-NN(euk) (SIGNALP)
TrVeIntZeamaGB1_16156	noIPR	unintegrated	unintegrated
TrVeIntZeamaGB1_16185	noIPR	unintegrated	unintegrated	SignalP-NN(euk) (SIGNALP)
TrVeIntZeamaGB1_16185	noIPR	unintegrated	unintegrated
TrVeIntZeamaGB1_16239	IPR006566	FBD	Domain	PF08387 (PFAM)
TrVeIntZeamaGB1_16239	IPR006566	FBD	Domain
TrVeIntZeamaGB1_16320	noIPR	unintegrated	unintegrated	SignalP-NN(euk) (SIGNALP)
TrVeIntZeamaGB1_16320	noIPR	unintegrated	unintegrated
TrVeIntZeamaGB1_16320	IPR018848	WIYLD domain	Domain	PF10440 (PFAM)
TrVeIntZeamaGB1_16320	IPR018848	WIYLD domain	Domain	GO:0018024
TrVeIntZeamaGB1_16321	noIPR	unintegrated	unintegrated	SignalP-NN(euk) (SIGNALP)
TrVeIntZeamaGB1_16321	noIPR	unintegrated	unintegrated	tmhmm (TMHMM)
TrVeIntZeamaGB1_16321	noIPR	unintegrated	unintegrated
TrVeIntZeamaGB1_16401	noIPR	unintegrated	unintegrated	SignalP-NN(euk) (SIGNALP)
TrVeIntZeamaGB1_16401	noIPR	unintegrated	unintegrated	tmhmm (TMHMM)
TrVeIntZeamaGB1_16401	noIPR	unintegrated	unintegrated
TrVeIntZeamaGB1_16468	noIPR	unintegrated	unintegrated	SignalP-NN(euk) (SIGNALP)
TrVeIntZeamaGB1_16468	noIPR	unintegrated	unintegrated	tmhmm (TMHMM)
TrVeIntZeamaGB1_16468	noIPR	unintegrated	unintegrated
TrVeIntZeamaGB1_16542	IPR000164	Histone H3	Family	PR00622 (PRINTS)
TrVeIntZeamaGB1_16542	IPR000164	Histone H3	Family	PS00322 (PROSITE)
TrVeIntZeamaGB1_16542	IPR000164	Histone H3	Family	GO:0000786
TrVeIntZeamaGB1_16542	IPR000164	Histone H3	Family	GO:0003677
TrVeIntZeamaGB1_16542	IPR000164	Histone H3	Family	GO:0006334
TrVeIntZeamaGB1_16542	noIPR	unintegrated	unintegrated	PTHR24889 (PANTHER)
TrVeIntZeamaGB1_16542	noIPR	unintegrated	unintegrated
TrVeIntZeamaGB1_16589	noIPR	unintegrated	unintegrated	tmhmm (TMHMM)
TrVeIntZeamaGB1_16589	noIPR	unintegrated	unintegrated
TrVeIntZeamaGB1_16605	noIPR	unintegrated	unintegrated	tmhmm (TMHMM)
TrVeIntZeamaGB1_16605	noIPR	unintegrated	unintegrated
TrVeIntZeamaGB1_16677	IPR013187	F-box associated domain, type 3	Domain	PF08268 (PFAM)
TrVeIntZeamaGB1_16677	IPR013187	F-box associated domain, type 3	Domain
TrVeIntZeamaGB1_16689	IPR003340	B3 DNA binding domain	Domain	PS50863 (PROFILE)
TrVeIntZeamaGB1_16689	IPR003340	B3 DNA binding domain	Domain	GO:0003677
TrVeIntZeamaGB1_16689	IPR015300	DNA-binding pseudobarrel domain	Domain	G3DSA:2.40.330.10 (GENE3D)
TrVeIntZeamaGB1_16689	IPR015300	DNA-binding pseudobarrel domain	Domain
TrVeIntZeamaGB1_16777	noIPR	unintegrated	unintegrated	PTHR24007 (PANTHER)
TrVeIntZeamaGB1_16777	noIPR	unintegrated	unintegrated	PTHR24007:SF0 (PANTHER)
TrVeIntZeamaGB1_16777	noIPR	unintegrated	unintegrated
TrVeIntZeamaGB1_16809	noIPR	unintegrated	unintegrated	SignalP-NN(euk) (SIGNALP)
TrVeIntZeamaGB1_16809	noIPR	unintegrated	unintegrated
TrVeIntZeamaGB1_16821	noIPR	unintegrated	unintegrated	SignalP-NN(euk) (SIGNALP)
TrVeIntZeamaGB1_16821	noIPR	unintegrated	unintegrated
TrVeIntZeamaGB1_16836	noIPR	unintegrated	unintegrated	tmhmm (TMHMM)
TrVeIntZeamaGB1_16836	noIPR	unintegrated	unintegrated
TrVeIntZeamaGB1_16869	noIPR	unintegrated	unintegrated	SignalP-NN(euk) (SIGNALP)
TrVeIntZeamaGB1_16869	noIPR	unintegrated	unintegrated
TrVeIntZeamaGB1_16888	noIPR	unintegrated	unintegrated	SignalP-NN(euk) (SIGNALP)
TrVeIntZeamaGB1_16888	noIPR	unintegrated	unintegrated	tmhmm (TMHMM)
TrVeIntZeamaGB1_16888	noIPR	unintegrated	unintegrated
TrVeIntZeamaGB1_16903	noIPR	unintegrated	unintegrated	SignalP-NN(euk) (SIGNALP)
TrVeIntZeamaGB1_16903	noIPR	unintegrated	unintegrated	tmhmm (TMHMM)
TrVeIntZeamaGB1_16903	noIPR	unintegrated	unintegrated
TrVeIntZeamaGB1_16905	noIPR	unintegrated	unintegrated	SignalP-NN(euk) (SIGNALP)
TrVeIntZeamaGB1_16905	noIPR	unintegrated	unintegrated
TrVeIntZeamaGB1_16924	noIPR	unintegrated	unintegrated	PF13456 (PFAM)
TrVeIntZeamaGB1_16924	noIPR	unintegrated	unintegrated
TrVeIntZeamaGB1_16925	noIPR	unintegrated	unintegrated	SignalP-NN(euk) (SIGNALP)
TrVeIntZeamaGB1_16925	noIPR	unintegrated	unintegrated
TrVeIntZeamaGB1_16952	IPR005174	Protein of unknown function DUF295	Family	PF03478 (PFAM)
TrVeIntZeamaGB1_16952	IPR005174	Protein of unknown function DUF295	Family
TrVeIntZeamaGB1_16964	noIPR	unintegrated	unintegrated	PR01217 (PRINTS)
TrVeIntZeamaGB1_16964	noIPR	unintegrated	unintegrated
TrVeIntZeamaGB1_17001	noIPR	unintegrated	unintegrated	SignalP-NN(euk) (SIGNALP)
TrVeIntZeamaGB1_17001	noIPR	unintegrated	unintegrated	tmhmm (TMHMM)
TrVeIntZeamaGB1_17001	noIPR	unintegrated	unintegrated
TrVeIntZeamaGB1_17091	noIPR	unintegrated	unintegrated	SignalP-NN(euk) (SIGNALP)
TrVeIntZeamaGB1_17091	noIPR	unintegrated	unintegrated	tmhmm (TMHMM)
TrVeIntZeamaGB1_17091	noIPR	unintegrated	unintegrated
TrVeIntZeamaGB1_17201	IPR007513	Uncharacterised protein family SERF	Family	PF04419 (PFAM)
TrVeIntZeamaGB1_17201	IPR007513	Uncharacterised protein family SERF	Family
TrVeIntZeamaGB1_17201	noIPR	unintegrated	unintegrated	PTHR13596 (PANTHER)
TrVeIntZeamaGB1_17201	noIPR	unintegrated	unintegrated
TrVeIntZeamaGB1_17238	noIPR	unintegrated	unintegrated	SignalP-NN(euk) (SIGNALP)
TrVeIntZeamaGB1_17238	noIPR	unintegrated	unintegrated
TrVeIntZeamaGB1_17256	IPR008972	Cupredoxin	Domain	G3DSA:2.60.40.420 (GENE3D)
TrVeIntZeamaGB1_17256	IPR008972	Cupredoxin	Domain
TrVeIntZeamaGB1_17334	noIPR	unintegrated	unintegrated	tmhmm (TMHMM)
TrVeIntZeamaGB1_17334	noIPR	unintegrated	unintegrated
TrVeIntZeamaGB1_17351	noIPR	unintegrated	unintegrated	SignalP-NN(euk) (SIGNALP)
TrVeIntZeamaGB1_17351	noIPR	unintegrated	unintegrated	tmhmm (TMHMM)
TrVeIntZeamaGB1_17351	noIPR	unintegrated	unintegrated
TrVeIntZeamaGB1_17431	noIPR	unintegrated	unintegrated	SignalP-NN(euk) (SIGNALP)
TrVeIntZeamaGB1_17431	noIPR	unintegrated	unintegrated	tmhmm (TMHMM)
TrVeIntZeamaGB1_17431	noIPR	unintegrated	unintegrated
TrVeIntZeamaGB1_17506	noIPR	unintegrated	unintegrated	tmhmm (TMHMM)
TrVeIntZeamaGB1_17506	noIPR	unintegrated	unintegrated
TrVeIntZeamaGB1_17531	noIPR	unintegrated	unintegrated	tmhmm (TMHMM)
TrVeIntZeamaGB1_17531	noIPR	unintegrated	unintegrated
TrVeIntZeamaGB1_17549	noIPR	unintegrated	unintegrated	tmhmm (TMHMM)
TrVeIntZeamaGB1_17549	noIPR	unintegrated	unintegrated
TrVeIntZeamaGB1_17561	noIPR	unintegrated	unintegrated	tmhmm (TMHMM)
TrVeIntZeamaGB1_17561	noIPR	unintegrated	unintegrated
TrVeIntZeamaGB1_17620	noIPR	unintegrated	unintegrated	SignalP-NN(euk) (SIGNALP)
TrVeIntZeamaGB1_17620	noIPR	unintegrated	unintegrated	tmhmm (TMHMM)
TrVeIntZeamaGB1_17620	noIPR	unintegrated	unintegrated
TrVeIntZeamaGB1_17679	noIPR	unintegrated	unintegrated	SignalP-NN(euk) (SIGNALP)
TrVeIntZeamaGB1_17679	noIPR	unintegrated	unintegrated
TrVeIntZeamaGB1_17740	noIPR	unintegrated	unintegrated	SignalP-NN(euk) (SIGNALP)
TrVeIntZeamaGB1_17740	noIPR	unintegrated	unintegrated
TrVeIntZeamaGB1_17886	noIPR	unintegrated	unintegrated	SignalP-NN(euk) (SIGNALP)
TrVeIntZeamaGB1_17886	noIPR	unintegrated	unintegrated
TrVeIntZeamaGB1_17950	noIPR	unintegrated	unintegrated	tmhmm (TMHMM)
TrVeIntZeamaGB1_17950	noIPR	unintegrated	unintegrated
TrVeIntZeamaGB1_17955	noIPR	unintegrated	unintegrated	PTHR11439 (PANTHER)
TrVeIntZeamaGB1_17955	noIPR	unintegrated	unintegrated	PTHR11439:SF129 (PANTHER)
TrVeIntZeamaGB1_17955	noIPR	unintegrated	unintegrated
TrVeIntZeamaGB1_18025	noIPR	unintegrated	unintegrated	SignalP-NN(euk) (SIGNALP)
TrVeIntZeamaGB1_18025	noIPR	unintegrated	unintegrated
TrVeIntZeamaGB1_18098	noIPR	unintegrated	unintegrated	SignalP-NN(euk) (SIGNALP)
TrVeIntZeamaGB1_18098	noIPR	unintegrated	unintegrated
TrVeIntZeamaGB1_18283	noIPR	unintegrated	unintegrated	tmhmm (TMHMM)
TrVeIntZeamaGB1_18283	noIPR	unintegrated	unintegrated
TrVeIntZeamaGB1_18315	noIPR	unintegrated	unintegrated	SignalP-NN(euk) (SIGNALP)
TrVeIntZeamaGB1_18315	noIPR	unintegrated	unintegrated
TrVeIntZeamaGB1_18437	noIPR	unintegrated	unintegrated	tmhmm (TMHMM)
TrVeIntZeamaGB1_18437	noIPR	unintegrated	unintegrated
TrVeIntZeamaGB1_18460	IPR002902	Gnk2-homologous domain	Domain	PS51473 (PROFILE)
TrVeIntZeamaGB1_18460	IPR002902	Gnk2-homologous domain	Domain
TrVeIntZeamaGB1_18612	noIPR	unintegrated	unintegrated	SignalP-NN(euk) (SIGNALP)
TrVeIntZeamaGB1_18612	noIPR	unintegrated	unintegrated	tmhmm (TMHMM)
TrVeIntZeamaGB1_18612	noIPR	unintegrated	unintegrated
TrVeIntZeamaGB1_18639	noIPR	unintegrated	unintegrated	tmhmm (TMHMM)
TrVeIntZeamaGB1_18639	noIPR	unintegrated	unintegrated
TrVeIntZeamaGB1_18676	noIPR	unintegrated	unintegrated	SignalP-NN(euk) (SIGNALP)
TrVeIntZeamaGB1_18676	noIPR	unintegrated	unintegrated
TrVeIntZeamaGB1_18694	noIPR	unintegrated	unintegrated	tmhmm (TMHMM)
TrVeIntZeamaGB1_18694	noIPR	unintegrated	unintegrated
TrVeIntZeamaGB1_18697	IPR005174	Protein of unknown function DUF295	Family	PF03478 (PFAM)
TrVeIntZeamaGB1_18697	IPR005174	Protein of unknown function DUF295	Family
TrVeIntZeamaGB1_18717	noIPR	unintegrated	unintegrated	SignalP-NN(euk) (SIGNALP)
TrVeIntZeamaGB1_18717	noIPR	unintegrated	unintegrated
TrVeIntZeamaGB1_18723	noIPR	unintegrated	unintegrated	tmhmm (TMHMM)
TrVeIntZeamaGB1_18723	noIPR	unintegrated	unintegrated
TrVeIntZeamaGB1_18807	noIPR	unintegrated	unintegrated	PS51257 (PROFILE)
TrVeIntZeamaGB1_18807	noIPR	unintegrated	unintegrated
TrVeIntZeamaGB1_18969	noIPR	unintegrated	unintegrated	tmhmm (TMHMM)
TrVeIntZeamaGB1_18969	noIPR	unintegrated	unintegrated
TrVeIntZeamaGB1_1905	noIPR	unintegrated	unintegrated	tmhmm (TMHMM)
TrVeIntZeamaGB1_1905	noIPR	unintegrated	unintegrated
TrVeIntZeamaGB1_19075	IPR008906	HAT dimerisation	Domain	PF05699 (PFAM)
TrVeIntZeamaGB1_19075	IPR008906	HAT dimerisation	Domain	GO:0046983
TrVeIntZeamaGB1_19145	noIPR	unintegrated	unintegrated	tmhmm (TMHMM)
TrVeIntZeamaGB1_19145	noIPR	unintegrated	unintegrated
TrVeIntZeamaGB1_19194	noIPR	unintegrated	unintegrated	SignalP-NN(euk) (SIGNALP)
TrVeIntZeamaGB1_19194	noIPR	unintegrated	unintegrated
TrVeIntZeamaGB1_19211	noIPR	unintegrated	unintegrated	SignalP-NN(euk) (SIGNALP)
TrVeIntZeamaGB1_19211	noIPR	unintegrated	unintegrated	tmhmm (TMHMM)
TrVeIntZeamaGB1_19211	noIPR	unintegrated	unintegrated
TrVeIntZeamaGB1_19255	noIPR	unintegrated	unintegrated	tmhmm (TMHMM)
TrVeIntZeamaGB1_19255	noIPR	unintegrated	unintegrated
TrVeIntZeamaGB1_19315	IPR004252	Transposase, Ptta/En/Spm, plant	Family	PF03004 (PFAM)
TrVeIntZeamaGB1_19315	IPR004252	Transposase, Ptta/En/Spm, plant	Family
TrVeIntZeamaGB1_19326	IPR005050	Early nodulin 93 ENOD93 protein	Family	PD064786 (PRODOM)
TrVeIntZeamaGB1_19326	IPR005050	Early nodulin 93 ENOD93 protein	Family	PF03386 (PFAM)
TrVeIntZeamaGB1_19326	IPR005050	Early nodulin 93 ENOD93 protein	Family
TrVeIntZeamaGB1_19356	noIPR	unintegrated	unintegrated	tmhmm (TMHMM)
TrVeIntZeamaGB1_19356	noIPR	unintegrated	unintegrated
TrVeIntZeamaGB1_19359	noIPR	unintegrated	unintegrated	tmhmm (TMHMM)
TrVeIntZeamaGB1_19359	noIPR	unintegrated	unintegrated
TrVeIntZeamaGB1_19427	noIPR	unintegrated	unintegrated	tmhmm (TMHMM)
TrVeIntZeamaGB1_19427	noIPR	unintegrated	unintegrated
TrVeIntZeamaGB1_19505	noIPR	unintegrated	unintegrated	SignalP-NN(euk) (SIGNALP)
TrVeIntZeamaGB1_19505	noIPR	unintegrated	unintegrated
TrVeIntZeamaGB1_19544	noIPR	unintegrated	unintegrated	PTHR21483 (PANTHER)
TrVeIntZeamaGB1_19544	noIPR	unintegrated	unintegrated	PTHR21483:SF11 (PANTHER)
TrVeIntZeamaGB1_19544	noIPR	unintegrated	unintegrated	SignalP-NN(euk) (SIGNALP)
TrVeIntZeamaGB1_19544	noIPR	unintegrated	unintegrated	tmhmm (TMHMM)
TrVeIntZeamaGB1_19544	noIPR	unintegrated	unintegrated
TrVeIntZeamaGB1_19590	noIPR	unintegrated	unintegrated	G3DSA:3.40.50.2300 (GENE3D)
TrVeIntZeamaGB1_19590	noIPR	unintegrated	unintegrated
TrVeIntZeamaGB1_19669	noIPR	unintegrated	unintegrated	PF13456 (PFAM)
TrVeIntZeamaGB1_19669	noIPR	unintegrated	unintegrated
TrVeIntZeamaGB1_19690	IPR018467	CO/COL/TOC1, conserved site	Conserved_site	PF09425 (PFAM)
TrVeIntZeamaGB1_19690	IPR018467	CO/COL/TOC1, conserved site	Conserved_site	GO:0005515
TrVeIntZeamaGB1_19729	IPR005174	Protein of unknown function DUF295	Family	PF03478 (PFAM)
TrVeIntZeamaGB1_19729	IPR005174	Protein of unknown function DUF295	Family
TrVeIntZeamaGB1_19747	noIPR	unintegrated	unintegrated	SignalP-NN(euk) (SIGNALP)
TrVeIntZeamaGB1_19747	noIPR	unintegrated	unintegrated
TrVeIntZeamaGB1_19766	noIPR	unintegrated	unintegrated	tmhmm (TMHMM)
TrVeIntZeamaGB1_19766	noIPR	unintegrated	unintegrated
TrVeIntZeamaGB1_19909	noIPR	unintegrated	unintegrated	tmhmm (TMHMM)
TrVeIntZeamaGB1_19909	noIPR	unintegrated	unintegrated
TrVeIntZeamaGB1_19958	noIPR	unintegrated	unintegrated	SignalP-NN(euk) (SIGNALP)
TrVeIntZeamaGB1_19958	noIPR	unintegrated	unintegrated
TrVeIntZeamaGB1_20000	IPR013906	Translation initiation factor eIF3 subunit	Family	PF08597 (PFAM)
TrVeIntZeamaGB1_20000	IPR013906	Translation initiation factor eIF3 subunit	Family
TrVeIntZeamaGB1_20108	noIPR	unintegrated	unintegrated	SignalP-NN(euk) (SIGNALP)
TrVeIntZeamaGB1_20108	noIPR	unintegrated	unintegrated
TrVeIntZeamaGB1_20118	noIPR	unintegrated	unintegrated	SignalP-NN(euk) (SIGNALP)
TrVeIntZeamaGB1_20118	noIPR	unintegrated	unintegrated
TrVeIntZeamaGB1_20294	noIPR	unintegrated	unintegrated	SignalP-NN(euk) (SIGNALP)
TrVeIntZeamaGB1_20294	noIPR	unintegrated	unintegrated
TrVeIntZeamaGB1_20301	noIPR	unintegrated	unintegrated	SignalP-NN(euk) (SIGNALP)
TrVeIntZeamaGB1_20301	noIPR	unintegrated	unintegrated
TrVeIntZeamaGB1_20426	noIPR	unintegrated	unintegrated	tmhmm (TMHMM)
TrVeIntZeamaGB1_20426	noIPR	unintegrated	unintegrated
TrVeIntZeamaGB1_20490	noIPR	unintegrated	unintegrated	PF13456 (PFAM)
TrVeIntZeamaGB1_20490	noIPR	unintegrated	unintegrated
TrVeIntZeamaGB1_20579	noIPR	unintegrated	unintegrated	tmhmm (TMHMM)
TrVeIntZeamaGB1_20579	noIPR	unintegrated	unintegrated
TrVeIntZeamaGB1_20631	noIPR	unintegrated	unintegrated	tmhmm (TMHMM)
TrVeIntZeamaGB1_20631	noIPR	unintegrated	unintegrated
TrVeIntZeamaGB1_20646	noIPR	unintegrated	unintegrated	SignalP-NN(euk) (SIGNALP)
TrVeIntZeamaGB1_20646	noIPR	unintegrated	unintegrated
TrVeIntZeamaGB1_20656	noIPR	unintegrated	unintegrated	PF13456 (PFAM)
TrVeIntZeamaGB1_20656	noIPR	unintegrated	unintegrated
TrVeIntZeamaGB1_2074	IPR000684	RNA polymerase II, heptapeptide repeat, eukaryotic	Repeat	PF05001 (PFAM)
TrVeIntZeamaGB1_2074	IPR000684	RNA polymerase II, heptapeptide repeat, eukaryotic	Repeat	PS00115 (PROSITE)
TrVeIntZeamaGB1_2074	IPR000684	RNA polymerase II, heptapeptide repeat, eukaryotic	Repeat	GO:0003677
TrVeIntZeamaGB1_2074	IPR000684	RNA polymerase II, heptapeptide repeat, eukaryotic	Repeat	GO:0006366
TrVeIntZeamaGB1_2074	noIPR	unintegrated	unintegrated	PR01217 (PRINTS)
TrVeIntZeamaGB1_2074	noIPR	unintegrated	unintegrated	PTHR25942 (PANTHER)
TrVeIntZeamaGB1_2074	noIPR	unintegrated	unintegrated
TrVeIntZeamaGB1_20744	IPR006527	F-box associated domain, type 1	Domain	PF07734 (PFAM)
TrVeIntZeamaGB1_20744	IPR006527	F-box associated domain, type 1	Domain
TrVeIntZeamaGB1_20744	noIPR	unintegrated	unintegrated	tmhmm (TMHMM)
TrVeIntZeamaGB1_20744	noIPR	unintegrated	unintegrated
TrVeIntZeamaGB1_20774	IPR013083	Zinc finger, RING/FYVE/PHD-type	Domain	G3DSA:3.30.40.10 (GENE3D)
TrVeIntZeamaGB1_20774	IPR013083	Zinc finger, RING/FYVE/PHD-type	Domain
TrVeIntZeamaGB1_20879	noIPR	unintegrated	unintegrated	SignalP-NN(euk) (SIGNALP)
TrVeIntZeamaGB1_20879	noIPR	unintegrated	unintegrated
TrVeIntZeamaGB1_20942	IPR011333	BTB/POZ fold	Domain	G3DSA:3.30.710.10 (GENE3D)
TrVeIntZeamaGB1_20942	IPR011333	BTB/POZ fold	Domain	SSF54695 (SUPERFAMILY)
TrVeIntZeamaGB1_20942	IPR011333	BTB/POZ fold	Domain
TrVeIntZeamaGB1_21015	noIPR	unintegrated	unintegrated	tmhmm (TMHMM)
TrVeIntZeamaGB1_21015	noIPR	unintegrated	unintegrated
TrVeIntZeamaGB1_21083	noIPR	unintegrated	unintegrated	SignalP-NN(euk) (SIGNALP)
TrVeIntZeamaGB1_21083	noIPR	unintegrated	unintegrated
TrVeIntZeamaGB1_21120	noIPR	unintegrated	unintegrated	SignalP-NN(euk) (SIGNALP)
TrVeIntZeamaGB1_21120	noIPR	unintegrated	unintegrated	tmhmm (TMHMM)
TrVeIntZeamaGB1_21120	noIPR	unintegrated	unintegrated
TrVeIntZeamaGB1_21159	IPR009071	High mobility group, superfamily	Domain	G3DSA:1.10.30.10 (GENE3D)
TrVeIntZeamaGB1_21159	IPR009071	High mobility group, superfamily	Domain	PF00505 (PFAM)
TrVeIntZeamaGB1_21159	IPR009071	High mobility group, superfamily	Domain	PS50118 (PROFILE)
TrVeIntZeamaGB1_21159	IPR009071	High mobility group, superfamily	Domain	SSF47095 (SUPERFAMILY)
TrVeIntZeamaGB1_21159	IPR009071	High mobility group, superfamily	Domain	GO:0005515
TrVeIntZeamaGB1_21159	noIPR	unintegrated	unintegrated	PTHR13711 (PANTHER)
TrVeIntZeamaGB1_21159	noIPR	unintegrated	unintegrated
TrVeIntZeamaGB1_21210	noIPR	unintegrated	unintegrated	PF13456 (PFAM)
TrVeIntZeamaGB1_21210	noIPR	unintegrated	unintegrated
TrVeIntZeamaGB1_21289	noIPR	unintegrated	unintegrated	SignalP-NN(euk) (SIGNALP)
TrVeIntZeamaGB1_21289	noIPR	unintegrated	unintegrated	tmhmm (TMHMM)
TrVeIntZeamaGB1_21289	noIPR	unintegrated	unintegrated
TrVeIntZeamaGB1_21310	noIPR	unintegrated	unintegrated	SignalP-NN(euk) (SIGNALP)
TrVeIntZeamaGB1_21310	noIPR	unintegrated	unintegrated
TrVeIntZeamaGB1_21345	noIPR	unintegrated	unintegrated	SignalP-NN(euk) (SIGNALP)
TrVeIntZeamaGB1_21345	noIPR	unintegrated	unintegrated
TrVeIntZeamaGB1_21476	IPR004252	Transposase, Ptta/En/Spm, plant	Family	PF03004 (PFAM)
TrVeIntZeamaGB1_21476	IPR004252	Transposase, Ptta/En/Spm, plant	Family
TrVeIntZeamaGB1_21528	noIPR	unintegrated	unintegrated	SignalP-NN(euk) (SIGNALP)
TrVeIntZeamaGB1_21528	noIPR	unintegrated	unintegrated
TrVeIntZeamaGB1_21730	noIPR	unintegrated	unintegrated	tmhmm (TMHMM)
TrVeIntZeamaGB1_21730	noIPR	unintegrated	unintegrated
TrVeIntZeamaGB1_21737	noIPR	unintegrated	unintegrated	SignalP-NN(euk) (SIGNALP)
TrVeIntZeamaGB1_21737	noIPR	unintegrated	unintegrated
TrVeIntZeamaGB1_21839	IPR002583	Ribosomal protein S20	Family	G3DSA:1.20.58.110 (GENE3D)
TrVeIntZeamaGB1_21839	IPR002583	Ribosomal protein S20	Family	PF01649 (PFAM)
TrVeIntZeamaGB1_21839	IPR002583	Ribosomal protein S20	Family	SSF46992 (SUPERFAMILY)
TrVeIntZeamaGB1_21839	IPR002583	Ribosomal protein S20	Family	GO:0003723
TrVeIntZeamaGB1_21839	IPR002583	Ribosomal protein S20	Family	GO:0003735
TrVeIntZeamaGB1_21839	IPR002583	Ribosomal protein S20	Family	GO:0005622
TrVeIntZeamaGB1_21839	IPR002583	Ribosomal protein S20	Family	GO:0005840
TrVeIntZeamaGB1_21839	IPR002583	Ribosomal protein S20	Family	GO:0006412
TrVeIntZeamaGB1_21874	IPR006041	Pollen Ole e 1 allergen/extensin	Domain	PF01190 (PFAM)
TrVeIntZeamaGB1_21874	IPR006041	Pollen Ole e 1 allergen/extensin	Domain
TrVeIntZeamaGB1_21874	noIPR	unintegrated	unintegrated	tmhmm (TMHMM)
TrVeIntZeamaGB1_21874	noIPR	unintegrated	unintegrated
TrVeIntZeamaGB1_22067	noIPR	unintegrated	unintegrated	SignalP-NN(euk) (SIGNALP)
TrVeIntZeamaGB1_22067	noIPR	unintegrated	unintegrated
TrVeIntZeamaGB1_22136	noIPR	unintegrated	unintegrated	tmhmm (TMHMM)
TrVeIntZeamaGB1_22136	noIPR	unintegrated	unintegrated
TrVeIntZeamaGB1_22276	noIPR	unintegrated	unintegrated	SignalP-NN(euk) (SIGNALP)
TrVeIntZeamaGB1_22276	noIPR	unintegrated	unintegrated
TrVeIntZeamaGB1_22304	IPR008906	HAT dimerisation	Domain	PF05699 (PFAM)
TrVeIntZeamaGB1_22304	IPR008906	HAT dimerisation	Domain	GO:0046983
TrVeIntZeamaGB1_22304	IPR012337	Ribonuclease H-like domain	Domain	SSF53098 (SUPERFAMILY)
TrVeIntZeamaGB1_22304	IPR012337	Ribonuclease H-like domain	Domain	GO:0003676
TrVeIntZeamaGB1_22304	noIPR	unintegrated	unintegrated	PTHR10775 (PANTHER)
TrVeIntZeamaGB1_22304	noIPR	unintegrated	unintegrated
TrVeIntZeamaGB1_22333	noIPR	unintegrated	unintegrated	SignalP-NN(euk) (SIGNALP)
TrVeIntZeamaGB1_22333	noIPR	unintegrated	unintegrated	tmhmm (TMHMM)
TrVeIntZeamaGB1_22333	noIPR	unintegrated	unintegrated
TrVeIntZeamaGB1_22438	noIPR	unintegrated	unintegrated	SignalP-NN(euk) (SIGNALP)
TrVeIntZeamaGB1_22438	noIPR	unintegrated	unintegrated
TrVeIntZeamaGB1_22530	noIPR	unintegrated	unintegrated	G3DSA:3.30.1330.80 (GENE3D)
TrVeIntZeamaGB1_22530	noIPR	unintegrated	unintegrated	PTHR31500 (PANTHER)
TrVeIntZeamaGB1_22530	noIPR	unintegrated	unintegrated	PTHR31500:SF0 (PANTHER)
TrVeIntZeamaGB1_22530	noIPR	unintegrated	unintegrated	tmhmm (TMHMM)
TrVeIntZeamaGB1_22530	noIPR	unintegrated	unintegrated
TrVeIntZeamaGB1_22562	noIPR	unintegrated	unintegrated	PR01217 (PRINTS)
TrVeIntZeamaGB1_22562	noIPR	unintegrated	unintegrated
TrVeIntZeamaGB1_22618	noIPR	unintegrated	unintegrated	PF13456 (PFAM)
TrVeIntZeamaGB1_22618	noIPR	unintegrated	unintegrated
TrVeIntZeamaGB1_22658	noIPR	unintegrated	unintegrated	SignalP-NN(euk) (SIGNALP)
TrVeIntZeamaGB1_22658	noIPR	unintegrated	unintegrated
TrVeIntZeamaGB1_22687	IPR015300	DNA-binding pseudobarrel domain	Domain	G3DSA:2.40.330.10 (GENE3D)
TrVeIntZeamaGB1_22687	IPR015300	DNA-binding pseudobarrel domain	Domain
TrVeIntZeamaGB1_22692	noIPR	unintegrated	unintegrated	SignalP-NN(euk) (SIGNALP)
TrVeIntZeamaGB1_22692	noIPR	unintegrated	unintegrated	tmhmm (TMHMM)
TrVeIntZeamaGB1_22692	noIPR	unintegrated	unintegrated
TrVeIntZeamaGB1_22702	noIPR	unintegrated	unintegrated	SignalP-NN(euk) (SIGNALP)
TrVeIntZeamaGB1_22702	noIPR	unintegrated	unintegrated	tmhmm (TMHMM)
TrVeIntZeamaGB1_22702	noIPR	unintegrated	unintegrated
TrVeIntZeamaGB1_22787	noIPR	unintegrated	unintegrated	tmhmm (TMHMM)
TrVeIntZeamaGB1_22787	noIPR	unintegrated	unintegrated
TrVeIntZeamaGB1_22837	IPR022710	Metallothionein domain, yeast	Domain	G3DSA:4.10.650.10 (GENE3D)
TrVeIntZeamaGB1_22837	IPR022710	Metallothionein domain, yeast	Domain
TrVeIntZeamaGB1_22846	IPR003653	Peptidase C48, SUMO/Sentrin/Ubl1	Family	PF02902 (PFAM)
TrVeIntZeamaGB1_22846	IPR003653	Peptidase C48, SUMO/Sentrin/Ubl1	Family	GO:0006508
TrVeIntZeamaGB1_22846	IPR003653	Peptidase C48, SUMO/Sentrin/Ubl1	Family	GO:0008234
TrVeIntZeamaGB1_22846	noIPR	unintegrated	unintegrated	SSF54001 (SUPERFAMILY)
TrVeIntZeamaGB1_22846	noIPR	unintegrated	unintegrated
TrVeIntZeamaGB1_22852	noIPR	unintegrated	unintegrated	PTHR31985 (PANTHER)
TrVeIntZeamaGB1_22852	noIPR	unintegrated	unintegrated
TrVeIntZeamaGB1_22912	IPR004252	Transposase, Ptta/En/Spm, plant	Family	PF03004 (PFAM)
TrVeIntZeamaGB1_22912	IPR004252	Transposase, Ptta/En/Spm, plant	Family
TrVeIntZeamaGB1_23090	noIPR	unintegrated	unintegrated	SignalP-NN(euk) (SIGNALP)
TrVeIntZeamaGB1_23090	noIPR	unintegrated	unintegrated	tmhmm (TMHMM)
TrVeIntZeamaGB1_23090	noIPR	unintegrated	unintegrated
TrVeIntZeamaGB1_23109	noIPR	unintegrated	unintegrated	tmhmm (TMHMM)
TrVeIntZeamaGB1_23109	noIPR	unintegrated	unintegrated
TrVeIntZeamaGB1_23128	noIPR	unintegrated	unintegrated	PR01217 (PRINTS)
TrVeIntZeamaGB1_23128	noIPR	unintegrated	unintegrated
TrVeIntZeamaGB1_23161	noIPR	unintegrated	unintegrated	SignalP-NN(euk) (SIGNALP)
TrVeIntZeamaGB1_23161	noIPR	unintegrated	unintegrated
TrVeIntZeamaGB1_23249	noIPR	unintegrated	unintegrated	SignalP-NN(euk) (SIGNALP)
TrVeIntZeamaGB1_23249	noIPR	unintegrated	unintegrated
TrVeIntZeamaGB1_23341	noIPR	unintegrated	unintegrated	SignalP-NN(euk) (SIGNALP)
TrVeIntZeamaGB1_23341	noIPR	unintegrated	unintegrated	tmhmm (TMHMM)
TrVeIntZeamaGB1_23341	noIPR	unintegrated	unintegrated
TrVeIntZeamaGB1_23391	IPR002902	Gnk2-homologous domain	Domain	PF01657 (PFAM)
TrVeIntZeamaGB1_23391	IPR002902	Gnk2-homologous domain	Domain
TrVeIntZeamaGB1_23525	IPR005174	Protein of unknown function DUF295	Family	PF03478 (PFAM)
TrVeIntZeamaGB1_23525	IPR005174	Protein of unknown function DUF295	Family
TrVeIntZeamaGB1_23539	noIPR	unintegrated	unintegrated	SignalP-NN(euk) (SIGNALP)
TrVeIntZeamaGB1_23539	noIPR	unintegrated	unintegrated
TrVeIntZeamaGB1_23563	noIPR	unintegrated	unintegrated	SignalP-NN(euk) (SIGNALP)
TrVeIntZeamaGB1_23563	noIPR	unintegrated	unintegrated
TrVeIntZeamaGB1_23621	noIPR	unintegrated	unintegrated	SignalP-NN(euk) (SIGNALP)
TrVeIntZeamaGB1_23621	noIPR	unintegrated	unintegrated	tmhmm (TMHMM)
TrVeIntZeamaGB1_23621	noIPR	unintegrated	unintegrated
TrVeIntZeamaGB1_23645	noIPR	unintegrated	unintegrated	PF13456 (PFAM)
TrVeIntZeamaGB1_23645	noIPR	unintegrated	unintegrated
TrVeIntZeamaGB1_23652	IPR000167	Dehydrin	Family	PF00257 (PFAM)
TrVeIntZeamaGB1_23652	IPR000167	Dehydrin	Family	PS00823 (PROSITE)
TrVeIntZeamaGB1_23652	IPR000167	Dehydrin	Family	GO:0006950
TrVeIntZeamaGB1_23652	IPR000167	Dehydrin	Family	GO:0009415
TrVeIntZeamaGB1_23762	noIPR	unintegrated	unintegrated	G3DSA:3.80.10.10 (GENE3D)
TrVeIntZeamaGB1_23762	noIPR	unintegrated	unintegrated	PTHR23125 (PANTHER)
TrVeIntZeamaGB1_23762	noIPR	unintegrated	unintegrated
TrVeIntZeamaGB1_23809	noIPR	unintegrated	unintegrated	SignalP-NN(euk) (SIGNALP)
TrVeIntZeamaGB1_23809	noIPR	unintegrated	unintegrated	tmhmm (TMHMM)
TrVeIntZeamaGB1_23809	noIPR	unintegrated	unintegrated
TrVeIntZeamaGB1_2381	noIPR	unintegrated	unintegrated	PF13923 (PFAM)
TrVeIntZeamaGB1_2381	noIPR	unintegrated	unintegrated	SSF57850 (SUPERFAMILY)
TrVeIntZeamaGB1_2381	noIPR	unintegrated	unintegrated
TrVeIntZeamaGB1_2381	IPR001841	Zinc finger, RING-type	Domain	SM00184 (SMART)
TrVeIntZeamaGB1_2381	IPR001841	Zinc finger, RING-type	Domain	PS50089 (PROFILE)
TrVeIntZeamaGB1_2381	IPR001841	Zinc finger, RING-type	Domain	GO:0005515
TrVeIntZeamaGB1_2381	IPR001841	Zinc finger, RING-type	Domain	GO:0008270
TrVeIntZeamaGB1_2381	IPR013083	Zinc finger, RING/FYVE/PHD-type	Domain	G3DSA:3.30.40.10 (GENE3D)
TrVeIntZeamaGB1_2381	IPR013083	Zinc finger, RING/FYVE/PHD-type	Domain
TrVeIntZeamaGB1_23856	noIPR	unintegrated	unintegrated	SignalP-NN(euk) (SIGNALP)
TrVeIntZeamaGB1_23856	noIPR	unintegrated	unintegrated
TrVeIntZeamaGB1_23911	noIPR	unintegrated	unintegrated	SignalP-NN(euk) (SIGNALP)
TrVeIntZeamaGB1_23911	noIPR	unintegrated	unintegrated	tmhmm (TMHMM)
TrVeIntZeamaGB1_23911	noIPR	unintegrated	unintegrated
TrVeIntZeamaGB1_24081	noIPR	unintegrated	unintegrated	SignalP-NN(euk) (SIGNALP)
TrVeIntZeamaGB1_24081	noIPR	unintegrated	unintegrated
TrVeIntZeamaGB1_24147	noIPR	unintegrated	unintegrated	PTHR23172 (PANTHER)
TrVeIntZeamaGB1_24147	noIPR	unintegrated	unintegrated	PTHR23172:SF28 (PANTHER)
TrVeIntZeamaGB1_24147	noIPR	unintegrated	unintegrated
TrVeIntZeamaGB1_24206	IPR011646	KAP P-loop	Domain	PF07693 (PFAM)
TrVeIntZeamaGB1_24206	IPR011646	KAP P-loop	Domain
TrVeIntZeamaGB1_24235	noIPR	unintegrated	unintegrated	PTHR31346 (PANTHER)
TrVeIntZeamaGB1_24235	noIPR	unintegrated	unintegrated
TrVeIntZeamaGB1_24244	noIPR	unintegrated	unintegrated	SignalP-NN(euk) (SIGNALP)
TrVeIntZeamaGB1_24244	noIPR	unintegrated	unintegrated
TrVeIntZeamaGB1_24246	noIPR	unintegrated	unintegrated	SignalP-NN(euk) (SIGNALP)
TrVeIntZeamaGB1_24246	noIPR	unintegrated	unintegrated
TrVeIntZeamaGB1_24285	noIPR	unintegrated	unintegrated	SignalP-NN(euk) (SIGNALP)
TrVeIntZeamaGB1_24285	noIPR	unintegrated	unintegrated	tmhmm (TMHMM)
TrVeIntZeamaGB1_24285	noIPR	unintegrated	unintegrated
TrVeIntZeamaGB1_24308	noIPR	unintegrated	unintegrated	tmhmm (TMHMM)
TrVeIntZeamaGB1_24308	noIPR	unintegrated	unintegrated
TrVeIntZeamaGB1_24451	noIPR	unintegrated	unintegrated	PTHR13902 (PANTHER)
TrVeIntZeamaGB1_24451	noIPR	unintegrated	unintegrated
TrVeIntZeamaGB1_24737	noIPR	unintegrated	unintegrated	SignalP-NN(euk) (SIGNALP)
TrVeIntZeamaGB1_24737	noIPR	unintegrated	unintegrated
TrVeIntZeamaGB1_24793	IPR003883	Repetitive proline-rich cell wall protein repeat	Repeat	PF02095 (PFAM)
TrVeIntZeamaGB1_24793	IPR003883	Repetitive proline-rich cell wall protein repeat	Repeat	GO:0005199
TrVeIntZeamaGB1_24849	IPR007608	Senescence regulator	Family	PF04520 (PFAM)
TrVeIntZeamaGB1_24849	IPR007608	Senescence regulator	Family
TrVeIntZeamaGB1_24883	noIPR	unintegrated	unintegrated	SignalP-NN(euk) (SIGNALP)
TrVeIntZeamaGB1_24883	noIPR	unintegrated	unintegrated
TrVeIntZeamaGB1_24936	IPR001810	F-box domain, cyclin-like	Domain	PS50181 (PROFILE)
TrVeIntZeamaGB1_24936	IPR001810	F-box domain, cyclin-like	Domain	SSF81383 (SUPERFAMILY)
TrVeIntZeamaGB1_24936	IPR001810	F-box domain, cyclin-like	Domain	GO:0005515
TrVeIntZeamaGB1_24936	noIPR	unintegrated	unintegrated	G3DSA:1.20.1280.50 (GENE3D)
TrVeIntZeamaGB1_24936	noIPR	unintegrated	unintegrated	PF12937 (PFAM)
TrVeIntZeamaGB1_24936	noIPR	unintegrated	unintegrated
TrVeIntZeamaGB1_24971	noIPR	unintegrated	unintegrated	tmhmm (TMHMM)
TrVeIntZeamaGB1_24971	noIPR	unintegrated	unintegrated
TrVeIntZeamaGB1_25101	noIPR	unintegrated	unintegrated	SignalP-NN(euk) (SIGNALP)
TrVeIntZeamaGB1_25101	noIPR	unintegrated	unintegrated
TrVeIntZeamaGB1_25106	noIPR	unintegrated	unintegrated	tmhmm (TMHMM)
TrVeIntZeamaGB1_25106	noIPR	unintegrated	unintegrated
TrVeIntZeamaGB1_25169	noIPR	unintegrated	unintegrated	SignalP-NN(euk) (SIGNALP)
TrVeIntZeamaGB1_25169	noIPR	unintegrated	unintegrated
TrVeIntZeamaGB1_25185	noIPR	unintegrated	unintegrated	SignalP-NN(euk) (SIGNALP)
TrVeIntZeamaGB1_25185	noIPR	unintegrated	unintegrated
TrVeIntZeamaGB1_25200	noIPR	unintegrated	unintegrated	tmhmm (TMHMM)
TrVeIntZeamaGB1_25200	noIPR	unintegrated	unintegrated
TrVeIntZeamaGB1_25320	IPR005174	Protein of unknown function DUF295	Family	PF03478 (PFAM)
TrVeIntZeamaGB1_25320	IPR005174	Protein of unknown function DUF295	Family
TrVeIntZeamaGB1_25336	IPR001878	Zinc finger, CCHC-type	Domain	PS50158 (PROFILE)
TrVeIntZeamaGB1_25336	IPR001878	Zinc finger, CCHC-type	Domain	GO:0003676
TrVeIntZeamaGB1_25336	IPR001878	Zinc finger, CCHC-type	Domain	GO:0008270
TrVeIntZeamaGB1_25383	IPR003871	Domain of unknown function DUF223	Domain	PF02721 (PFAM)
TrVeIntZeamaGB1_25383	IPR003871	Domain of unknown function DUF223	Domain
TrVeIntZeamaGB1_25407	noIPR	unintegrated	unintegrated	tmhmm (TMHMM)
TrVeIntZeamaGB1_25407	noIPR	unintegrated	unintegrated
TrVeIntZeamaGB1_25498	noIPR	unintegrated	unintegrated	SignalP-NN(euk) (SIGNALP)
TrVeIntZeamaGB1_25498	noIPR	unintegrated	unintegrated
TrVeIntZeamaGB1_25515	noIPR	unintegrated	unintegrated	tmhmm (TMHMM)
TrVeIntZeamaGB1_25515	noIPR	unintegrated	unintegrated
TrVeIntZeamaGB1_25521	IPR004000	Actin-like	Family	PTHR11937 (PANTHER)
TrVeIntZeamaGB1_25521	IPR004000	Actin-like	Family
TrVeIntZeamaGB1_25521	noIPR	unintegrated	unintegrated	PTHR11937:SF78 (PANTHER)
TrVeIntZeamaGB1_25521	noIPR	unintegrated	unintegrated
TrVeIntZeamaGB1_25557	noIPR	unintegrated	unintegrated	SignalP-NN(euk) (SIGNALP)
TrVeIntZeamaGB1_25557	noIPR	unintegrated	unintegrated
TrVeIntZeamaGB1_25674	noIPR	unintegrated	unintegrated	SignalP-NN(euk) (SIGNALP)
TrVeIntZeamaGB1_25674	noIPR	unintegrated	unintegrated
TrVeIntZeamaGB1_25745	noIPR	unintegrated	unintegrated	tmhmm (TMHMM)
TrVeIntZeamaGB1_25745	noIPR	unintegrated	unintegrated
TrVeIntZeamaGB1_25787	IPR003871	Domain of unknown function DUF223	Domain	PF02721 (PFAM)
TrVeIntZeamaGB1_25787	IPR003871	Domain of unknown function DUF223	Domain
TrVeIntZeamaGB1_25906	noIPR	unintegrated	unintegrated	SignalP-NN(euk) (SIGNALP)
TrVeIntZeamaGB1_25906	noIPR	unintegrated	unintegrated
TrVeIntZeamaGB1_25912	noIPR	unintegrated	unintegrated	SignalP-NN(euk) (SIGNALP)
TrVeIntZeamaGB1_25912	noIPR	unintegrated	unintegrated	tmhmm (TMHMM)
TrVeIntZeamaGB1_25912	noIPR	unintegrated	unintegrated
TrVeIntZeamaGB1_2592	noIPR	unintegrated	unintegrated	SignalP-NN(euk) (SIGNALP)
TrVeIntZeamaGB1_2592	noIPR	unintegrated	unintegrated	tmhmm (TMHMM)
TrVeIntZeamaGB1_2592	noIPR	unintegrated	unintegrated
TrVeIntZeamaGB1_25929	IPR003340	B3 DNA binding domain	Domain	PS50863 (PROFILE)
TrVeIntZeamaGB1_25929	IPR003340	B3 DNA binding domain	Domain	GO:0003677
TrVeIntZeamaGB1_25964	IPR022740	Polyphenol oxidase, C-terminal	Domain	PF12143 (PFAM)
TrVeIntZeamaGB1_25964	IPR022740	Polyphenol oxidase, C-terminal	Domain	GO:0004097
TrVeIntZeamaGB1_25964	IPR022740	Polyphenol oxidase, C-terminal	Domain	GO:0055114
TrVeIntZeamaGB1_26124	noIPR	unintegrated	unintegrated	tmhmm (TMHMM)
TrVeIntZeamaGB1_26124	noIPR	unintegrated	unintegrated
TrVeIntZeamaGB1_26163	noIPR	unintegrated	unintegrated	tmhmm (TMHMM)
TrVeIntZeamaGB1_26163	noIPR	unintegrated	unintegrated
TrVeIntZeamaGB1_26244	noIPR	unintegrated	unintegrated	SignalP-NN(euk) (SIGNALP)
TrVeIntZeamaGB1_26244	noIPR	unintegrated	unintegrated	tmhmm (TMHMM)
TrVeIntZeamaGB1_26244	noIPR	unintegrated	unintegrated
TrVeIntZeamaGB1_26313	IPR005174	Protein of unknown function DUF295	Family	PF03478 (PFAM)
TrVeIntZeamaGB1_26313	IPR005174	Protein of unknown function DUF295	Family
TrVeIntZeamaGB1_26389	noIPR	unintegrated	unintegrated	tmhmm (TMHMM)
TrVeIntZeamaGB1_26389	noIPR	unintegrated	unintegrated
TrVeIntZeamaGB1_26448	noIPR	unintegrated	unintegrated	SignalP-NN(euk) (SIGNALP)
TrVeIntZeamaGB1_26448	noIPR	unintegrated	unintegrated
TrVeIntZeamaGB1_26449	noIPR	unintegrated	unintegrated	tmhmm (TMHMM)
TrVeIntZeamaGB1_26449	noIPR	unintegrated	unintegrated
TrVeIntZeamaGB1_26538	noIPR	unintegrated	unintegrated	SignalP-NN(euk) (SIGNALP)
TrVeIntZeamaGB1_26538	noIPR	unintegrated	unintegrated
TrVeIntZeamaGB1_26553	noIPR	unintegrated	unintegrated	tmhmm (TMHMM)
TrVeIntZeamaGB1_26553	noIPR	unintegrated	unintegrated
TrVeIntZeamaGB1_26589	noIPR	unintegrated	unintegrated	tmhmm (TMHMM)
TrVeIntZeamaGB1_26589	noIPR	unintegrated	unintegrated
TrVeIntZeamaGB1_26677	noIPR	unintegrated	unintegrated	SignalP-NN(euk) (SIGNALP)
TrVeIntZeamaGB1_26677	noIPR	unintegrated	unintegrated	tmhmm (TMHMM)
TrVeIntZeamaGB1_26677	noIPR	unintegrated	unintegrated
TrVeIntZeamaGB1_26904	noIPR	unintegrated	unintegrated	tmhmm (TMHMM)
TrVeIntZeamaGB1_26904	noIPR	unintegrated	unintegrated
TrVeIntZeamaGB1_26926	noIPR	unintegrated	unintegrated	tmhmm (TMHMM)
TrVeIntZeamaGB1_26926	noIPR	unintegrated	unintegrated
TrVeIntZeamaGB1_26960	noIPR	unintegrated	unintegrated	PTHR11941 (PANTHER)
TrVeIntZeamaGB1_26960	noIPR	unintegrated	unintegrated	PTHR11941:SF9 (PANTHER)
TrVeIntZeamaGB1_26960	noIPR	unintegrated	unintegrated
TrVeIntZeamaGB1_26994	noIPR	unintegrated	unintegrated	SignalP-NN(euk) (SIGNALP)
TrVeIntZeamaGB1_26994	noIPR	unintegrated	unintegrated
TrVeIntZeamaGB1_27027	noIPR	unintegrated	unintegrated	PF13456 (PFAM)
TrVeIntZeamaGB1_27027	noIPR	unintegrated	unintegrated
TrVeIntZeamaGB1_27036	noIPR	unintegrated	unintegrated	tmhmm (TMHMM)
TrVeIntZeamaGB1_27036	noIPR	unintegrated	unintegrated
TrVeIntZeamaGB1_27215	noIPR	unintegrated	unintegrated	SignalP-NN(euk) (SIGNALP)
TrVeIntZeamaGB1_27215	noIPR	unintegrated	unintegrated	tmhmm (TMHMM)
TrVeIntZeamaGB1_27215	noIPR	unintegrated	unintegrated
TrVeIntZeamaGB1_27251	noIPR	unintegrated	unintegrated	PTHR31580 (PANTHER)
TrVeIntZeamaGB1_27251	noIPR	unintegrated	unintegrated
TrVeIntZeamaGB1_27252	noIPR	unintegrated	unintegrated	G3DSA:3.80.10.10 (GENE3D)
TrVeIntZeamaGB1_27252	noIPR	unintegrated	unintegrated
TrVeIntZeamaGB1_27277	noIPR	unintegrated	unintegrated	SignalP-NN(euk) (SIGNALP)
TrVeIntZeamaGB1_27277	noIPR	unintegrated	unintegrated	tmhmm (TMHMM)
TrVeIntZeamaGB1_27277	noIPR	unintegrated	unintegrated
TrVeIntZeamaGB1_27432	noIPR	unintegrated	unintegrated	tmhmm (TMHMM)
TrVeIntZeamaGB1_27432	noIPR	unintegrated	unintegrated
TrVeIntZeamaGB1_27722	IPR020478	AT hook-like	Family	PR00929 (PRINTS)
TrVeIntZeamaGB1_27722	IPR020478	AT hook-like	Family
TrVeIntZeamaGB1_27722	IPR017956	AT hook, DNA-binding motif	Conserved_site	PF02178 (PFAM)
TrVeIntZeamaGB1_27722	IPR017956	AT hook, DNA-binding motif	Conserved_site	SM00384 (SMART)
TrVeIntZeamaGB1_27722	IPR017956	AT hook, DNA-binding motif	Conserved_site	GO:0003677
TrVeIntZeamaGB1_27824	noIPR	unintegrated	unintegrated	PTHR21726 (PANTHER)
TrVeIntZeamaGB1_27824	noIPR	unintegrated	unintegrated	PTHR21726:SF4 (PANTHER)
TrVeIntZeamaGB1_27824	noIPR	unintegrated	unintegrated
TrVeIntZeamaGB1_27951	noIPR	unintegrated	unintegrated	SignalP-NN(euk) (SIGNALP)
TrVeIntZeamaGB1_27951	noIPR	unintegrated	unintegrated
TrVeIntZeamaGB1_28022	noIPR	unintegrated	unintegrated	SignalP-NN(euk) (SIGNALP)
TrVeIntZeamaGB1_28022	noIPR	unintegrated	unintegrated	tmhmm (TMHMM)
TrVeIntZeamaGB1_28022	noIPR	unintegrated	unintegrated
TrVeIntZeamaGB1_3217	IPR006501	Pectinesterase inhibitor	Domain	G3DSA:1.20.140.40 (GENE3D)
TrVeIntZeamaGB1_3217	IPR006501	Pectinesterase inhibitor	Domain	PF04043 (PFAM)
TrVeIntZeamaGB1_3217	IPR006501	Pectinesterase inhibitor	Domain	TIGR01614 (TIGRFAMs)
TrVeIntZeamaGB1_3217	IPR006501	Pectinesterase inhibitor	Domain	SSF101148 (SUPERFAMILY)
TrVeIntZeamaGB1_3217	IPR006501	Pectinesterase inhibitor	Domain	GO:0004857
TrVeIntZeamaGB1_3217	IPR006501	Pectinesterase inhibitor	Domain	GO:0030599
TrVeIntZeamaGB1_3217	noIPR	unintegrated	unintegrated	SignalP-NN(euk) (SIGNALP)
TrVeIntZeamaGB1_3217	noIPR	unintegrated	unintegrated
TrVeIntZeamaGB1_3350	IPR012340	Nucleic acid-binding, OB-fold	Domain	G3DSA:2.40.50.140 (GENE3D)
TrVeIntZeamaGB1_3350	IPR012340	Nucleic acid-binding, OB-fold	Domain
TrVeIntZeamaGB1_3350	IPR016027	Nucleic acid-binding, OB-fold-like	Domain	SSF50249 (SUPERFAMILY)
TrVeIntZeamaGB1_3350	IPR016027	Nucleic acid-binding, OB-fold-like	Domain
TrVeIntZeamaGB1_3350	IPR013955	Replication factor A, C-terminal	Domain	PF08646 (PFAM)
TrVeIntZeamaGB1_3350	IPR013955	Replication factor A, C-terminal	Domain
TrVeIntZeamaGB1_3383	noIPR	unintegrated	unintegrated	tmhmm (TMHMM)
TrVeIntZeamaGB1_3383	noIPR	unintegrated	unintegrated
TrVeIntZeamaGB1_3391	IPR006566	FBD	Domain	PF08387 (PFAM)
TrVeIntZeamaGB1_3391	IPR006566	FBD	Domain
TrVeIntZeamaGB1_3541	noIPR	unintegrated	unintegrated	SignalP-NN(euk) (SIGNALP)
TrVeIntZeamaGB1_3541	noIPR	unintegrated	unintegrated	tmhmm (TMHMM)
TrVeIntZeamaGB1_3541	noIPR	unintegrated	unintegrated
TrVeIntZeamaGB1_3752	IPR006501	Pectinesterase inhibitor	Domain	G3DSA:1.20.140.40 (GENE3D)
TrVeIntZeamaGB1_3752	IPR006501	Pectinesterase inhibitor	Domain	PF04043 (PFAM)
TrVeIntZeamaGB1_3752	IPR006501	Pectinesterase inhibitor	Domain	SM00856 (SMART)
TrVeIntZeamaGB1_3752	IPR006501	Pectinesterase inhibitor	Domain	TIGR01614 (TIGRFAMs)
TrVeIntZeamaGB1_3752	IPR006501	Pectinesterase inhibitor	Domain	SSF101148 (SUPERFAMILY)
TrVeIntZeamaGB1_3752	IPR006501	Pectinesterase inhibitor	Domain	GO:0004857
TrVeIntZeamaGB1_3752	IPR006501	Pectinesterase inhibitor	Domain	GO:0030599
TrVeIntZeamaGB1_3752	noIPR	unintegrated	unintegrated	SignalP-NN(euk) (SIGNALP)
TrVeIntZeamaGB1_3752	noIPR	unintegrated	unintegrated
TrVeIntZeamaGB1_3851	IPR019557	Aminotransferase-like, plant mobile domain	Domain	PF10536 (PFAM)
TrVeIntZeamaGB1_3851	IPR019557	Aminotransferase-like, plant mobile domain	Domain
TrVeIntZeamaGB1_4236	noIPR	unintegrated	unintegrated	tmhmm (TMHMM)
TrVeIntZeamaGB1_4236	noIPR	unintegrated	unintegrated
TrVeIntZeamaGB1_4435	noIPR	unintegrated	unintegrated	tmhmm (TMHMM)
TrVeIntZeamaGB1_4435	noIPR	unintegrated	unintegrated
TrVeIntZeamaGB1_4545	IPR002902	Gnk2-homologous domain	Domain	PF01657 (PFAM)
TrVeIntZeamaGB1_4545	IPR002902	Gnk2-homologous domain	Domain	PS51473 (PROFILE)
TrVeIntZeamaGB1_4545	IPR002902	Gnk2-homologous domain	Domain
TrVeIntZeamaGB1_4545	noIPR	unintegrated	unintegrated	SignalP-NN(euk) (SIGNALP)
TrVeIntZeamaGB1_4545	noIPR	unintegrated	unintegrated	tmhmm (TMHMM)
TrVeIntZeamaGB1_4545	noIPR	unintegrated	unintegrated
TrVeIntZeamaGB1_4564	IPR006501	Pectinesterase inhibitor	Domain	G3DSA:1.20.140.40 (GENE3D)
TrVeIntZeamaGB1_4564	IPR006501	Pectinesterase inhibitor	Domain	PF04043 (PFAM)
TrVeIntZeamaGB1_4564	IPR006501	Pectinesterase inhibitor	Domain	SSF101148 (SUPERFAMILY)
TrVeIntZeamaGB1_4564	IPR006501	Pectinesterase inhibitor	Domain	GO:0004857
TrVeIntZeamaGB1_4564	IPR006501	Pectinesterase inhibitor	Domain	GO:0030599
TrVeIntZeamaGB1_4564	noIPR	unintegrated	unintegrated	SignalP-NN(euk) (SIGNALP)
TrVeIntZeamaGB1_4564	noIPR	unintegrated	unintegrated
TrVeIntZeamaGB1_4597	IPR001810	F-box domain, cyclin-like	Domain	PF00646 (PFAM)
TrVeIntZeamaGB1_4597	IPR001810	F-box domain, cyclin-like	Domain	SM00256 (SMART)
TrVeIntZeamaGB1_4597	IPR001810	F-box domain, cyclin-like	Domain	PS50181 (PROFILE)
TrVeIntZeamaGB1_4597	IPR001810	F-box domain, cyclin-like	Domain	SSF81383 (SUPERFAMILY)
TrVeIntZeamaGB1_4597	IPR001810	F-box domain, cyclin-like	Domain	GO:0005515
TrVeIntZeamaGB1_4597	noIPR	unintegrated	unintegrated	G3DSA:1.20.1280.50 (GENE3D)
TrVeIntZeamaGB1_4597	noIPR	unintegrated	unintegrated
TrVeIntZeamaGB1_4677	noIPR	unintegrated	unintegrated	SignalP-NN(euk) (SIGNALP)
TrVeIntZeamaGB1_4677	noIPR	unintegrated	unintegrated
TrVeIntZeamaGB1_4722	IPR001574	Ribosome-inactivating protein	Family	PF00161 (PFAM)
TrVeIntZeamaGB1_4722	IPR001574	Ribosome-inactivating protein	Family	SSF56371 (SUPERFAMILY)
TrVeIntZeamaGB1_4722	IPR001574	Ribosome-inactivating protein	Family	GO:0017148
TrVeIntZeamaGB1_4722	IPR001574	Ribosome-inactivating protein	Family	GO:0030598
TrVeIntZeamaGB1_4722	IPR017989	Ribosome-inactivating protein subgroup	Family	PR00396 (PRINTS)
TrVeIntZeamaGB1_4722	IPR017989	Ribosome-inactivating protein subgroup	Family	GO:0030598
TrVeIntZeamaGB1_4722	IPR016138	Ribosome-inactivating protein, subdomain 1	Domain	G3DSA:3.40.420.10 (GENE3D)
TrVeIntZeamaGB1_4722	IPR016138	Ribosome-inactivating protein, subdomain 1	Domain	GO:0017148
TrVeIntZeamaGB1_4722	IPR016138	Ribosome-inactivating protein, subdomain 1	Domain	GO:0030598
TrVeIntZeamaGB1_4799	noIPR	unintegrated	unintegrated	SignalP-NN(euk) (SIGNALP)
TrVeIntZeamaGB1_4799	noIPR	unintegrated	unintegrated	tmhmm (TMHMM)
TrVeIntZeamaGB1_4799	noIPR	unintegrated	unintegrated
TrVeIntZeamaGB1_4833	noIPR	unintegrated	unintegrated	PR01217 (PRINTS)
TrVeIntZeamaGB1_4833	noIPR	unintegrated	unintegrated
TrVeIntZeamaGB1_4977	IPR005174	Protein of unknown function DUF295	Family	PF03478 (PFAM)
TrVeIntZeamaGB1_4977	IPR005174	Protein of unknown function DUF295	Family
TrVeIntZeamaGB1_4989	noIPR	unintegrated	unintegrated	tmhmm (TMHMM)
TrVeIntZeamaGB1_4989	noIPR	unintegrated	unintegrated
TrVeIntZeamaGB1_5050	noIPR	unintegrated	unintegrated	SignalP-NN(euk) (SIGNALP)
TrVeIntZeamaGB1_5050	noIPR	unintegrated	unintegrated
TrVeIntZeamaGB1_5150	IPR006566	FBD	Domain	PF08387 (PFAM)
TrVeIntZeamaGB1_5150	IPR006566	FBD	Domain
TrVeIntZeamaGB1_5224	noIPR	unintegrated	unintegrated	SignalP-NN(euk) (SIGNALP)
TrVeIntZeamaGB1_5224	noIPR	unintegrated	unintegrated	tmhmm (TMHMM)
TrVeIntZeamaGB1_5224	noIPR	unintegrated	unintegrated
TrVeIntZeamaGB1_5333	IPR006501	Pectinesterase inhibitor	Domain	PF04043 (PFAM)
TrVeIntZeamaGB1_5333	IPR006501	Pectinesterase inhibitor	Domain	SSF101148 (SUPERFAMILY)
TrVeIntZeamaGB1_5333	IPR006501	Pectinesterase inhibitor	Domain	GO:0004857
TrVeIntZeamaGB1_5333	IPR006501	Pectinesterase inhibitor	Domain	GO:0030599
TrVeIntZeamaGB1_5333	noIPR	unintegrated	unintegrated	SignalP-NN(euk) (SIGNALP)
TrVeIntZeamaGB1_5333	noIPR	unintegrated	unintegrated
TrVeIntZeamaGB1_5721	noIPR	unintegrated	unintegrated	tmhmm (TMHMM)
TrVeIntZeamaGB1_5721	noIPR	unintegrated	unintegrated
TrVeIntZeamaGB1_5822	IPR013770	Plant lipid transfer protein/hydrophobic protein helical domain	Domain	G3DSA:1.10.110.10 (GENE3D)
TrVeIntZeamaGB1_5822	IPR013770	Plant lipid transfer protein/hydrophobic protein helical domain	Domain	GO:0006869
TrVeIntZeamaGB1_5822	noIPR	unintegrated	unintegrated	SignalP-NN(euk) (SIGNALP)
TrVeIntZeamaGB1_5822	noIPR	unintegrated	unintegrated	tmhmm (TMHMM)
TrVeIntZeamaGB1_5822	noIPR	unintegrated	unintegrated
TrVeIntZeamaGB1_6117	IPR012900	G-box binding, MFMR	Domain	PF07777 (PFAM)
TrVeIntZeamaGB1_6117	IPR012900	G-box binding, MFMR	Domain	GO:0003677
TrVeIntZeamaGB1_6117	IPR012900	G-box binding, MFMR	Domain	GO:0005634
TrVeIntZeamaGB1_6165	IPR021733	Protein of unknown function DUF3304	Family	PF11745 (PFAM)
TrVeIntZeamaGB1_6165	IPR021733	Protein of unknown function DUF3304	Family
TrVeIntZeamaGB1_6165	noIPR	unintegrated	unintegrated	tmhmm (TMHMM)
TrVeIntZeamaGB1_6165	noIPR	unintegrated	unintegrated
TrVeIntZeamaGB1_6323	noIPR	unintegrated	unintegrated	SignalP-NN(euk) (SIGNALP)
TrVeIntZeamaGB1_6323	noIPR	unintegrated	unintegrated	tmhmm (TMHMM)
TrVeIntZeamaGB1_6323	noIPR	unintegrated	unintegrated
TrVeIntZeamaGB1_6421	noIPR	unintegrated	unintegrated	SignalP-NN(euk) (SIGNALP)
TrVeIntZeamaGB1_6421	noIPR	unintegrated	unintegrated
TrVeIntZeamaGB1_6436	IPR012677	Nucleotide-binding, alpha-beta plait	Domain	G3DSA:3.30.70.330 (GENE3D)
TrVeIntZeamaGB1_6436	IPR012677	Nucleotide-binding, alpha-beta plait	Domain	GO:0000166
TrVeIntZeamaGB1_6436	IPR000504	RNA recognition motif domain	Domain	PF00076 (PFAM)
TrVeIntZeamaGB1_6436	IPR000504	RNA recognition motif domain	Domain	SM00360 (SMART)
TrVeIntZeamaGB1_6436	IPR000504	RNA recognition motif domain	Domain	PS50102 (PROFILE)
TrVeIntZeamaGB1_6436	IPR000504	RNA recognition motif domain	Domain	GO:0003676
TrVeIntZeamaGB1_6436	noIPR	unintegrated	unintegrated	SSF54928 (SUPERFAMILY)
TrVeIntZeamaGB1_6436	noIPR	unintegrated	unintegrated
TrVeIntZeamaGB1_6452	noIPR	unintegrated	unintegrated	SignalP-NN(euk) (SIGNALP)
TrVeIntZeamaGB1_6452	noIPR	unintegrated	unintegrated
TrVeIntZeamaGB1_6551	noIPR	unintegrated	unintegrated	PR00239 (PRINTS)
TrVeIntZeamaGB1_6551	noIPR	unintegrated	unintegrated	tmhmm (TMHMM)
TrVeIntZeamaGB1_6551	noIPR	unintegrated	unintegrated
TrVeIntZeamaGB1_6551	IPR006031	XYPPX repeat	Repeat	PF02162 (PFAM)
TrVeIntZeamaGB1_6551	IPR006031	XYPPX repeat	Repeat
TrVeIntZeamaGB1_6588	noIPR	unintegrated	unintegrated	tmhmm (TMHMM)
TrVeIntZeamaGB1_6588	noIPR	unintegrated	unintegrated
TrVeIntZeamaGB1_6803	noIPR	unintegrated	unintegrated	tmhmm (TMHMM)
TrVeIntZeamaGB1_6803	noIPR	unintegrated	unintegrated
TrVeIntZeamaGB1_6830	noIPR	unintegrated	unintegrated	tmhmm (TMHMM)
TrVeIntZeamaGB1_6830	noIPR	unintegrated	unintegrated
TrVeIntZeamaGB1_6835	IPR004252	Transposase, Ptta/En/Spm, plant	Family	PF03004 (PFAM)
TrVeIntZeamaGB1_6835	IPR004252	Transposase, Ptta/En/Spm, plant	Family
TrVeIntZeamaGB1_6872	noIPR	unintegrated	unintegrated	SignalP-NN(euk) (SIGNALP)
TrVeIntZeamaGB1_6872	noIPR	unintegrated	unintegrated	tmhmm (TMHMM)
TrVeIntZeamaGB1_6872	noIPR	unintegrated	unintegrated
TrVeIntZeamaGB1_6897	noIPR	unintegrated	unintegrated	tmhmm (TMHMM)
TrVeIntZeamaGB1_6897	noIPR	unintegrated	unintegrated
TrVeIntZeamaGB1_7063	noIPR	unintegrated	unintegrated	SignalP-NN(euk) (SIGNALP)
TrVeIntZeamaGB1_7063	noIPR	unintegrated	unintegrated
TrVeIntZeamaGB1_708	noIPR	unintegrated	unintegrated	SignalP-NN(euk) (SIGNALP)
TrVeIntZeamaGB1_708	noIPR	unintegrated	unintegrated
TrVeIntZeamaGB1_7328	noIPR	unintegrated	unintegrated	SignalP-NN(euk) (SIGNALP)
TrVeIntZeamaGB1_7328	noIPR	unintegrated	unintegrated	tmhmm (TMHMM)
TrVeIntZeamaGB1_7328	noIPR	unintegrated	unintegrated
TrVeIntZeamaGB1_7408	noIPR	unintegrated	unintegrated	SignalP-NN(euk) (SIGNALP)
TrVeIntZeamaGB1_7408	noIPR	unintegrated	unintegrated
TrVeIntZeamaGB1_7490	noIPR	unintegrated	unintegrated	SignalP-NN(euk) (SIGNALP)
TrVeIntZeamaGB1_7490	noIPR	unintegrated	unintegrated
TrVeIntZeamaGB1_7545	noIPR	unintegrated	unintegrated	SignalP-NN(euk) (SIGNALP)
TrVeIntZeamaGB1_7545	noIPR	unintegrated	unintegrated	tmhmm (TMHMM)
TrVeIntZeamaGB1_7545	noIPR	unintegrated	unintegrated
TrVeIntZeamaGB1_7556	noIPR	unintegrated	unintegrated	SignalP-NN(euk) (SIGNALP)
TrVeIntZeamaGB1_7556	noIPR	unintegrated	unintegrated
TrVeIntZeamaGB1_7662	IPR015300	DNA-binding pseudobarrel domain	Domain	G3DSA:2.40.330.10 (GENE3D)
TrVeIntZeamaGB1_7662	IPR015300	DNA-binding pseudobarrel domain	Domain
TrVeIntZeamaGB1_7693	IPR019557	Aminotransferase-like, plant mobile domain	Domain	PF10536 (PFAM)
TrVeIntZeamaGB1_7693	IPR019557	Aminotransferase-like, plant mobile domain	Domain
TrVeIntZeamaGB1_7699	noIPR	unintegrated	unintegrated	tmhmm (TMHMM)
TrVeIntZeamaGB1_7699	noIPR	unintegrated	unintegrated
TrVeIntZeamaGB1_7738	noIPR	unintegrated	unintegrated	PTHR32219 (PANTHER)
TrVeIntZeamaGB1_7738	noIPR	unintegrated	unintegrated	tmhmm (TMHMM)
TrVeIntZeamaGB1_7738	noIPR	unintegrated	unintegrated
TrVeIntZeamaGB1_7754	noIPR	unintegrated	unintegrated	SignalP-NN(euk) (SIGNALP)
TrVeIntZeamaGB1_7754	noIPR	unintegrated	unintegrated
TrVeIntZeamaGB1_7859	IPR016027	Nucleic acid-binding, OB-fold-like	Domain	SSF50249 (SUPERFAMILY)
TrVeIntZeamaGB1_7859	IPR016027	Nucleic acid-binding, OB-fold-like	Domain
TrVeIntZeamaGB1_7929	noIPR	unintegrated	unintegrated	SignalP-NN(euk) (SIGNALP)
TrVeIntZeamaGB1_7929	noIPR	unintegrated	unintegrated	tmhmm (TMHMM)
TrVeIntZeamaGB1_7929	noIPR	unintegrated	unintegrated
TrVeIntZeamaGB1_8042	IPR000167	Dehydrin	Family	PF00257 (PFAM)
TrVeIntZeamaGB1_8042	IPR000167	Dehydrin	Family	PS00315 (PROSITE)
TrVeIntZeamaGB1_8042	IPR000167	Dehydrin	Family	GO:0006950
TrVeIntZeamaGB1_8042	IPR000167	Dehydrin	Family	GO:0009415
TrVeIntZeamaGB1_8057	noIPR	unintegrated	unintegrated	tmhmm (TMHMM)
TrVeIntZeamaGB1_8057	noIPR	unintegrated	unintegrated
TrVeIntZeamaGB1_8122	noIPR	unintegrated	unintegrated	SignalP-NN(euk) (SIGNALP)
TrVeIntZeamaGB1_8122	noIPR	unintegrated	unintegrated
TrVeIntZeamaGB1_8131	noIPR	unintegrated	unintegrated	SignalP-NN(euk) (SIGNALP)
TrVeIntZeamaGB1_8131	noIPR	unintegrated	unintegrated
TrVeIntZeamaGB1_8135	noIPR	unintegrated	unintegrated	SignalP-NN(euk) (SIGNALP)
TrVeIntZeamaGB1_8135	noIPR	unintegrated	unintegrated	tmhmm (TMHMM)
TrVeIntZeamaGB1_8135	noIPR	unintegrated	unintegrated
TrVeIntZeamaGB1_8155	noIPR	unintegrated	unintegrated	SignalP-NN(euk) (SIGNALP)
TrVeIntZeamaGB1_8155	noIPR	unintegrated	unintegrated	tmhmm (TMHMM)
TrVeIntZeamaGB1_8155	noIPR	unintegrated	unintegrated
TrVeIntZeamaGB1_8192	noIPR	unintegrated	unintegrated	SignalP-NN(euk) (SIGNALP)
TrVeIntZeamaGB1_8192	noIPR	unintegrated	unintegrated	tmhmm (TMHMM)
TrVeIntZeamaGB1_8192	noIPR	unintegrated	unintegrated
TrVeIntZeamaGB1_8322	IPR014729	Rossmann-like alpha/beta/alpha sandwich fold	Domain	G3DSA:3.40.50.620 (GENE3D)
TrVeIntZeamaGB1_8322	IPR014729	Rossmann-like alpha/beta/alpha sandwich fold	Domain
TrVeIntZeamaGB1_8322	noIPR	unintegrated	unintegrated	PTHR31966 (PANTHER)
TrVeIntZeamaGB1_8322	noIPR	unintegrated	unintegrated	PTHR31966:SF0 (PANTHER)
TrVeIntZeamaGB1_8322	noIPR	unintegrated	unintegrated	SSF52402 (SUPERFAMILY)
TrVeIntZeamaGB1_8322	noIPR	unintegrated	unintegrated
TrVeIntZeamaGB1_8322	IPR006016	UspA	Domain	PF00582 (PFAM)
TrVeIntZeamaGB1_8322	IPR006016	UspA	Domain	GO:0006950
TrVeIntZeamaGB1_8461	IPR006706	Extensin repeat	Repeat	PF04554 (PFAM)
TrVeIntZeamaGB1_8461	IPR006706	Extensin repeat	Repeat	GO:0005199
TrVeIntZeamaGB1_8461	IPR006706	Extensin repeat	Repeat	GO:0009664
TrVeIntZeamaGB1_8489	IPR006501	Pectinesterase inhibitor	Domain	G3DSA:1.20.140.40 (GENE3D)
TrVeIntZeamaGB1_8489	IPR006501	Pectinesterase inhibitor	Domain	PF04043 (PFAM)
TrVeIntZeamaGB1_8489	IPR006501	Pectinesterase inhibitor	Domain	TIGR01614 (TIGRFAMs)
TrVeIntZeamaGB1_8489	IPR006501	Pectinesterase inhibitor	Domain	SSF101148 (SUPERFAMILY)
TrVeIntZeamaGB1_8489	IPR006501	Pectinesterase inhibitor	Domain	GO:0004857
TrVeIntZeamaGB1_8489	IPR006501	Pectinesterase inhibitor	Domain	GO:0030599
TrVeIntZeamaGB1_8630	noIPR	unintegrated	unintegrated	SignalP-NN(euk) (SIGNALP)
TrVeIntZeamaGB1_8630	noIPR	unintegrated	unintegrated
TrVeIntZeamaGB1_8711	noIPR	unintegrated	unintegrated	SignalP-NN(euk) (SIGNALP)
TrVeIntZeamaGB1_8711	noIPR	unintegrated	unintegrated
TrVeIntZeamaGB1_8823	noIPR	unintegrated	unintegrated	PTHR31048 (PANTHER)
TrVeIntZeamaGB1_8823	noIPR	unintegrated	unintegrated	tmhmm (TMHMM)
TrVeIntZeamaGB1_8823	noIPR	unintegrated	unintegrated
TrVeIntZeamaGB1_8976	noIPR	unintegrated	unintegrated	SignalP-NN(euk) (SIGNALP)
TrVeIntZeamaGB1_8976	noIPR	unintegrated	unintegrated	tmhmm (TMHMM)
TrVeIntZeamaGB1_8976	noIPR	unintegrated	unintegrated
TrVeIntZeamaGB1_9026	noIPR	unintegrated	unintegrated	SignalP-NN(euk) (SIGNALP)
TrVeIntZeamaGB1_9026	noIPR	unintegrated	unintegrated	tmhmm (TMHMM)
TrVeIntZeamaGB1_9026	noIPR	unintegrated	unintegrated
TrVeIntZeamaGB1_9061	IPR007834	DSS1/SEM1	Family	PF05160 (PFAM)
TrVeIntZeamaGB1_9061	IPR007834	DSS1/SEM1	Family
TrVeIntZeamaGB1_9083	IPR007834	DSS1/SEM1	Family	PF05160 (PFAM)
TrVeIntZeamaGB1_9083	IPR007834	DSS1/SEM1	Family
TrVeIntZeamaGB1_9088	noIPR	unintegrated	unintegrated	SignalP-NN(euk) (SIGNALP)
TrVeIntZeamaGB1_9088	noIPR	unintegrated	unintegrated	tmhmm (TMHMM)
TrVeIntZeamaGB1_9088	noIPR	unintegrated	unintegrated
TrVeIntZeamaGB1_9105	noIPR	unintegrated	unintegrated	SignalP-NN(euk) (SIGNALP)
TrVeIntZeamaGB1_9105	noIPR	unintegrated	unintegrated
TrVeIntZeamaGB1_9148	noIPR	unintegrated	unintegrated	SignalP-NN(euk) (SIGNALP)
TrVeIntZeamaGB1_9148	noIPR	unintegrated	unintegrated	tmhmm (TMHMM)
TrVeIntZeamaGB1_9148	noIPR	unintegrated	unintegrated
TrVeIntZeamaGB1_9250	IPR005174	Protein of unknown function DUF295	Family	PF03478 (PFAM)
TrVeIntZeamaGB1_9250	IPR005174	Protein of unknown function DUF295	Family
TrVeIntZeamaGB1_9411	noIPR	unintegrated	unintegrated	SignalP-NN(euk) (SIGNALP)
TrVeIntZeamaGB1_9411	noIPR	unintegrated	unintegrated
TrVeIntZeamaGB1_9435	noIPR	unintegrated	unintegrated	tmhmm (TMHMM)
TrVeIntZeamaGB1_9435	noIPR	unintegrated	unintegrated
TrVeIntZeamaGB1_9595	noIPR	unintegrated	unintegrated	SignalP-NN(euk) (SIGNALP)
TrVeIntZeamaGB1_9595	noIPR	unintegrated	unintegrated	tmhmm (TMHMM)
TrVeIntZeamaGB1_9595	noIPR	unintegrated	unintegrated
TrVeIntZeamaGB1_9673	noIPR	unintegrated	unintegrated	SignalP-NN(euk) (SIGNALP)
TrVeIntZeamaGB1_9673	noIPR	unintegrated	unintegrated	tmhmm (TMHMM)
TrVeIntZeamaGB1_9673	noIPR	unintegrated	unintegrated
TrVeIntZeamaGB1_9722	IPR008972	Cupredoxin	Domain	G3DSA:2.60.40.420 (GENE3D)
TrVeIntZeamaGB1_9722	IPR008972	Cupredoxin	Domain	SSF49503 (SUPERFAMILY)
TrVeIntZeamaGB1_9722	IPR008972	Cupredoxin	Domain
TrVeIntZeamaGB1_9722	noIPR	unintegrated	unintegrated	SignalP-NN(euk) (SIGNALP)
TrVeIntZeamaGB1_9722	noIPR	unintegrated	unintegrated
TrVeIntZeamaGB1_9759	noIPR	unintegrated	unintegrated	PTHR24420 (PANTHER)
TrVeIntZeamaGB1_9759	noIPR	unintegrated	unintegrated
TrVeIntZeamaGB1_9792	noIPR	unintegrated	unintegrated	SignalP-NN(euk) (SIGNALP)
TrVeIntZeamaGB1_9792	noIPR	unintegrated	unintegrated	tmhmm (TMHMM)
TrVeIntZeamaGB1_9792	noIPR	unintegrated	unintegrated
TrVeIntZeamaGB1_9861	noIPR	unintegrated	unintegrated	tmhmm (TMHMM)
TrVeIntZeamaGB1_9861	noIPR	unintegrated	unintegrated

## Sheet: TrVe_Med_IPS
InterProScan User Manual
Unigene ID	InterPro Accession Number (Stable)	Relationship (parent/child) Description	Type	Annotation Signatures
TrVeIntMedtrGB1_10034	noIPR	unintegrated	unintegrated	SignalP-NN(euk) (SIGNALP)
TrVeIntMedtrGB1_10034	noIPR	unintegrated	unintegrated	tmhmm (TMHMM)
TrVeIntMedtrGB1_10034	noIPR	unintegrated	unintegrated
TrVeIntMedtrGB1_1018	noIPR	unintegrated	unintegrated	SignalP-NN(euk) (SIGNALP)
TrVeIntMedtrGB1_1018	noIPR	unintegrated	unintegrated	tmhmm (TMHMM)
TrVeIntMedtrGB1_1018	noIPR	unintegrated	unintegrated
TrVeIntMedtrGB1_10377	noIPR	unintegrated	unintegrated	SignalP-NN(euk) (SIGNALP)
TrVeIntMedtrGB1_10377	noIPR	unintegrated	unintegrated	tmhmm (TMHMM)
TrVeIntMedtrGB1_10377	noIPR	unintegrated	unintegrated
TrVeIntMedtrGB1_10445	noIPR	unintegrated	unintegrated	SignalP-NN(euk) (SIGNALP)
TrVeIntMedtrGB1_10445	noIPR	unintegrated	unintegrated	tmhmm (TMHMM)
TrVeIntMedtrGB1_10445	noIPR	unintegrated	unintegrated
TrVeIntMedtrGB1_10492	IPR003340	B3 DNA binding domain	Domain	PS50863 (PROFILE)
TrVeIntMedtrGB1_10492	IPR003340	B3 DNA binding domain	Domain	GO:0003677
TrVeIntMedtrGB1_10492	IPR015300	DNA-binding pseudobarrel domain	Domain	G3DSA:2.40.330.10 (GENE3D)
TrVeIntMedtrGB1_10492	IPR015300	DNA-binding pseudobarrel domain	Domain	SSF101936 (SUPERFAMILY)
TrVeIntMedtrGB1_10492	IPR015300	DNA-binding pseudobarrel domain	Domain
TrVeIntMedtrGB1_10750	noIPR	unintegrated	unintegrated	SignalP-NN(euk) (SIGNALP)
TrVeIntMedtrGB1_10750	noIPR	unintegrated	unintegrated	tmhmm (TMHMM)
TrVeIntMedtrGB1_10750	noIPR	unintegrated	unintegrated
TrVeIntMedtrGB1_10753	noIPR	unintegrated	unintegrated	SignalP-NN(euk) (SIGNALP)
TrVeIntMedtrGB1_10753	noIPR	unintegrated	unintegrated	tmhmm (TMHMM)
TrVeIntMedtrGB1_10753	noIPR	unintegrated	unintegrated
TrVeIntMedtrGB1_10760	IPR005174	Protein of unknown function DUF295	Family	PF03478 (PFAM)
TrVeIntMedtrGB1_10760	IPR005174	Protein of unknown function DUF295	Family
TrVeIntMedtrGB1_10806	noIPR	unintegrated	unintegrated	SignalP-NN(euk) (SIGNALP)
TrVeIntMedtrGB1_10806	noIPR	unintegrated	unintegrated	tmhmm (TMHMM)
TrVeIntMedtrGB1_10806	noIPR	unintegrated	unintegrated
TrVeIntMedtrGB1_10857	noIPR	unintegrated	unintegrated	SignalP-NN(euk) (SIGNALP)
TrVeIntMedtrGB1_10857	noIPR	unintegrated	unintegrated	tmhmm (TMHMM)
TrVeIntMedtrGB1_10857	noIPR	unintegrated	unintegrated
TrVeIntMedtrGB1_10905	noIPR	unintegrated	unintegrated	PS51257 (PROFILE)
TrVeIntMedtrGB1_10905	noIPR	unintegrated	unintegrated	SignalP-NN(euk) (SIGNALP)
TrVeIntMedtrGB1_10905	noIPR	unintegrated	unintegrated	tmhmm (TMHMM)
TrVeIntMedtrGB1_10905	noIPR	unintegrated	unintegrated
TrVeIntMedtrGB1_10969	noIPR	unintegrated	unintegrated	tmhmm (TMHMM)
TrVeIntMedtrGB1_10969	noIPR	unintegrated	unintegrated
TrVeIntMedtrGB1_10972	noIPR	unintegrated	unintegrated	SignalP-NN(euk) (SIGNALP)
TrVeIntMedtrGB1_10972	noIPR	unintegrated	unintegrated
TrVeIntMedtrGB1_11115	noIPR	unintegrated	unintegrated	SignalP-NN(euk) (SIGNALP)
TrVeIntMedtrGB1_11115	noIPR	unintegrated	unintegrated
TrVeIntMedtrGB1_11166	noIPR	unintegrated	unintegrated	PTHR22814 (PANTHER)
TrVeIntMedtrGB1_11166	noIPR	unintegrated	unintegrated	PTHR22814:SF33 (PANTHER)
TrVeIntMedtrGB1_11166	noIPR	unintegrated	unintegrated
TrVeIntMedtrGB1_11191	IPR005174	Protein of unknown function DUF295	Family	PF03478 (PFAM)
TrVeIntMedtrGB1_11191	IPR005174	Protein of unknown function DUF295	Family
TrVeIntMedtrGB1_11237	noIPR	unintegrated	unintegrated	SignalP-NN(euk) (SIGNALP)
TrVeIntMedtrGB1_11237	noIPR	unintegrated	unintegrated	tmhmm (TMHMM)
TrVeIntMedtrGB1_11237	noIPR	unintegrated	unintegrated
TrVeIntMedtrGB1_11373	noIPR	unintegrated	unintegrated	tmhmm (TMHMM)
TrVeIntMedtrGB1_11373	noIPR	unintegrated	unintegrated
TrVeIntMedtrGB1_11444	noIPR	unintegrated	unintegrated	tmhmm (TMHMM)
TrVeIntMedtrGB1_11444	noIPR	unintegrated	unintegrated
TrVeIntMedtrGB1_11470	IPR005174	Protein of unknown function DUF295	Family	PF03478 (PFAM)
TrVeIntMedtrGB1_11470	IPR005174	Protein of unknown function DUF295	Family
TrVeIntMedtrGB1_11529	noIPR	unintegrated	unintegrated	SignalP-NN(euk) (SIGNALP)
TrVeIntMedtrGB1_11529	noIPR	unintegrated	unintegrated
TrVeIntMedtrGB1_11600	noIPR	unintegrated	unintegrated	tmhmm (TMHMM)
TrVeIntMedtrGB1_11600	noIPR	unintegrated	unintegrated
TrVeIntMedtrGB1_11610	noIPR	unintegrated	unintegrated	SignalP-NN(euk) (SIGNALP)
TrVeIntMedtrGB1_11610	noIPR	unintegrated	unintegrated	tmhmm (TMHMM)
TrVeIntMedtrGB1_11610	noIPR	unintegrated	unintegrated
TrVeIntMedtrGB1_11853	noIPR	unintegrated	unintegrated	SignalP-NN(euk) (SIGNALP)
TrVeIntMedtrGB1_11853	noIPR	unintegrated	unintegrated
TrVeIntMedtrGB1_11940	noIPR	unintegrated	unintegrated	PTHR32054 (PANTHER)
TrVeIntMedtrGB1_11940	noIPR	unintegrated	unintegrated	PTHR32054:SF0 (PANTHER)
TrVeIntMedtrGB1_11940	noIPR	unintegrated	unintegrated
TrVeIntMedtrGB1_11983	noIPR	unintegrated	unintegrated	SignalP-NN(euk) (SIGNALP)
TrVeIntMedtrGB1_11983	noIPR	unintegrated	unintegrated
TrVeIntMedtrGB1_12142	noIPR	unintegrated	unintegrated	tmhmm (TMHMM)
TrVeIntMedtrGB1_12142	noIPR	unintegrated	unintegrated
TrVeIntMedtrGB1_12242	noIPR	unintegrated	unintegrated	tmhmm (TMHMM)
TrVeIntMedtrGB1_12242	noIPR	unintegrated	unintegrated
TrVeIntMedtrGB1_12288	IPR003714	PhoH-like protein	Family	PF02562 (PFAM)
TrVeIntMedtrGB1_12288	IPR003714	PhoH-like protein	Family	GO:0005524
TrVeIntMedtrGB1_12288	noIPR	unintegrated	unintegrated	G3DSA:3.40.50.300 (GENE3D)
TrVeIntMedtrGB1_12288	noIPR	unintegrated	unintegrated	PTHR23274 (PANTHER)
TrVeIntMedtrGB1_12288	noIPR	unintegrated	unintegrated	SSF52540 (SUPERFAMILY)
TrVeIntMedtrGB1_12288	noIPR	unintegrated	unintegrated
TrVeIntMedtrGB1_12574	IPR001574	Ribosome-inactivating protein	Family	PF00161 (PFAM)
TrVeIntMedtrGB1_12574	IPR001574	Ribosome-inactivating protein	Family	GO:0017148
TrVeIntMedtrGB1_12574	IPR001574	Ribosome-inactivating protein	Family	GO:0030598
TrVeIntMedtrGB1_12574	IPR016138	Ribosome-inactivating protein, subdomain 1	Domain	G3DSA:3.40.420.10 (GENE3D)
TrVeIntMedtrGB1_12574	IPR016138	Ribosome-inactivating protein, subdomain 1	Domain	GO:0017148
TrVeIntMedtrGB1_12574	IPR016138	Ribosome-inactivating protein, subdomain 1	Domain	GO:0030598
TrVeIntMedtrGB1_12591	noIPR	unintegrated	unintegrated	SignalP-NN(euk) (SIGNALP)
TrVeIntMedtrGB1_12591	noIPR	unintegrated	unintegrated
TrVeIntMedtrGB1_12608	IPR012920	Ribosomal RNA methyltransferase, Spb1, C-terminal	Domain	PF07780 (PFAM)
TrVeIntMedtrGB1_12608	IPR012920	Ribosomal RNA methyltransferase, Spb1, C-terminal	Domain	GO:0005634
TrVeIntMedtrGB1_12608	IPR012920	Ribosomal RNA methyltransferase, Spb1, C-terminal	Domain	GO:0006364
TrVeIntMedtrGB1_12608	IPR012920	Ribosomal RNA methyltransferase, Spb1, C-terminal	Domain	GO:0008168
TrVeIntMedtrGB1_12644	noIPR	unintegrated	unintegrated	SignalP-NN(euk) (SIGNALP)
TrVeIntMedtrGB1_12644	noIPR	unintegrated	unintegrated
TrVeIntMedtrGB1_12730	IPR006566	FBD	Domain	PF08387 (PFAM)
TrVeIntMedtrGB1_12730	IPR006566	FBD	Domain
TrVeIntMedtrGB1_12732	noIPR	unintegrated	unintegrated	tmhmm (TMHMM)
TrVeIntMedtrGB1_12732	noIPR	unintegrated	unintegrated
TrVeIntMedtrGB1_13046	noIPR	unintegrated	unintegrated	PR01217 (PRINTS)
TrVeIntMedtrGB1_13046	noIPR	unintegrated	unintegrated
TrVeIntMedtrGB1_13247	noIPR	unintegrated	unintegrated	tmhmm (TMHMM)
TrVeIntMedtrGB1_13247	noIPR	unintegrated	unintegrated
TrVeIntMedtrGB1_13261	noIPR	unintegrated	unintegrated	SignalP-NN(euk) (SIGNALP)
TrVeIntMedtrGB1_13261	noIPR	unintegrated	unintegrated	tmhmm (TMHMM)
TrVeIntMedtrGB1_13261	noIPR	unintegrated	unintegrated
TrVeIntMedtrGB1_13267	IPR008469	DREPP plasma membrane polypeptide	Family	PF05558 (PFAM)
TrVeIntMedtrGB1_13267	IPR008469	DREPP plasma membrane polypeptide	Family
TrVeIntMedtrGB1_13283	noIPR	unintegrated	unintegrated	SignalP-NN(euk) (SIGNALP)
TrVeIntMedtrGB1_13283	noIPR	unintegrated	unintegrated
TrVeIntMedtrGB1_13296	noIPR	unintegrated	unintegrated	PTHR31717 (PANTHER)
TrVeIntMedtrGB1_13296	noIPR	unintegrated	unintegrated	PTHR31717:SF0 (PANTHER)
TrVeIntMedtrGB1_13296	noIPR	unintegrated	unintegrated
TrVeIntMedtrGB1_13309	noIPR	unintegrated	unintegrated	SignalP-NN(euk) (SIGNALP)
TrVeIntMedtrGB1_13309	noIPR	unintegrated	unintegrated
TrVeIntMedtrGB1_13358	noIPR	unintegrated	unintegrated	SignalP-NN(euk) (SIGNALP)
TrVeIntMedtrGB1_13358	noIPR	unintegrated	unintegrated
TrVeIntMedtrGB1_13368	noIPR	unintegrated	unintegrated	SignalP-NN(euk) (SIGNALP)
TrVeIntMedtrGB1_13368	noIPR	unintegrated	unintegrated
TrVeIntMedtrGB1_13484	noIPR	unintegrated	unintegrated	tmhmm (TMHMM)
TrVeIntMedtrGB1_13484	noIPR	unintegrated	unintegrated
TrVeIntMedtrGB1_13547	IPR006501	Pectinesterase inhibitor	Domain	G3DSA:1.20.140.40 (GENE3D)
TrVeIntMedtrGB1_13547	IPR006501	Pectinesterase inhibitor	Domain	GO:0004857
TrVeIntMedtrGB1_13547	IPR006501	Pectinesterase inhibitor	Domain	GO:0030599
TrVeIntMedtrGB1_13580	noIPR	unintegrated	unintegrated	tmhmm (TMHMM)
TrVeIntMedtrGB1_13580	noIPR	unintegrated	unintegrated
TrVeIntMedtrGB1_13600	noIPR	unintegrated	unintegrated	PTHR24420 (PANTHER)
TrVeIntMedtrGB1_13600	noIPR	unintegrated	unintegrated
TrVeIntMedtrGB1_13644	noIPR	unintegrated	unintegrated	SignalP-NN(euk) (SIGNALP)
TrVeIntMedtrGB1_13644	noIPR	unintegrated	unintegrated
TrVeIntMedtrGB1_13656	noIPR	unintegrated	unintegrated	SignalP-NN(euk) (SIGNALP)
TrVeIntMedtrGB1_13656	noIPR	unintegrated	unintegrated
TrVeIntMedtrGB1_13837	noIPR	unintegrated	unintegrated	SignalP-NN(euk) (SIGNALP)
TrVeIntMedtrGB1_13837	noIPR	unintegrated	unintegrated	tmhmm (TMHMM)
TrVeIntMedtrGB1_13837	noIPR	unintegrated	unintegrated
TrVeIntMedtrGB1_13849	noIPR	unintegrated	unintegrated	SignalP-NN(euk) (SIGNALP)
TrVeIntMedtrGB1_13849	noIPR	unintegrated	unintegrated	tmhmm (TMHMM)
TrVeIntMedtrGB1_13849	noIPR	unintegrated	unintegrated
TrVeIntMedtrGB1_13890	noIPR	unintegrated	unintegrated	SignalP-NN(euk) (SIGNALP)
TrVeIntMedtrGB1_13890	noIPR	unintegrated	unintegrated
TrVeIntMedtrGB1_14005	IPR012337	Ribonuclease H-like domain	Domain	SSF53098 (SUPERFAMILY)
TrVeIntMedtrGB1_14005	IPR012337	Ribonuclease H-like domain	Domain	GO:0003676
TrVeIntMedtrGB1_14005	noIPR	unintegrated	unintegrated	G3DSA:3.30.420.10 (GENE3D)
TrVeIntMedtrGB1_14005	noIPR	unintegrated	unintegrated
TrVeIntMedtrGB1_14025	IPR008417	B-cell receptor-associated 31-like	Family	PTHR12701 (PANTHER)
TrVeIntMedtrGB1_14025	IPR008417	B-cell receptor-associated 31-like	Family	GO:0005783
TrVeIntMedtrGB1_14025	IPR008417	B-cell receptor-associated 31-like	Family	GO:0006886
TrVeIntMedtrGB1_14025	IPR008417	B-cell receptor-associated 31-like	Family	GO:0016021
TrVeIntMedtrGB1_14025	noIPR	unintegrated	unintegrated	PTHR12701:SF1 (PANTHER)
TrVeIntMedtrGB1_14025	noIPR	unintegrated	unintegrated	tmhmm (TMHMM)
TrVeIntMedtrGB1_14025	noIPR	unintegrated	unintegrated
TrVeIntMedtrGB1_14030	noIPR	unintegrated	unintegrated	SignalP-NN(euk) (SIGNALP)
TrVeIntMedtrGB1_14030	noIPR	unintegrated	unintegrated
TrVeIntMedtrGB1_14472	noIPR	unintegrated	unintegrated	SignalP-NN(euk) (SIGNALP)
TrVeIntMedtrGB1_14472	noIPR	unintegrated	unintegrated
TrVeIntMedtrGB1_14482	noIPR	unintegrated	unintegrated	tmhmm (TMHMM)
TrVeIntMedtrGB1_14482	noIPR	unintegrated	unintegrated
TrVeIntMedtrGB1_14524	noIPR	unintegrated	unintegrated	SignalP-NN(euk) (SIGNALP)
TrVeIntMedtrGB1_14524	noIPR	unintegrated	unintegrated
TrVeIntMedtrGB1_14552	noIPR	unintegrated	unintegrated	tmhmm (TMHMM)
TrVeIntMedtrGB1_14552	noIPR	unintegrated	unintegrated
TrVeIntMedtrGB1_14553	noIPR	unintegrated	unintegrated	SignalP-NN(euk) (SIGNALP)
TrVeIntMedtrGB1_14553	noIPR	unintegrated	unintegrated	tmhmm (TMHMM)
TrVeIntMedtrGB1_14553	noIPR	unintegrated	unintegrated
TrVeIntMedtrGB1_14588	noIPR	unintegrated	unintegrated	tmhmm (TMHMM)
TrVeIntMedtrGB1_14588	noIPR	unintegrated	unintegrated
TrVeIntMedtrGB1_14668	noIPR	unintegrated	unintegrated	SignalP-NN(euk) (SIGNALP)
TrVeIntMedtrGB1_14668	noIPR	unintegrated	unintegrated
TrVeIntMedtrGB1_14707	noIPR	unintegrated	unintegrated	SignalP-NN(euk) (SIGNALP)
TrVeIntMedtrGB1_14707	noIPR	unintegrated	unintegrated	tmhmm (TMHMM)
TrVeIntMedtrGB1_14707	noIPR	unintegrated	unintegrated
TrVeIntMedtrGB1_14819	noIPR	unintegrated	unintegrated	tmhmm (TMHMM)
TrVeIntMedtrGB1_14819	noIPR	unintegrated	unintegrated
TrVeIntMedtrGB1_14857	IPR008972	Cupredoxin	Domain	G3DSA:2.60.40.420 (GENE3D)
TrVeIntMedtrGB1_14857	IPR008972	Cupredoxin	Domain
TrVeIntMedtrGB1_14857	noIPR	unintegrated	unintegrated	SignalP-NN(euk) (SIGNALP)
TrVeIntMedtrGB1_14857	noIPR	unintegrated	unintegrated
TrVeIntMedtrGB1_15258	noIPR	unintegrated	unintegrated	SignalP-NN(euk) (SIGNALP)
TrVeIntMedtrGB1_15258	noIPR	unintegrated	unintegrated
TrVeIntMedtrGB1_15381	noIPR	unintegrated	unintegrated	tmhmm (TMHMM)
TrVeIntMedtrGB1_15381	noIPR	unintegrated	unintegrated
TrVeIntMedtrGB1_15658	noIPR	unintegrated	unintegrated	SignalP-NN(euk) (SIGNALP)
TrVeIntMedtrGB1_15658	noIPR	unintegrated	unintegrated
TrVeIntMedtrGB1_15821	noIPR	unintegrated	unintegrated	PTHR32175 (PANTHER)
TrVeIntMedtrGB1_15821	noIPR	unintegrated	unintegrated	PTHR32175:SF1 (PANTHER)
TrVeIntMedtrGB1_15821	noIPR	unintegrated	unintegrated
TrVeIntMedtrGB1_15848	noIPR	unintegrated	unintegrated	tmhmm (TMHMM)
TrVeIntMedtrGB1_15848	noIPR	unintegrated	unintegrated
TrVeIntMedtrGB1_15860	noIPR	unintegrated	unintegrated	SignalP-NN(euk) (SIGNALP)
TrVeIntMedtrGB1_15860	noIPR	unintegrated	unintegrated	tmhmm (TMHMM)
TrVeIntMedtrGB1_15860	noIPR	unintegrated	unintegrated
TrVeIntMedtrGB1_15888	IPR011646	KAP P-loop	Domain	PF07693 (PFAM)
TrVeIntMedtrGB1_15888	IPR011646	KAP P-loop	Domain
TrVeIntMedtrGB1_15926	noIPR	unintegrated	unintegrated	tmhmm (TMHMM)
TrVeIntMedtrGB1_15926	noIPR	unintegrated	unintegrated
TrVeIntMedtrGB1_16082	noIPR	unintegrated	unintegrated	SignalP-NN(euk) (SIGNALP)
TrVeIntMedtrGB1_16082	noIPR	unintegrated	unintegrated
TrVeIntMedtrGB1_16330	noIPR	unintegrated	unintegrated	tmhmm (TMHMM)
TrVeIntMedtrGB1_16330	noIPR	unintegrated	unintegrated
TrVeIntMedtrGB1_16392	noIPR	unintegrated	unintegrated	tmhmm (TMHMM)
TrVeIntMedtrGB1_16392	noIPR	unintegrated	unintegrated
TrVeIntMedtrGB1_16449	noIPR	unintegrated	unintegrated	SignalP-NN(euk) (SIGNALP)
TrVeIntMedtrGB1_16449	noIPR	unintegrated	unintegrated
TrVeIntMedtrGB1_16453	noIPR	unintegrated	unintegrated	SignalP-NN(euk) (SIGNALP)
TrVeIntMedtrGB1_16453	noIPR	unintegrated	unintegrated	tmhmm (TMHMM)
TrVeIntMedtrGB1_16453	noIPR	unintegrated	unintegrated
TrVeIntMedtrGB1_16458	noIPR	unintegrated	unintegrated	SignalP-NN(euk) (SIGNALP)
TrVeIntMedtrGB1_16458	noIPR	unintegrated	unintegrated
TrVeIntMedtrGB1_1646	noIPR	unintegrated	unintegrated	SignalP-NN(euk) (SIGNALP)
TrVeIntMedtrGB1_1646	noIPR	unintegrated	unintegrated	tmhmm (TMHMM)
TrVeIntMedtrGB1_1646	noIPR	unintegrated	unintegrated
TrVeIntMedtrGB1_16461	noIPR	unintegrated	unintegrated	SignalP-NN(euk) (SIGNALP)
TrVeIntMedtrGB1_16461	noIPR	unintegrated	unintegrated	tmhmm (TMHMM)
TrVeIntMedtrGB1_16461	noIPR	unintegrated	unintegrated
TrVeIntMedtrGB1_16662	noIPR	unintegrated	unintegrated	SignalP-NN(euk) (SIGNALP)
TrVeIntMedtrGB1_16662	noIPR	unintegrated	unintegrated
TrVeIntMedtrGB1_16727	IPR004861	Protein-tyrosine phosphatase, SIW14-like	Family	PF03162 (PFAM)
TrVeIntMedtrGB1_16727	IPR004861	Protein-tyrosine phosphatase, SIW14-like	Family
TrVeIntMedtrGB1_16740	noIPR	unintegrated	unintegrated	tmhmm (TMHMM)
TrVeIntMedtrGB1_16740	noIPR	unintegrated	unintegrated
TrVeIntMedtrGB1_16745	noIPR	unintegrated	unintegrated	PF14244 (PFAM)
TrVeIntMedtrGB1_16745	noIPR	unintegrated	unintegrated
TrVeIntMedtrGB1_16802	noIPR	unintegrated	unintegrated	SignalP-NN(euk) (SIGNALP)
TrVeIntMedtrGB1_16802	noIPR	unintegrated	unintegrated
TrVeIntMedtrGB1_16876	noIPR	unintegrated	unintegrated	SignalP-NN(euk) (SIGNALP)
TrVeIntMedtrGB1_16876	noIPR	unintegrated	unintegrated	tmhmm (TMHMM)
TrVeIntMedtrGB1_16876	noIPR	unintegrated	unintegrated
TrVeIntMedtrGB1_16985	noIPR	unintegrated	unintegrated	SignalP-NN(euk) (SIGNALP)
TrVeIntMedtrGB1_16985	noIPR	unintegrated	unintegrated	tmhmm (TMHMM)
TrVeIntMedtrGB1_16985	noIPR	unintegrated	unintegrated
TrVeIntMedtrGB1_17125	noIPR	unintegrated	unintegrated	SignalP-NN(euk) (SIGNALP)
TrVeIntMedtrGB1_17125	noIPR	unintegrated	unintegrated	tmhmm (TMHMM)
TrVeIntMedtrGB1_17125	noIPR	unintegrated	unintegrated
TrVeIntMedtrGB1_17196	noIPR	unintegrated	unintegrated	SignalP-NN(euk) (SIGNALP)
TrVeIntMedtrGB1_17196	noIPR	unintegrated	unintegrated	tmhmm (TMHMM)
TrVeIntMedtrGB1_17196	noIPR	unintegrated	unintegrated
TrVeIntMedtrGB1_17291	noIPR	unintegrated	unintegrated	SignalP-NN(euk) (SIGNALP)
TrVeIntMedtrGB1_17291	noIPR	unintegrated	unintegrated	tmhmm (TMHMM)
TrVeIntMedtrGB1_17291	noIPR	unintegrated	unintegrated
TrVeIntMedtrGB1_17339	IPR003245	Plastocyanin-like	Domain	PD003122 (PRODOM)
TrVeIntMedtrGB1_17339	IPR003245	Plastocyanin-like	Domain	PF02298 (PFAM)
TrVeIntMedtrGB1_17339	IPR003245	Plastocyanin-like	Domain	GO:0005507
TrVeIntMedtrGB1_17339	IPR003245	Plastocyanin-like	Domain	GO:0009055
TrVeIntMedtrGB1_17339	IPR008972	Cupredoxin	Domain	G3DSA:2.60.40.420 (GENE3D)
TrVeIntMedtrGB1_17339	IPR008972	Cupredoxin	Domain	SSF49503 (SUPERFAMILY)
TrVeIntMedtrGB1_17339	IPR008972	Cupredoxin	Domain
TrVeIntMedtrGB1_17387	noIPR	unintegrated	unintegrated	SignalP-NN(euk) (SIGNALP)
TrVeIntMedtrGB1_17387	noIPR	unintegrated	unintegrated	tmhmm (TMHMM)
TrVeIntMedtrGB1_17387	noIPR	unintegrated	unintegrated
TrVeIntMedtrGB1_17389	noIPR	unintegrated	unintegrated	SignalP-NN(euk) (SIGNALP)
TrVeIntMedtrGB1_17389	noIPR	unintegrated	unintegrated	tmhmm (TMHMM)
TrVeIntMedtrGB1_17389	noIPR	unintegrated	unintegrated
TrVeIntMedtrGB1_17391	noIPR	unintegrated	unintegrated	SignalP-NN(euk) (SIGNALP)
TrVeIntMedtrGB1_17391	noIPR	unintegrated	unintegrated	tmhmm (TMHMM)
TrVeIntMedtrGB1_17391	noIPR	unintegrated	unintegrated
TrVeIntMedtrGB1_17550	noIPR	unintegrated	unintegrated	PTHR32227 (PANTHER)
TrVeIntMedtrGB1_17550	noIPR	unintegrated	unintegrated
TrVeIntMedtrGB1_17618	noIPR	unintegrated	unintegrated	PF14244 (PFAM)
TrVeIntMedtrGB1_17618	noIPR	unintegrated	unintegrated
TrVeIntMedtrGB1_17647	noIPR	unintegrated	unintegrated	SignalP-NN(euk) (SIGNALP)
TrVeIntMedtrGB1_17647	noIPR	unintegrated	unintegrated
TrVeIntMedtrGB1_17663	noIPR	unintegrated	unintegrated	SignalP-NN(euk) (SIGNALP)
TrVeIntMedtrGB1_17663	noIPR	unintegrated	unintegrated
TrVeIntMedtrGB1_17678	noIPR	unintegrated	unintegrated	SignalP-NN(euk) (SIGNALP)
TrVeIntMedtrGB1_17678	noIPR	unintegrated	unintegrated
TrVeIntMedtrGB1_17708	noIPR	unintegrated	unintegrated	tmhmm (TMHMM)
TrVeIntMedtrGB1_17708	noIPR	unintegrated	unintegrated
TrVeIntMedtrGB1_17733	noIPR	unintegrated	unintegrated	SignalP-NN(euk) (SIGNALP)
TrVeIntMedtrGB1_17733	noIPR	unintegrated	unintegrated
TrVeIntMedtrGB1_17743	IPR002293	Amino acid/polyamine transporter I	Family	PTHR11785 (PANTHER)
TrVeIntMedtrGB1_17743	IPR002293	Amino acid/polyamine transporter I	Family	GO:0003333
TrVeIntMedtrGB1_17743	IPR002293	Amino acid/polyamine transporter I	Family	GO:0015171
TrVeIntMedtrGB1_17743	IPR002293	Amino acid/polyamine transporter I	Family	GO:0016020
TrVeIntMedtrGB1_17743	IPR015606	Cationic amino acid transporter	Family	PTHR11785:SF53 (PANTHER)
TrVeIntMedtrGB1_17743	IPR015606	Cationic amino acid transporter	Family
TrVeIntMedtrGB1_17766	noIPR	unintegrated	unintegrated	SignalP-NN(euk) (SIGNALP)
TrVeIntMedtrGB1_17766	noIPR	unintegrated	unintegrated
TrVeIntMedtrGB1_17820	noIPR	unintegrated	unintegrated	SignalP-NN(euk) (SIGNALP)
TrVeIntMedtrGB1_17820	noIPR	unintegrated	unintegrated	tmhmm (TMHMM)
TrVeIntMedtrGB1_17820	noIPR	unintegrated	unintegrated
TrVeIntMedtrGB1_17828	noIPR	unintegrated	unintegrated	PR01217 (PRINTS)
TrVeIntMedtrGB1_17828	noIPR	unintegrated	unintegrated
TrVeIntMedtrGB1_17904	IPR002222	Ribosomal protein S19/S15	Family	PTHR11880 (PANTHER)
TrVeIntMedtrGB1_17904	IPR002222	Ribosomal protein S19/S15	Family	GO:0003735
TrVeIntMedtrGB1_17904	IPR002222	Ribosomal protein S19/S15	Family	GO:0005840
TrVeIntMedtrGB1_17904	IPR002222	Ribosomal protein S19/S15	Family	GO:0006412
TrVeIntMedtrGB1_18021	noIPR	unintegrated	unintegrated	tmhmm (TMHMM)
TrVeIntMedtrGB1_18021	noIPR	unintegrated	unintegrated
TrVeIntMedtrGB1_18123	IPR002068	Alpha crystallin/Hsp20 domain	Domain	PF00011 (PFAM)
TrVeIntMedtrGB1_18123	IPR002068	Alpha crystallin/Hsp20 domain	Domain
TrVeIntMedtrGB1_18366	noIPR	unintegrated	unintegrated	tmhmm (TMHMM)
TrVeIntMedtrGB1_18366	noIPR	unintegrated	unintegrated
TrVeIntMedtrGB1_18496	noIPR	unintegrated	unintegrated	SignalP-NN(euk) (SIGNALP)
TrVeIntMedtrGB1_18496	noIPR	unintegrated	unintegrated
TrVeIntMedtrGB1_18498	IPR013781	Glycoside hydrolase, catalytic domain	Domain	G3DSA:3.20.20.80 (GENE3D)
TrVeIntMedtrGB1_18498	IPR013781	Glycoside hydrolase, catalytic domain	Domain	GO:0003824
TrVeIntMedtrGB1_18498	IPR013781	Glycoside hydrolase, catalytic domain	Domain	GO:0005975
TrVeIntMedtrGB1_18498	IPR013781	Glycoside hydrolase, catalytic domain	Domain	GO:0043169
TrVeIntMedtrGB1_18498	noIPR	unintegrated	unintegrated	PTHR31297 (PANTHER)
TrVeIntMedtrGB1_18498	noIPR	unintegrated	unintegrated
TrVeIntMedtrGB1_18566	noIPR	unintegrated	unintegrated	SignalP-NN(euk) (SIGNALP)
TrVeIntMedtrGB1_18566	noIPR	unintegrated	unintegrated
TrVeIntMedtrGB1_18699	noIPR	unintegrated	unintegrated	SignalP-NN(euk) (SIGNALP)
TrVeIntMedtrGB1_18699	noIPR	unintegrated	unintegrated
TrVeIntMedtrGB1_18753	noIPR	unintegrated	unintegrated	SignalP-NN(euk) (SIGNALP)
TrVeIntMedtrGB1_18753	noIPR	unintegrated	unintegrated
TrVeIntMedtrGB1_18836	noIPR	unintegrated	unintegrated	SignalP-NN(euk) (SIGNALP)
TrVeIntMedtrGB1_18836	noIPR	unintegrated	unintegrated	tmhmm (TMHMM)
TrVeIntMedtrGB1_18836	noIPR	unintegrated	unintegrated
TrVeIntMedtrGB1_18924	noIPR	unintegrated	unintegrated	SignalP-NN(euk) (SIGNALP)
TrVeIntMedtrGB1_18924	noIPR	unintegrated	unintegrated
TrVeIntMedtrGB1_18964	noIPR	unintegrated	unintegrated	SignalP-NN(euk) (SIGNALP)
TrVeIntMedtrGB1_18964	noIPR	unintegrated	unintegrated
TrVeIntMedtrGB1_19083	noIPR	unintegrated	unintegrated	SignalP-NN(euk) (SIGNALP)
TrVeIntMedtrGB1_19083	noIPR	unintegrated	unintegrated
TrVeIntMedtrGB1_19119	noIPR	unintegrated	unintegrated	SignalP-NN(euk) (SIGNALP)
TrVeIntMedtrGB1_19119	noIPR	unintegrated	unintegrated
TrVeIntMedtrGB1_19123	IPR018848	WIYLD domain	Domain	PF10440 (PFAM)
TrVeIntMedtrGB1_19123	IPR018848	WIYLD domain	Domain	GO:0018024
TrVeIntMedtrGB1_19204	noIPR	unintegrated	unintegrated	SignalP-NN(euk) (SIGNALP)
TrVeIntMedtrGB1_19204	noIPR	unintegrated	unintegrated	tmhmm (TMHMM)
TrVeIntMedtrGB1_19204	noIPR	unintegrated	unintegrated
TrVeIntMedtrGB1_19207	noIPR	unintegrated	unintegrated	SignalP-NN(euk) (SIGNALP)
TrVeIntMedtrGB1_19207	noIPR	unintegrated	unintegrated
TrVeIntMedtrGB1_19295	noIPR	unintegrated	unintegrated	SignalP-NN(euk) (SIGNALP)
TrVeIntMedtrGB1_19295	noIPR	unintegrated	unintegrated	tmhmm (TMHMM)
TrVeIntMedtrGB1_19295	noIPR	unintegrated	unintegrated
TrVeIntMedtrGB1_19429	noIPR	unintegrated	unintegrated	SignalP-NN(euk) (SIGNALP)
TrVeIntMedtrGB1_19429	noIPR	unintegrated	unintegrated
TrVeIntMedtrGB1_19457	noIPR	unintegrated	unintegrated	SignalP-NN(euk) (SIGNALP)
TrVeIntMedtrGB1_19457	noIPR	unintegrated	unintegrated
TrVeIntMedtrGB1_19458	IPR008469	DREPP plasma membrane polypeptide	Family	PF05558 (PFAM)
TrVeIntMedtrGB1_19458	IPR008469	DREPP plasma membrane polypeptide	Family
TrVeIntMedtrGB1_19472	noIPR	unintegrated	unintegrated	SignalP-NN(euk) (SIGNALP)
TrVeIntMedtrGB1_19472	noIPR	unintegrated	unintegrated	tmhmm (TMHMM)
TrVeIntMedtrGB1_19472	noIPR	unintegrated	unintegrated
TrVeIntMedtrGB1_19555	noIPR	unintegrated	unintegrated	tmhmm (TMHMM)
TrVeIntMedtrGB1_19555	noIPR	unintegrated	unintegrated
TrVeIntMedtrGB1_19557	noIPR	unintegrated	unintegrated	tmhmm (TMHMM)
TrVeIntMedtrGB1_19557	noIPR	unintegrated	unintegrated
TrVeIntMedtrGB1_19604	noIPR	unintegrated	unintegrated	SignalP-NN(euk) (SIGNALP)
TrVeIntMedtrGB1_19604	noIPR	unintegrated	unintegrated
TrVeIntMedtrGB1_1969	IPR000167	Dehydrin	Family	PF00257 (PFAM)
TrVeIntMedtrGB1_1969	IPR000167	Dehydrin	Family	PS00315 (PROSITE)
TrVeIntMedtrGB1_1969	IPR000167	Dehydrin	Family	PS00823 (PROSITE)
TrVeIntMedtrGB1_1969	IPR000167	Dehydrin	Family	GO:0006950
TrVeIntMedtrGB1_1969	IPR000167	Dehydrin	Family	GO:0009415
TrVeIntMedtrGB1_19732	noIPR	unintegrated	unintegrated	SignalP-NN(euk) (SIGNALP)
TrVeIntMedtrGB1_19732	noIPR	unintegrated	unintegrated	tmhmm (TMHMM)
TrVeIntMedtrGB1_19732	noIPR	unintegrated	unintegrated
TrVeIntMedtrGB1_19758	noIPR	unintegrated	unintegrated	SignalP-NN(euk) (SIGNALP)
TrVeIntMedtrGB1_19758	noIPR	unintegrated	unintegrated
TrVeIntMedtrGB1_19762	noIPR	unintegrated	unintegrated	PTHR24031 (PANTHER)
TrVeIntMedtrGB1_19762	noIPR	unintegrated	unintegrated	PTHR24031:SF83 (PANTHER)
TrVeIntMedtrGB1_19762	noIPR	unintegrated	unintegrated
TrVeIntMedtrGB1_19792	noIPR	unintegrated	unintegrated	SignalP-NN(euk) (SIGNALP)
TrVeIntMedtrGB1_19792	noIPR	unintegrated	unintegrated	tmhmm (TMHMM)
TrVeIntMedtrGB1_19792	noIPR	unintegrated	unintegrated
TrVeIntMedtrGB1_19861	noIPR	unintegrated	unintegrated	SignalP-NN(euk) (SIGNALP)
TrVeIntMedtrGB1_19861	noIPR	unintegrated	unintegrated	tmhmm (TMHMM)
TrVeIntMedtrGB1_19861	noIPR	unintegrated	unintegrated
TrVeIntMedtrGB1_19883	noIPR	unintegrated	unintegrated	SignalP-NN(euk) (SIGNALP)
TrVeIntMedtrGB1_19883	noIPR	unintegrated	unintegrated
TrVeIntMedtrGB1_19911	IPR003656	Zinc finger, BED-type predicted	Domain	PF02892 (PFAM)
TrVeIntMedtrGB1_19911	IPR003656	Zinc finger, BED-type predicted	Domain	GO:0003677
TrVeIntMedtrGB1_19944	IPR009071	High mobility group, superfamily	Domain	G3DSA:1.10.30.10 (GENE3D)
TrVeIntMedtrGB1_19944	IPR009071	High mobility group, superfamily	Domain	GO:0005515
TrVeIntMedtrGB1_20128	noIPR	unintegrated	unintegrated	SignalP-NN(euk) (SIGNALP)
TrVeIntMedtrGB1_20128	noIPR	unintegrated	unintegrated
TrVeIntMedtrGB1_20186	noIPR	unintegrated	unintegrated	tmhmm (TMHMM)
TrVeIntMedtrGB1_20186	noIPR	unintegrated	unintegrated
TrVeIntMedtrGB1_20250	IPR005174	Protein of unknown function DUF295	Family	PF03478 (PFAM)
TrVeIntMedtrGB1_20250	IPR005174	Protein of unknown function DUF295	Family
TrVeIntMedtrGB1_20336	IPR005518	Remorin, N-terminal	Domain	PF03766 (PFAM)
TrVeIntMedtrGB1_20336	IPR005518	Remorin, N-terminal	Domain
TrVeIntMedtrGB1_20336	noIPR	unintegrated	unintegrated	PTHR31775 (PANTHER)
TrVeIntMedtrGB1_20336	noIPR	unintegrated	unintegrated
TrVeIntMedtrGB1_20397	noIPR	unintegrated	unintegrated	SignalP-NN(euk) (SIGNALP)
TrVeIntMedtrGB1_20397	noIPR	unintegrated	unintegrated	tmhmm (TMHMM)
TrVeIntMedtrGB1_20397	noIPR	unintegrated	unintegrated
TrVeIntMedtrGB1_20452	noIPR	unintegrated	unintegrated	SignalP-NN(euk) (SIGNALP)
TrVeIntMedtrGB1_20452	noIPR	unintegrated	unintegrated	tmhmm (TMHMM)
TrVeIntMedtrGB1_20452	noIPR	unintegrated	unintegrated
TrVeIntMedtrGB1_20461	IPR012417	Calmodulin-binding domain, plant	Domain	PF07839 (PFAM)
TrVeIntMedtrGB1_20461	IPR012417	Calmodulin-binding domain, plant	Domain	GO:0005516
TrVeIntMedtrGB1_20463	IPR013083	Zinc finger, RING/FYVE/PHD-type	Domain	G3DSA:3.30.40.10 (GENE3D)
TrVeIntMedtrGB1_20463	IPR013083	Zinc finger, RING/FYVE/PHD-type	Domain
TrVeIntMedtrGB1_20463	noIPR	unintegrated	unintegrated	PTHR13301 (PANTHER)
TrVeIntMedtrGB1_20463	noIPR	unintegrated	unintegrated	PTHR13301:SF21 (PANTHER)
TrVeIntMedtrGB1_20463	noIPR	unintegrated	unintegrated	SSF57850 (SUPERFAMILY)
TrVeIntMedtrGB1_20463	noIPR	unintegrated	unintegrated
TrVeIntMedtrGB1_20497	IPR008972	Cupredoxin	Domain	G3DSA:2.60.40.420 (GENE3D)
TrVeIntMedtrGB1_20497	IPR008972	Cupredoxin	Domain
TrVeIntMedtrGB1_20501	noIPR	unintegrated	unintegrated	G3DSA:3.30.1330.80 (GENE3D)
TrVeIntMedtrGB1_20501	noIPR	unintegrated	unintegrated	PTHR31500 (PANTHER)
TrVeIntMedtrGB1_20501	noIPR	unintegrated	unintegrated	PTHR31500:SF0 (PANTHER)
TrVeIntMedtrGB1_20501	noIPR	unintegrated	unintegrated	SignalP-NN(euk) (SIGNALP)
TrVeIntMedtrGB1_20501	noIPR	unintegrated	unintegrated
TrVeIntMedtrGB1_20621	IPR005174	Protein of unknown function DUF295	Family	PF03478 (PFAM)
TrVeIntMedtrGB1_20621	IPR005174	Protein of unknown function DUF295	Family
TrVeIntMedtrGB1_20675	noIPR	unintegrated	unintegrated	SignalP-NN(euk) (SIGNALP)
TrVeIntMedtrGB1_20675	noIPR	unintegrated	unintegrated
TrVeIntMedtrGB1_20753	noIPR	unintegrated	unintegrated	tmhmm (TMHMM)
TrVeIntMedtrGB1_20753	noIPR	unintegrated	unintegrated
TrVeIntMedtrGB1_20850	noIPR	unintegrated	unintegrated	SignalP-NN(euk) (SIGNALP)
TrVeIntMedtrGB1_20850	noIPR	unintegrated	unintegrated	tmhmm (TMHMM)
TrVeIntMedtrGB1_20850	noIPR	unintegrated	unintegrated
TrVeIntMedtrGB1_20871	IPR013187	F-box associated domain, type 3	Domain	PF08268 (PFAM)
TrVeIntMedtrGB1_20871	IPR013187	F-box associated domain, type 3	Domain
TrVeIntMedtrGB1_20889	noIPR	unintegrated	unintegrated	SignalP-NN(euk) (SIGNALP)
TrVeIntMedtrGB1_20889	noIPR	unintegrated	unintegrated
TrVeIntMedtrGB1_20927	noIPR	unintegrated	unintegrated	tmhmm (TMHMM)
TrVeIntMedtrGB1_20927	noIPR	unintegrated	unintegrated
TrVeIntMedtrGB1_20941	noIPR	unintegrated	unintegrated	PF13456 (PFAM)
TrVeIntMedtrGB1_20941	noIPR	unintegrated	unintegrated
TrVeIntMedtrGB1_20990	IPR000684	RNA polymerase II, heptapeptide repeat, eukaryotic	Repeat	PS00115 (PROSITE)
TrVeIntMedtrGB1_20990	IPR000684	RNA polymerase II, heptapeptide repeat, eukaryotic	Repeat	GO:0003677
TrVeIntMedtrGB1_20990	IPR000684	RNA polymerase II, heptapeptide repeat, eukaryotic	Repeat	GO:0006366
TrVeIntMedtrGB1_20990	noIPR	unintegrated	unintegrated	PTHR19376 (PANTHER)
TrVeIntMedtrGB1_20990	noIPR	unintegrated	unintegrated
TrVeIntMedtrGB1_21215	noIPR	unintegrated	unintegrated	SignalP-NN(euk) (SIGNALP)
TrVeIntMedtrGB1_21215	noIPR	unintegrated	unintegrated	tmhmm (TMHMM)
TrVeIntMedtrGB1_21215	noIPR	unintegrated	unintegrated
TrVeIntMedtrGB1_21256	noIPR	unintegrated	unintegrated	tmhmm (TMHMM)
TrVeIntMedtrGB1_21256	noIPR	unintegrated	unintegrated
TrVeIntMedtrGB1_21264	noIPR	unintegrated	unintegrated	SignalP-NN(euk) (SIGNALP)
TrVeIntMedtrGB1_21264	noIPR	unintegrated	unintegrated
TrVeIntMedtrGB1_21355	noIPR	unintegrated	unintegrated	SignalP-NN(euk) (SIGNALP)
TrVeIntMedtrGB1_21355	noIPR	unintegrated	unintegrated
TrVeIntMedtrGB1_21368	IPR002885	Pentatricopeptide repeat	Repeat	TIGR00756 (TIGRFAMs)
TrVeIntMedtrGB1_21368	IPR002885	Pentatricopeptide repeat	Repeat
TrVeIntMedtrGB1_21431	noIPR	unintegrated	unintegrated	SignalP-NN(euk) (SIGNALP)
TrVeIntMedtrGB1_21431	noIPR	unintegrated	unintegrated
TrVeIntMedtrGB1_21516	noIPR	unintegrated	unintegrated	tmhmm (TMHMM)
TrVeIntMedtrGB1_21516	noIPR	unintegrated	unintegrated
TrVeIntMedtrGB1_21531	noIPR	unintegrated	unintegrated	tmhmm (TMHMM)
TrVeIntMedtrGB1_21531	noIPR	unintegrated	unintegrated
TrVeIntMedtrGB1_21545	noIPR	unintegrated	unintegrated	SSF54001 (SUPERFAMILY)
TrVeIntMedtrGB1_21545	noIPR	unintegrated	unintegrated
TrVeIntMedtrGB1_21551	noIPR	unintegrated	unintegrated	SignalP-NN(euk) (SIGNALP)
TrVeIntMedtrGB1_21551	noIPR	unintegrated	unintegrated	tmhmm (TMHMM)
TrVeIntMedtrGB1_21551	noIPR	unintegrated	unintegrated
TrVeIntMedtrGB1_21575	IPR001878	Zinc finger, CCHC-type	Domain	PF00098 (PFAM)
TrVeIntMedtrGB1_21575	IPR001878	Zinc finger, CCHC-type	Domain	PS50158 (PROFILE)
TrVeIntMedtrGB1_21575	IPR001878	Zinc finger, CCHC-type	Domain	GO:0003676
TrVeIntMedtrGB1_21575	IPR001878	Zinc finger, CCHC-type	Domain	GO:0008270
TrVeIntMedtrGB1_21589	IPR005174	Protein of unknown function DUF295	Family	PF03478 (PFAM)
TrVeIntMedtrGB1_21589	IPR005174	Protein of unknown function DUF295	Family
TrVeIntMedtrGB1_21595	noIPR	unintegrated	unintegrated	tmhmm (TMHMM)
TrVeIntMedtrGB1_21595	noIPR	unintegrated	unintegrated
TrVeIntMedtrGB1_21598	noIPR	unintegrated	unintegrated	SignalP-NN(euk) (SIGNALP)
TrVeIntMedtrGB1_21598	noIPR	unintegrated	unintegrated	tmhmm (TMHMM)
TrVeIntMedtrGB1_21598	noIPR	unintegrated	unintegrated
TrVeIntMedtrGB1_21606	noIPR	unintegrated	unintegrated	tmhmm (TMHMM)
TrVeIntMedtrGB1_21606	noIPR	unintegrated	unintegrated
TrVeIntMedtrGB1_21616	noIPR	unintegrated	unintegrated	G3DSA:2.30.30.100 (GENE3D)
TrVeIntMedtrGB1_21616	noIPR	unintegrated	unintegrated	PTHR11021 (PANTHER)
TrVeIntMedtrGB1_21616	noIPR	unintegrated	unintegrated
TrVeIntMedtrGB1_21625	noIPR	unintegrated	unintegrated	SignalP-NN(euk) (SIGNALP)
TrVeIntMedtrGB1_21625	noIPR	unintegrated	unintegrated
TrVeIntMedtrGB1_21654	noIPR	unintegrated	unintegrated	PF13456 (PFAM)
TrVeIntMedtrGB1_21654	noIPR	unintegrated	unintegrated
TrVeIntMedtrGB1_21736	noIPR	unintegrated	unintegrated	SignalP-NN(euk) (SIGNALP)
TrVeIntMedtrGB1_21736	noIPR	unintegrated	unintegrated
TrVeIntMedtrGB1_21758	noIPR	unintegrated	unintegrated	PF13963 (PFAM)
TrVeIntMedtrGB1_21758	noIPR	unintegrated	unintegrated
TrVeIntMedtrGB1_21761	noIPR	unintegrated	unintegrated	SignalP-NN(euk) (SIGNALP)
TrVeIntMedtrGB1_21761	noIPR	unintegrated	unintegrated
TrVeIntMedtrGB1_21788	noIPR	unintegrated	unintegrated	SignalP-NN(euk) (SIGNALP)
TrVeIntMedtrGB1_21788	noIPR	unintegrated	unintegrated
TrVeIntMedtrGB1_21926	noIPR	unintegrated	unintegrated	SignalP-NN(euk) (SIGNALP)
TrVeIntMedtrGB1_21926	noIPR	unintegrated	unintegrated
TrVeIntMedtrGB1_21990	noIPR	unintegrated	unintegrated	SignalP-NN(euk) (SIGNALP)
TrVeIntMedtrGB1_21990	noIPR	unintegrated	unintegrated	tmhmm (TMHMM)
TrVeIntMedtrGB1_21990	noIPR	unintegrated	unintegrated
TrVeIntMedtrGB1_22250	noIPR	unintegrated	unintegrated	tmhmm (TMHMM)
TrVeIntMedtrGB1_22250	noIPR	unintegrated	unintegrated
TrVeIntMedtrGB1_22262	IPR006566	FBD	Domain	SM00579 (SMART)
TrVeIntMedtrGB1_22262	IPR006566	FBD	Domain
TrVeIntMedtrGB1_22379	noIPR	unintegrated	unintegrated	SignalP-NN(euk) (SIGNALP)
TrVeIntMedtrGB1_22379	noIPR	unintegrated	unintegrated
TrVeIntMedtrGB1_22380	noIPR	unintegrated	unintegrated	SignalP-NN(euk) (SIGNALP)
TrVeIntMedtrGB1_22380	noIPR	unintegrated	unintegrated	tmhmm (TMHMM)
TrVeIntMedtrGB1_22380	noIPR	unintegrated	unintegrated
TrVeIntMedtrGB1_22451	noIPR	unintegrated	unintegrated	PF13456 (PFAM)
TrVeIntMedtrGB1_22451	noIPR	unintegrated	unintegrated
TrVeIntMedtrGB1_22602	noIPR	unintegrated	unintegrated	PF12874 (PFAM)
TrVeIntMedtrGB1_22602	noIPR	unintegrated	unintegrated
TrVeIntMedtrGB1_22652	noIPR	unintegrated	unintegrated	PTHR14155 (PANTHER)
TrVeIntMedtrGB1_22652	noIPR	unintegrated	unintegrated	PTHR14155:SF29 (PANTHER)
TrVeIntMedtrGB1_22652	noIPR	unintegrated	unintegrated
TrVeIntMedtrGB1_22676	noIPR	unintegrated	unintegrated	PTHR10783 (PANTHER)
TrVeIntMedtrGB1_22676	noIPR	unintegrated	unintegrated	PTHR10783:SF22 (PANTHER)
TrVeIntMedtrGB1_22676	noIPR	unintegrated	unintegrated	SignalP-NN(euk) (SIGNALP)
TrVeIntMedtrGB1_22676	noIPR	unintegrated	unintegrated	tmhmm (TMHMM)
TrVeIntMedtrGB1_22676	noIPR	unintegrated	unintegrated
TrVeIntMedtrGB1_22687	noIPR	unintegrated	unintegrated	SignalP-NN(euk) (SIGNALP)
TrVeIntMedtrGB1_22687	noIPR	unintegrated	unintegrated	tmhmm (TMHMM)
TrVeIntMedtrGB1_22687	noIPR	unintegrated	unintegrated
TrVeIntMedtrGB1_2273	IPR001841	Zinc finger, RING-type	Domain	SM00184 (SMART)
TrVeIntMedtrGB1_2273	IPR001841	Zinc finger, RING-type	Domain	PS50089 (PROFILE)
TrVeIntMedtrGB1_2273	IPR001841	Zinc finger, RING-type	Domain	GO:0005515
TrVeIntMedtrGB1_2273	IPR001841	Zinc finger, RING-type	Domain	GO:0008270
TrVeIntMedtrGB1_2273	IPR013083	Zinc finger, RING/FYVE/PHD-type	Domain	G3DSA:3.30.40.10 (GENE3D)
TrVeIntMedtrGB1_2273	IPR013083	Zinc finger, RING/FYVE/PHD-type	Domain
TrVeIntMedtrGB1_2273	noIPR	unintegrated	unintegrated	PF13923 (PFAM)
TrVeIntMedtrGB1_2273	noIPR	unintegrated	unintegrated	SSF57850 (SUPERFAMILY)
TrVeIntMedtrGB1_2273	noIPR	unintegrated	unintegrated
TrVeIntMedtrGB1_22733	noIPR	unintegrated	unintegrated	PTHR21531 (PANTHER)
TrVeIntMedtrGB1_22733	noIPR	unintegrated	unintegrated
TrVeIntMedtrGB1_22766	noIPR	unintegrated	unintegrated	PF13456 (PFAM)
TrVeIntMedtrGB1_22766	noIPR	unintegrated	unintegrated
TrVeIntMedtrGB1_22804	noIPR	unintegrated	unintegrated	tmhmm (TMHMM)
TrVeIntMedtrGB1_22804	noIPR	unintegrated	unintegrated
TrVeIntMedtrGB1_22816	noIPR	unintegrated	unintegrated	tmhmm (TMHMM)
TrVeIntMedtrGB1_22816	noIPR	unintegrated	unintegrated
TrVeIntMedtrGB1_22838	noIPR	unintegrated	unintegrated	SignalP-NN(euk) (SIGNALP)
TrVeIntMedtrGB1_22838	noIPR	unintegrated	unintegrated
TrVeIntMedtrGB1_22943	noIPR	unintegrated	unintegrated	SignalP-NN(euk) (SIGNALP)
TrVeIntMedtrGB1_22943	noIPR	unintegrated	unintegrated
TrVeIntMedtrGB1_22968	IPR009071	High mobility group, superfamily	Domain	G3DSA:1.10.30.10 (GENE3D)
TrVeIntMedtrGB1_22968	IPR009071	High mobility group, superfamily	Domain	PF00505 (PFAM)
TrVeIntMedtrGB1_22968	IPR009071	High mobility group, superfamily	Domain	PS50118 (PROFILE)
TrVeIntMedtrGB1_22968	IPR009071	High mobility group, superfamily	Domain	SSF47095 (SUPERFAMILY)
TrVeIntMedtrGB1_22968	IPR009071	High mobility group, superfamily	Domain	GO:0005515
TrVeIntMedtrGB1_23097	noIPR	unintegrated	unintegrated	tmhmm (TMHMM)
TrVeIntMedtrGB1_23097	noIPR	unintegrated	unintegrated
TrVeIntMedtrGB1_23220	IPR021278	Protein of unknown function DUF2611	Family	PF11022 (PFAM)
TrVeIntMedtrGB1_23220	IPR021278	Protein of unknown function DUF2611	Family
TrVeIntMedtrGB1_23227	noIPR	unintegrated	unintegrated	SignalP-NN(euk) (SIGNALP)
TrVeIntMedtrGB1_23227	noIPR	unintegrated	unintegrated
TrVeIntMedtrGB1_23266	noIPR	unintegrated	unintegrated	SignalP-NN(euk) (SIGNALP)
TrVeIntMedtrGB1_23266	noIPR	unintegrated	unintegrated
TrVeIntMedtrGB1_23297	IPR005174	Protein of unknown function DUF295	Family	PF03478 (PFAM)
TrVeIntMedtrGB1_23297	IPR005174	Protein of unknown function DUF295	Family
TrVeIntMedtrGB1_23628	noIPR	unintegrated	unintegrated	tmhmm (TMHMM)
TrVeIntMedtrGB1_23628	noIPR	unintegrated	unintegrated
TrVeIntMedtrGB1_23691	noIPR	unintegrated	unintegrated	SignalP-NN(euk) (SIGNALP)
TrVeIntMedtrGB1_23691	noIPR	unintegrated	unintegrated
TrVeIntMedtrGB1_23700	noIPR	unintegrated	unintegrated	SignalP-NN(euk) (SIGNALP)
TrVeIntMedtrGB1_23700	noIPR	unintegrated	unintegrated
TrVeIntMedtrGB1_23846	noIPR	unintegrated	unintegrated	tmhmm (TMHMM)
TrVeIntMedtrGB1_23846	noIPR	unintegrated	unintegrated
TrVeIntMedtrGB1_23908	noIPR	unintegrated	unintegrated	tmhmm (TMHMM)
TrVeIntMedtrGB1_23908	noIPR	unintegrated	unintegrated
TrVeIntMedtrGB1_24278	noIPR	unintegrated	unintegrated	SignalP-NN(euk) (SIGNALP)
TrVeIntMedtrGB1_24278	noIPR	unintegrated	unintegrated	tmhmm (TMHMM)
TrVeIntMedtrGB1_24278	noIPR	unintegrated	unintegrated
TrVeIntMedtrGB1_24385	noIPR	unintegrated	unintegrated	SignalP-NN(euk) (SIGNALP)
TrVeIntMedtrGB1_24385	noIPR	unintegrated	unintegrated
TrVeIntMedtrGB1_24405	noIPR	unintegrated	unintegrated	tmhmm (TMHMM)
TrVeIntMedtrGB1_24405	noIPR	unintegrated	unintegrated
TrVeIntMedtrGB1_2446	IPR006501	Pectinesterase inhibitor	Domain	G3DSA:1.20.140.40 (GENE3D)
TrVeIntMedtrGB1_2446	IPR006501	Pectinesterase inhibitor	Domain	SSF101148 (SUPERFAMILY)
TrVeIntMedtrGB1_2446	IPR006501	Pectinesterase inhibitor	Domain	GO:0004857
TrVeIntMedtrGB1_2446	IPR006501	Pectinesterase inhibitor	Domain	GO:0030599
TrVeIntMedtrGB1_2446	noIPR	unintegrated	unintegrated	SignalP-NN(euk) (SIGNALP)
TrVeIntMedtrGB1_2446	noIPR	unintegrated	unintegrated	tmhmm (TMHMM)
TrVeIntMedtrGB1_2446	noIPR	unintegrated	unintegrated
TrVeIntMedtrGB1_24576	IPR005174	Protein of unknown function DUF295	Family	PF03478 (PFAM)
TrVeIntMedtrGB1_24576	IPR005174	Protein of unknown function DUF295	Family
TrVeIntMedtrGB1_24597	noIPR	unintegrated	unintegrated	tmhmm (TMHMM)
TrVeIntMedtrGB1_24597	noIPR	unintegrated	unintegrated
TrVeIntMedtrGB1_24718	noIPR	unintegrated	unintegrated	SignalP-NN(euk) (SIGNALP)
TrVeIntMedtrGB1_24718	noIPR	unintegrated	unintegrated	tmhmm (TMHMM)
TrVeIntMedtrGB1_24718	noIPR	unintegrated	unintegrated
TrVeIntMedtrGB1_24745	noIPR	unintegrated	unintegrated	SignalP-NN(euk) (SIGNALP)
TrVeIntMedtrGB1_24745	noIPR	unintegrated	unintegrated	tmhmm (TMHMM)
TrVeIntMedtrGB1_24745	noIPR	unintegrated	unintegrated
TrVeIntMedtrGB1_24765	noIPR	unintegrated	unintegrated	tmhmm (TMHMM)
TrVeIntMedtrGB1_24765	noIPR	unintegrated	unintegrated
TrVeIntMedtrGB1_24797	IPR024975	Domain of unknown function DUF3883	Domain	PF13020 (PFAM)
TrVeIntMedtrGB1_24797	IPR024975	Domain of unknown function DUF3883	Domain
TrVeIntMedtrGB1_24803	noIPR	unintegrated	unintegrated	SignalP-NN(euk) (SIGNALP)
TrVeIntMedtrGB1_24803	noIPR	unintegrated	unintegrated
TrVeIntMedtrGB1_24947	IPR001976	Ribosomal protein S24e	Family	PTHR10496 (PANTHER)
TrVeIntMedtrGB1_24947	IPR001976	Ribosomal protein S24e	Family	GO:0003735
TrVeIntMedtrGB1_24947	IPR001976	Ribosomal protein S24e	Family	GO:0005622
TrVeIntMedtrGB1_24947	IPR001976	Ribosomal protein S24e	Family	GO:0005840
TrVeIntMedtrGB1_24947	IPR001976	Ribosomal protein S24e	Family	GO:0006412
TrVeIntMedtrGB1_24962	noIPR	unintegrated	unintegrated	tmhmm (TMHMM)
TrVeIntMedtrGB1_24962	noIPR	unintegrated	unintegrated
TrVeIntMedtrGB1_25056	IPR017956	AT hook, DNA-binding motif	Conserved_site	PF02178 (PFAM)
TrVeIntMedtrGB1_25056	IPR017956	AT hook, DNA-binding motif	Conserved_site	GO:0003677
TrVeIntMedtrGB1_25076	noIPR	unintegrated	unintegrated	SignalP-NN(euk) (SIGNALP)
TrVeIntMedtrGB1_25076	noIPR	unintegrated	unintegrated
TrVeIntMedtrGB1_25175	noIPR	unintegrated	unintegrated	SignalP-NN(euk) (SIGNALP)
TrVeIntMedtrGB1_25175	noIPR	unintegrated	unintegrated
TrVeIntMedtrGB1_25260	IPR005174	Protein of unknown function DUF295	Family	PF03478 (PFAM)
TrVeIntMedtrGB1_25260	IPR005174	Protein of unknown function DUF295	Family
TrVeIntMedtrGB1_25263	noIPR	unintegrated	unintegrated	SignalP-NN(euk) (SIGNALP)
TrVeIntMedtrGB1_25263	noIPR	unintegrated	unintegrated
TrVeIntMedtrGB1_25278	IPR004883	Lateral organ boundaries, LOB	Domain	PF03195 (PFAM)
TrVeIntMedtrGB1_25278	IPR004883	Lateral organ boundaries, LOB	Domain
TrVeIntMedtrGB1_25278	noIPR	unintegrated	unintegrated	PTHR31301 (PANTHER)
TrVeIntMedtrGB1_25278	noIPR	unintegrated	unintegrated
TrVeIntMedtrGB1_25362	noIPR	unintegrated	unintegrated	SignalP-NN(euk) (SIGNALP)
TrVeIntMedtrGB1_25362	noIPR	unintegrated	unintegrated
TrVeIntMedtrGB1_25382	noIPR	unintegrated	unintegrated	SignalP-NN(euk) (SIGNALP)
TrVeIntMedtrGB1_25382	noIPR	unintegrated	unintegrated
TrVeIntMedtrGB1_25458	noIPR	unintegrated	unintegrated	SignalP-NN(euk) (SIGNALP)
TrVeIntMedtrGB1_25458	noIPR	unintegrated	unintegrated
TrVeIntMedtrGB1_25534	noIPR	unintegrated	unintegrated	SignalP-NN(euk) (SIGNALP)
TrVeIntMedtrGB1_25534	noIPR	unintegrated	unintegrated
TrVeIntMedtrGB1_25581	noIPR	unintegrated	unintegrated	SignalP-NN(euk) (SIGNALP)
TrVeIntMedtrGB1_25581	noIPR	unintegrated	unintegrated	tmhmm (TMHMM)
TrVeIntMedtrGB1_25581	noIPR	unintegrated	unintegrated
TrVeIntMedtrGB1_25595	IPR000791	GPR1/FUN34/yaaH	Family	PF01184 (PFAM)
TrVeIntMedtrGB1_25595	IPR000791	GPR1/FUN34/yaaH	Family	GO:0016020
TrVeIntMedtrGB1_25595	noIPR	unintegrated	unintegrated	PTHR31123 (PANTHER)
TrVeIntMedtrGB1_25595	noIPR	unintegrated	unintegrated	PTHR31123:SF0 (PANTHER)
TrVeIntMedtrGB1_25595	noIPR	unintegrated	unintegrated	SignalP-NN(euk) (SIGNALP)
TrVeIntMedtrGB1_25595	noIPR	unintegrated	unintegrated	tmhmm (TMHMM)
TrVeIntMedtrGB1_25595	noIPR	unintegrated	unintegrated
TrVeIntMedtrGB1_25647	noIPR	unintegrated	unintegrated	SignalP-NN(euk) (SIGNALP)
TrVeIntMedtrGB1_25647	noIPR	unintegrated	unintegrated	tmhmm (TMHMM)
TrVeIntMedtrGB1_25647	noIPR	unintegrated	unintegrated
TrVeIntMedtrGB1_25681	noIPR	unintegrated	unintegrated	SignalP-NN(euk) (SIGNALP)
TrVeIntMedtrGB1_25681	noIPR	unintegrated	unintegrated
TrVeIntMedtrGB1_25695	noIPR	unintegrated	unintegrated	PTHR30540 (PANTHER)
TrVeIntMedtrGB1_25695	noIPR	unintegrated	unintegrated	PTHR30540:SF0 (PANTHER)
TrVeIntMedtrGB1_25695	noIPR	unintegrated	unintegrated
TrVeIntMedtrGB1_25735	noIPR	unintegrated	unintegrated	tmhmm (TMHMM)
TrVeIntMedtrGB1_25735	noIPR	unintegrated	unintegrated
TrVeIntMedtrGB1_258	IPR016027	Nucleic acid-binding, OB-fold-like	Domain	SSF50249 (SUPERFAMILY)
TrVeIntMedtrGB1_258	IPR016027	Nucleic acid-binding, OB-fold-like	Domain
TrVeIntMedtrGB1_25854	noIPR	unintegrated	unintegrated	SignalP-NN(euk) (SIGNALP)
TrVeIntMedtrGB1_25854	noIPR	unintegrated	unintegrated	tmhmm (TMHMM)
TrVeIntMedtrGB1_25854	noIPR	unintegrated	unintegrated
TrVeIntMedtrGB1_26009	IPR006566	FBD	Domain	PF08387 (PFAM)
TrVeIntMedtrGB1_26009	IPR006566	FBD	Domain
TrVeIntMedtrGB1_26018	IPR008972	Cupredoxin	Domain	G3DSA:2.60.40.420 (GENE3D)
TrVeIntMedtrGB1_26018	IPR008972	Cupredoxin	Domain
TrVeIntMedtrGB1_26027	noIPR	unintegrated	unintegrated	SignalP-NN(euk) (SIGNALP)
TrVeIntMedtrGB1_26027	noIPR	unintegrated	unintegrated	tmhmm (TMHMM)
TrVeIntMedtrGB1_26027	noIPR	unintegrated	unintegrated
TrVeIntMedtrGB1_26029	noIPR	unintegrated	unintegrated	SignalP-NN(euk) (SIGNALP)
TrVeIntMedtrGB1_26029	noIPR	unintegrated	unintegrated	tmhmm (TMHMM)
TrVeIntMedtrGB1_26029	noIPR	unintegrated	unintegrated
TrVeIntMedtrGB1_26030	IPR006501	Pectinesterase inhibitor	Domain	G3DSA:1.20.140.40 (GENE3D)
TrVeIntMedtrGB1_26030	IPR006501	Pectinesterase inhibitor	Domain	GO:0004857
TrVeIntMedtrGB1_26030	IPR006501	Pectinesterase inhibitor	Domain	GO:0030599
TrVeIntMedtrGB1_26070	noIPR	unintegrated	unintegrated	SignalP-NN(euk) (SIGNALP)
TrVeIntMedtrGB1_26070	noIPR	unintegrated	unintegrated	tmhmm (TMHMM)
TrVeIntMedtrGB1_26070	noIPR	unintegrated	unintegrated
TrVeIntMedtrGB1_26126	noIPR	unintegrated	unintegrated	tmhmm (TMHMM)
TrVeIntMedtrGB1_26126	noIPR	unintegrated	unintegrated
TrVeIntMedtrGB1_26315	IPR013187	F-box associated domain, type 3	Domain	PF08268 (PFAM)
TrVeIntMedtrGB1_26315	IPR013187	F-box associated domain, type 3	Domain
TrVeIntMedtrGB1_26318	IPR005162	Retrotransposon gag protein	Domain	PF03732 (PFAM)
TrVeIntMedtrGB1_26318	IPR005162	Retrotransposon gag protein	Domain
TrVeIntMedtrGB1_26334	noIPR	unintegrated	unintegrated	tmhmm (TMHMM)
TrVeIntMedtrGB1_26334	noIPR	unintegrated	unintegrated
TrVeIntMedtrGB1_26339	noIPR	unintegrated	unintegrated	tmhmm (TMHMM)
TrVeIntMedtrGB1_26339	noIPR	unintegrated	unintegrated
TrVeIntMedtrGB1_26351	noIPR	unintegrated	unintegrated	SignalP-NN(euk) (SIGNALP)
TrVeIntMedtrGB1_26351	noIPR	unintegrated	unintegrated	tmhmm (TMHMM)
TrVeIntMedtrGB1_26351	noIPR	unintegrated	unintegrated
TrVeIntMedtrGB1_26363	noIPR	unintegrated	unintegrated	tmhmm (TMHMM)
TrVeIntMedtrGB1_26363	noIPR	unintegrated	unintegrated
TrVeIntMedtrGB1_26448	noIPR	unintegrated	unintegrated	SignalP-NN(euk) (SIGNALP)
TrVeIntMedtrGB1_26448	noIPR	unintegrated	unintegrated
TrVeIntMedtrGB1_26456	noIPR	unintegrated	unintegrated	SignalP-NN(euk) (SIGNALP)
TrVeIntMedtrGB1_26456	noIPR	unintegrated	unintegrated
TrVeIntMedtrGB1_26666	noIPR	unintegrated	unintegrated	tmhmm (TMHMM)
TrVeIntMedtrGB1_26666	noIPR	unintegrated	unintegrated
TrVeIntMedtrGB1_2709	noIPR	unintegrated	unintegrated	SignalP-NN(euk) (SIGNALP)
TrVeIntMedtrGB1_2709	noIPR	unintegrated	unintegrated	tmhmm (TMHMM)
TrVeIntMedtrGB1_2709	noIPR	unintegrated	unintegrated
TrVeIntMedtrGB1_3170	IPR006501	Pectinesterase inhibitor	Domain	G3DSA:1.20.140.40 (GENE3D)
TrVeIntMedtrGB1_3170	IPR006501	Pectinesterase inhibitor	Domain	PF04043 (PFAM)
TrVeIntMedtrGB1_3170	IPR006501	Pectinesterase inhibitor	Domain	SM00856 (SMART)
TrVeIntMedtrGB1_3170	IPR006501	Pectinesterase inhibitor	Domain	TIGR01614 (TIGRFAMs)
TrVeIntMedtrGB1_3170	IPR006501	Pectinesterase inhibitor	Domain	SSF101148 (SUPERFAMILY)
TrVeIntMedtrGB1_3170	IPR006501	Pectinesterase inhibitor	Domain	GO:0004857
TrVeIntMedtrGB1_3170	IPR006501	Pectinesterase inhibitor	Domain	GO:0030599
TrVeIntMedtrGB1_3170	noIPR	unintegrated	unintegrated	SignalP-NN(euk) (SIGNALP)
TrVeIntMedtrGB1_3170	noIPR	unintegrated	unintegrated
TrVeIntMedtrGB1_3191	IPR005174	Protein of unknown function DUF295	Family	PF03478 (PFAM)
TrVeIntMedtrGB1_3191	IPR005174	Protein of unknown function DUF295	Family
TrVeIntMedtrGB1_3458	IPR006501	Pectinesterase inhibitor	Domain	G3DSA:1.20.140.40 (GENE3D)
TrVeIntMedtrGB1_3458	IPR006501	Pectinesterase inhibitor	Domain	PF04043 (PFAM)
TrVeIntMedtrGB1_3458	IPR006501	Pectinesterase inhibitor	Domain	SSF101148 (SUPERFAMILY)
TrVeIntMedtrGB1_3458	IPR006501	Pectinesterase inhibitor	Domain	GO:0004857
TrVeIntMedtrGB1_3458	IPR006501	Pectinesterase inhibitor	Domain	GO:0030599
TrVeIntMedtrGB1_3458	noIPR	unintegrated	unintegrated	SignalP-NN(euk) (SIGNALP)
TrVeIntMedtrGB1_3458	noIPR	unintegrated	unintegrated	tmhmm (TMHMM)
TrVeIntMedtrGB1_3458	noIPR	unintegrated	unintegrated
TrVeIntMedtrGB1_4016	IPR006501	Pectinesterase inhibitor	Domain	G3DSA:1.20.140.40 (GENE3D)
TrVeIntMedtrGB1_4016	IPR006501	Pectinesterase inhibitor	Domain	PF04043 (PFAM)
TrVeIntMedtrGB1_4016	IPR006501	Pectinesterase inhibitor	Domain	SM00856 (SMART)
TrVeIntMedtrGB1_4016	IPR006501	Pectinesterase inhibitor	Domain	TIGR01614 (TIGRFAMs)
TrVeIntMedtrGB1_4016	IPR006501	Pectinesterase inhibitor	Domain	SSF101148 (SUPERFAMILY)
TrVeIntMedtrGB1_4016	IPR006501	Pectinesterase inhibitor	Domain	GO:0004857
TrVeIntMedtrGB1_4016	IPR006501	Pectinesterase inhibitor	Domain	GO:0030599
TrVeIntMedtrGB1_4016	noIPR	unintegrated	unintegrated	SignalP-NN(euk) (SIGNALP)
TrVeIntMedtrGB1_4016	noIPR	unintegrated	unintegrated
TrVeIntMedtrGB1_4052	noIPR	unintegrated	unintegrated	SignalP-NN(euk) (SIGNALP)
TrVeIntMedtrGB1_4052	noIPR	unintegrated	unintegrated	tmhmm (TMHMM)
TrVeIntMedtrGB1_4052	noIPR	unintegrated	unintegrated
TrVeIntMedtrGB1_4243	noIPR	unintegrated	unintegrated	SignalP-NN(euk) (SIGNALP)
TrVeIntMedtrGB1_4243	noIPR	unintegrated	unintegrated	tmhmm (TMHMM)
TrVeIntMedtrGB1_4243	noIPR	unintegrated	unintegrated
TrVeIntMedtrGB1_4763	noIPR	unintegrated	unintegrated	SignalP-NN(euk) (SIGNALP)
TrVeIntMedtrGB1_4763	noIPR	unintegrated	unintegrated
TrVeIntMedtrGB1_4858	noIPR	unintegrated	unintegrated	SignalP-NN(euk) (SIGNALP)
TrVeIntMedtrGB1_4858	noIPR	unintegrated	unintegrated	tmhmm (TMHMM)
TrVeIntMedtrGB1_4858	noIPR	unintegrated	unintegrated
TrVeIntMedtrGB1_5028	noIPR	unintegrated	unintegrated	tmhmm (TMHMM)
TrVeIntMedtrGB1_5028	noIPR	unintegrated	unintegrated
TrVeIntMedtrGB1_5099	IPR005174	Protein of unknown function DUF295	Family	PF03478 (PFAM)
TrVeIntMedtrGB1_5099	IPR005174	Protein of unknown function DUF295	Family
TrVeIntMedtrGB1_5516	IPR006779	DNA binding protein S1FA	Family	PF04689 (PFAM)
TrVeIntMedtrGB1_5516	IPR006779	DNA binding protein S1FA	Family	GO:0003677
TrVeIntMedtrGB1_5516	IPR006779	DNA binding protein S1FA	Family	GO:0005634
TrVeIntMedtrGB1_5516	noIPR	unintegrated	unintegrated	SignalP-NN(euk) (SIGNALP)
TrVeIntMedtrGB1_5516	noIPR	unintegrated	unintegrated	tmhmm (TMHMM)
TrVeIntMedtrGB1_5516	noIPR	unintegrated	unintegrated
TrVeIntMedtrGB1_587	noIPR	unintegrated	unintegrated	tmhmm (TMHMM)
TrVeIntMedtrGB1_587	noIPR	unintegrated	unintegrated
TrVeIntMedtrGB1_5942	IPR006501	Pectinesterase inhibitor	Domain	G3DSA:1.20.140.40 (GENE3D)
TrVeIntMedtrGB1_5942	IPR006501	Pectinesterase inhibitor	Domain	PF04043 (PFAM)
TrVeIntMedtrGB1_5942	IPR006501	Pectinesterase inhibitor	Domain	SSF101148 (SUPERFAMILY)
TrVeIntMedtrGB1_5942	IPR006501	Pectinesterase inhibitor	Domain	GO:0004857
TrVeIntMedtrGB1_5942	IPR006501	Pectinesterase inhibitor	Domain	GO:0030599
TrVeIntMedtrGB1_5942	noIPR	unintegrated	unintegrated	SignalP-NN(euk) (SIGNALP)
TrVeIntMedtrGB1_5942	noIPR	unintegrated	unintegrated	tmhmm (TMHMM)
TrVeIntMedtrGB1_5942	noIPR	unintegrated	unintegrated
TrVeIntMedtrGB1_604	IPR008889	VQ	Domain	PF05678 (PFAM)
TrVeIntMedtrGB1_604	IPR008889	VQ	Domain
TrVeIntMedtrGB1_6353	noIPR	unintegrated	unintegrated	SignalP-NN(euk) (SIGNALP)
TrVeIntMedtrGB1_6353	noIPR	unintegrated	unintegrated	tmhmm (TMHMM)
TrVeIntMedtrGB1_6353	noIPR	unintegrated	unintegrated
TrVeIntMedtrGB1_6469	IPR005174	Protein of unknown function DUF295	Family	PF03478 (PFAM)
TrVeIntMedtrGB1_6469	IPR005174	Protein of unknown function DUF295	Family
TrVeIntMedtrGB1_6648	noIPR	unintegrated	unintegrated	tmhmm (TMHMM)
TrVeIntMedtrGB1_6648	noIPR	unintegrated	unintegrated
TrVeIntMedtrGB1_6724	noIPR	unintegrated	unintegrated	SignalP-NN(euk) (SIGNALP)
TrVeIntMedtrGB1_6724	noIPR	unintegrated	unintegrated	tmhmm (TMHMM)
TrVeIntMedtrGB1_6724	noIPR	unintegrated	unintegrated
TrVeIntMedtrGB1_6816	noIPR	unintegrated	unintegrated	tmhmm (TMHMM)
TrVeIntMedtrGB1_6816	noIPR	unintegrated	unintegrated
TrVeIntMedtrGB1_6932	noIPR	unintegrated	unintegrated	SignalP-NN(euk) (SIGNALP)
TrVeIntMedtrGB1_6932	noIPR	unintegrated	unintegrated	tmhmm (TMHMM)
TrVeIntMedtrGB1_6932	noIPR	unintegrated	unintegrated
TrVeIntMedtrGB1_6946	IPR019557	Aminotransferase-like, plant mobile domain	Domain	PF10536 (PFAM)
TrVeIntMedtrGB1_6946	IPR019557	Aminotransferase-like, plant mobile domain	Domain
TrVeIntMedtrGB1_6968	IPR000167	Dehydrin	Family	PF00257 (PFAM)
TrVeIntMedtrGB1_6968	IPR000167	Dehydrin	Family	PS00315 (PROSITE)
TrVeIntMedtrGB1_6968	IPR000167	Dehydrin	Family	GO:0006950
TrVeIntMedtrGB1_6968	IPR000167	Dehydrin	Family	GO:0009415
TrVeIntMedtrGB1_6976	noIPR	unintegrated	unintegrated	SignalP-NN(euk) (SIGNALP)
TrVeIntMedtrGB1_6976	noIPR	unintegrated	unintegrated	tmhmm (TMHMM)
TrVeIntMedtrGB1_6976	noIPR	unintegrated	unintegrated
TrVeIntMedtrGB1_7328	IPR007513	Uncharacterised protein family SERF	Family	PF04419 (PFAM)
TrVeIntMedtrGB1_7328	IPR007513	Uncharacterised protein family SERF	Family
TrVeIntMedtrGB1_7449	noIPR	unintegrated	unintegrated	tmhmm (TMHMM)
TrVeIntMedtrGB1_7449	noIPR	unintegrated	unintegrated
TrVeIntMedtrGB1_7647	noIPR	unintegrated	unintegrated	SignalP-NN(euk) (SIGNALP)
TrVeIntMedtrGB1_7647	noIPR	unintegrated	unintegrated	tmhmm (TMHMM)
TrVeIntMedtrGB1_7647	noIPR	unintegrated	unintegrated
TrVeIntMedtrGB1_7820	noIPR	unintegrated	unintegrated	SignalP-NN(euk) (SIGNALP)
TrVeIntMedtrGB1_7820	noIPR	unintegrated	unintegrated
TrVeIntMedtrGB1_7895	IPR006566	FBD	Domain	PF08387 (PFAM)
TrVeIntMedtrGB1_7895	IPR006566	FBD	Domain
TrVeIntMedtrGB1_7944	noIPR	unintegrated	unintegrated	PTHR32219 (PANTHER)
TrVeIntMedtrGB1_7944	noIPR	unintegrated	unintegrated	tmhmm (TMHMM)
TrVeIntMedtrGB1_7944	noIPR	unintegrated	unintegrated
TrVeIntMedtrGB1_8048	noIPR	unintegrated	unintegrated	SignalP-NN(euk) (SIGNALP)
TrVeIntMedtrGB1_8048	noIPR	unintegrated	unintegrated
TrVeIntMedtrGB1_8270	noIPR	unintegrated	unintegrated	tmhmm (TMHMM)
TrVeIntMedtrGB1_8270	noIPR	unintegrated	unintegrated
TrVeIntMedtrGB1_8354	noIPR	unintegrated	unintegrated	SignalP-NN(euk) (SIGNALP)
TrVeIntMedtrGB1_8354	noIPR	unintegrated	unintegrated	tmhmm (TMHMM)
TrVeIntMedtrGB1_8354	noIPR	unintegrated	unintegrated
TrVeIntMedtrGB1_8584	noIPR	unintegrated	unintegrated	SignalP-NN(euk) (SIGNALP)
TrVeIntMedtrGB1_8584	noIPR	unintegrated	unintegrated
TrVeIntMedtrGB1_8602	IPR007834	DSS1/SEM1	Family	PF05160 (PFAM)
TrVeIntMedtrGB1_8602	IPR007834	DSS1/SEM1	Family
TrVeIntMedtrGB1_8788	noIPR	unintegrated	unintegrated	tmhmm (TMHMM)
TrVeIntMedtrGB1_8788	noIPR	unintegrated	unintegrated
TrVeIntMedtrGB1_8835	IPR007834	DSS1/SEM1	Family	PF05160 (PFAM)
TrVeIntMedtrGB1_8835	IPR007834	DSS1/SEM1	Family
TrVeIntMedtrGB1_8849	noIPR	unintegrated	unintegrated	SignalP-NN(euk) (SIGNALP)
TrVeIntMedtrGB1_8849	noIPR	unintegrated	unintegrated
TrVeIntMedtrGB1_8888	noIPR	unintegrated	unintegrated	SignalP-NN(euk) (SIGNALP)
TrVeIntMedtrGB1_8888	noIPR	unintegrated	unintegrated	tmhmm (TMHMM)
TrVeIntMedtrGB1_8888	noIPR	unintegrated	unintegrated
TrVeIntMedtrGB1_9089	IPR006031	XYPPX repeat	Repeat	PF02162 (PFAM)
TrVeIntMedtrGB1_9089	IPR006031	XYPPX repeat	Repeat
TrVeIntMedtrGB1_9089	noIPR	unintegrated	unintegrated	PR00239 (PRINTS)
TrVeIntMedtrGB1_9089	noIPR	unintegrated	unintegrated	tmhmm (TMHMM)
TrVeIntMedtrGB1_9089	noIPR	unintegrated	unintegrated
TrVeIntMedtrGB1_9096	noIPR	unintegrated	unintegrated	SignalP-NN(euk) (SIGNALP)
TrVeIntMedtrGB1_9096	noIPR	unintegrated	unintegrated	tmhmm (TMHMM)
TrVeIntMedtrGB1_9096	noIPR	unintegrated	unintegrated
TrVeIntMedtrGB1_9309	IPR025928	Flocculin type 3 repeat	Repeat	PF13928 (PFAM)
TrVeIntMedtrGB1_9309	IPR025928	Flocculin type 3 repeat	Repeat
TrVeIntMedtrGB1_9321	noIPR	unintegrated	unintegrated	SignalP-NN(euk) (SIGNALP)
TrVeIntMedtrGB1_9321	noIPR	unintegrated	unintegrated
TrVeIntMedtrGB1_9329	noIPR	unintegrated	unintegrated	tmhmm (TMHMM)
TrVeIntMedtrGB1_9329	noIPR	unintegrated	unintegrated
TrVeIntMedtrGB1_9451	noIPR	unintegrated	unintegrated	SignalP-NN(euk) (SIGNALP)
TrVeIntMedtrGB1_9451	noIPR	unintegrated	unintegrated	tmhmm (TMHMM)
TrVeIntMedtrGB1_9451	noIPR	unintegrated	unintegrated
TrVeIntMedtrGB1_9462	noIPR	unintegrated	unintegrated	SignalP-NN(euk) (SIGNALP)
TrVeIntMedtrGB1_9462	noIPR	unintegrated	unintegrated	tmhmm (TMHMM)
TrVeIntMedtrGB1_9462	noIPR	unintegrated	unintegrated
TrVeIntMedtrGB1_9488	noIPR	unintegrated	unintegrated	SignalP-NN(euk) (SIGNALP)
TrVeIntMedtrGB1_9488	noIPR	unintegrated	unintegrated
TrVeIntMedtrGB1_9498	noIPR	unintegrated	unintegrated	SignalP-NN(euk) (SIGNALP)
TrVeIntMedtrGB1_9498	noIPR	unintegrated	unintegrated	tmhmm (TMHMM)
TrVeIntMedtrGB1_9498	noIPR	unintegrated	unintegrated
TrVeIntMedtrGB1_9513	noIPR	unintegrated	unintegrated	SignalP-NN(euk) (SIGNALP)
TrVeIntMedtrGB1_9513	noIPR	unintegrated	unintegrated
TrVeIntMedtrGB1_9589	noIPR	unintegrated	unintegrated	SignalP-NN(euk) (SIGNALP)
TrVeIntMedtrGB1_9589	noIPR	unintegrated	unintegrated
TrVeIntMedtrGB1_9724	IPR017956	AT hook, DNA-binding motif	Conserved_site	PF02178 (PFAM)
TrVeIntMedtrGB1_9724	IPR017956	AT hook, DNA-binding motif	Conserved_site	SM00384 (SMART)
TrVeIntMedtrGB1_9724	IPR017956	AT hook, DNA-binding motif	Conserved_site	GO:0003677
TrVeIntMedtrGB1_9724	IPR020478	AT hook-like	Family	PR00929 (PRINTS)
TrVeIntMedtrGB1_9724	IPR020478	AT hook-like	Family
TrVeIntMedtrGB1_9824	IPR002902	Gnk2-homologous domain	Domain	PS51473 (PROFILE)
TrVeIntMedtrGB1_9824	IPR002902	Gnk2-homologous domain	Domain

## Sheet: TrVe_Zea_OrthoMCL
http://orthomcl.org/
ID	orthomcl_group	seq_id_of_best_hit	evalue_mantissa	evalue_exponent	percent_identity	percent_match	seq_desc
TrVeIntZeamaGB1_10118	OG5_190275	atha|NP_190109	1	-10	68	61	hydroxyproline-rich glycoprotein family protein [Arabidopsis thaliana]
TrVeIntZeamaGB1_10495	OG5_127525	rcom|30190.m010884	6	-6	51	50	Transcription
TrVeIntZeamaGB1_10716	OG5_160407	atha|NP_568027	4	-8	49	91	AGP18 (ARABINOGALACTAN PROTEIN 18) [Arabidopsis thaliana]
TrVeIntZeamaGB1_10992	OG5_160090	atha|NP_566273	2	-16	52	99	heavy-metal-associated domain-containing protein [Arabidopsis thaliana]
TrVeIntZeamaGB1_11090	OG5_156400	atha|NP_850947	4	-10	51	89	ERD10 (EARLY RESPONSIVE TO DEHYDRATION 10); actin binding [Arabidopsis thaliana]
TrVeIntZeamaGB1_11177	OG5_178196	osat|NP_001053698	5	-7	49	82	Os04g0589500 [Oryza sativa (japonica cultivar-group)]
TrVeIntZeamaGB1_11187	OG5_126849	cint|ENSCINP00000002778	2	-15	57	81
TrVeIntZeamaGB1_11350	OG5_129106	rcom|30204.m001748	3	-20	84	74	conserved
TrVeIntZeamaGB1_11807	OG5_170450	atha|NP_180789	2	-7	36	86	UCC1 (UCLACYANIN 1); copper ion binding / electron carrier [Arabidopsis thaliana]
TrVeIntZeamaGB1_11832	OG5_128094	atha|NP_200538	1	-22	67	81	methyltransferase [Arabidopsis thaliana]
TrVeIntZeamaGB1_11875	OG5_190764	rcom|30147.m014090	1	-12	38	81	conserved
TrVeIntZeamaGB1_12173	OG5_170639	osat|NP_001057162	5	-10	43	76	Os06g0219500 [Oryza sativa (japonica cultivar-group)]
TrVeIntZeamaGB1_12184	OG5_160264	osat|NP_001062504	9	-7	37	94	Os08g0559700 [Oryza sativa (japonica cultivar-group)]
TrVeIntZeamaGB1_12253	OG5_170172	rcom|30155.m001611	1	-14	51	99	ATPase
TrVeIntZeamaGB1_12505	OG5_139348	atha|NP_200556	2	-12	55	74	AAA-type ATPase family protein [Arabidopsis thaliana]
TrVeIntZeamaGB1_12768	OG5_170183	rcom|30147.m014470	1	-11	56	82	metal
TrVeIntZeamaGB1_13638	OG5_150191	atha|NP_001118599	2	-21	82	79	COL9 (CONSTANS-LIKE 9); transcription factor/ zinc ion binding [Arabidopsis thaliana]
TrVeIntZeamaGB1_13747	OG5_150266	rcom|29908.m006214	3	-11	58	82	conserved
TrVeIntZeamaGB1_14264	OG5_178332	atha|NP_567582	1	-8	38	86	EMB3006 (embryo defective 3006) [Arabidopsis thaliana]
TrVeIntZeamaGB1_14537	OG5_144092	rcom|29983.m003283	2	-7	38	95	nucleoside
TrVeIntZeamaGB1_15148	OG5_127183	rcom|29656.m000470	3	-7	52	71	3-dehydroquinate
TrVeIntZeamaGB1_1527	OG5_149189	rcom|27810.m000653	2	-7	52	92	conserved
TrVeIntZeamaGB1_15548	OG5_190357	rcom|30174.m008689	1	-9	58	76	conserved
TrVeIntZeamaGB1_15607	OG5_177623	rcom|28883.m000719	1	-10	38	92	DNA
TrVeIntZeamaGB1_15699	OG5_131157	rcom|29990.m000498	6	-13	67	94	pinn,
TrVeIntZeamaGB1_16566	OG5_127418	atha|NP_187966	3	-6	47	77	SCL30a; RNA binding / nucleic acid binding / nucleotide binding [Arabidopsis thaliana]
TrVeIntZeamaGB1_16777	OG5_128831	rcom|27446.m000481	2	-15	48	100	brca1-associated
TrVeIntZeamaGB1_17000	OG5_212281	rcom|28067.m000102	1	-7	36	81	conserved
TrVeIntZeamaGB1_17201	OG5_129106	rcom|30204.m001748	6	-16	81	76	conserved
TrVeIntZeamaGB1_17611	OG5_159024	atha|NP_188221	8	-7	45	91	MFP1 (MAR BINDING FILAMENT-LIKE PROTEIN 1); DNA binding [Arabidopsis thaliana]
TrVeIntZeamaGB1_17930	OG5_150265	rcom|30152.m002405	9	-6	41	67	DNA
TrVeIntZeamaGB1_17950	OG5_190275	atha|NP_190109	2	-9	63	59	hydroxyproline-rich glycoprotein family protein [Arabidopsis thaliana]
TrVeIntZeamaGB1_17977	OG5_128070	rcom|29634.m002163	1	-6	44	78	U1
TrVeIntZeamaGB1_18073	OG5_133113	rcom|29912.m005388	9	-7	35	85	Acyl-[acyl-carrier-protein]--UDP-N-acetylglucosamine
TrVeIntZeamaGB1_1859	OG5_213162	rcom|29764.m000745	1	-6	33	69	hypothetical
TrVeIntZeamaGB1_18697	OG5_134027	osat|NP_001042914	8	-7	34	86	Os01g0328300 [Oryza sativa (japonica cultivar-group)]
TrVeIntZeamaGB1_18723	OG5_131290	rcom|30078.m002263	1	-6	36	77	conserved
TrVeIntZeamaGB1_19326	OG5_150356	ppat|gw1.51.138.1	6	-10	50	78
TrVeIntZeamaGB1_19449	OG5_140040	rcom|29761.m000412	3	-8	31	98	conserved
TrVeIntZeamaGB1_19544	OG5_163507	atha|NP_195557	5	-17	45	100	unknown protein [Arabidopsis thaliana]
TrVeIntZeamaGB1_20000	OG5_129207	atha|NP_564865	5	-15	56	100	translation initiation factor-related [Arabidopsis thaliana]
TrVeIntZeamaGB1_20508	OG5_129562	osat|NP_001064893	3	-6	43	55	Os10g0485000 [Oryza sativa (japonica cultivar-group)]
TrVeIntZeamaGB1_2074	OG5_126637	bmor|BGIBMGA003484	4	-26	57	76
TrVeIntZeamaGB1_20744	OG5_213128	rcom|29726.m003926	3	-10	38	97	conserved
TrVeIntZeamaGB1_21159	OG5_175331	rcom|30131.m007272	2	-10	56	84	DNA-binding
TrVeIntZeamaGB1_21289	OG5_140441	rcom|30099.m001669	2	-6	44	91	conserved
TrVeIntZeamaGB1_21572	OG5_127977	rcom|27940.m000332	3	-11	51	86	DNA
TrVeIntZeamaGB1_21722	OG5_149416	rcom|29912.m005495	2	-13	59	66	transcription
TrVeIntZeamaGB1_22530	NO_GROUP	rcom|30147.m014177	2	-13	49	98	DNA
TrVeIntZeamaGB1_22702	OG5_166947	rcom|39388.m000013	1	-16	45	96	conserved
TrVeIntZeamaGB1_22852	OG5_140400	atha|NP_182021	2	-12	53	86	AP2 domain-containing transcription factor TINY, putative [Arabidopsis thaliana]
TrVeIntZeamaGB1_23109	OG5_191086	rcom|30147.m014341	1	-8	52	69	Blue
TrVeIntZeamaGB1_23652	OG5_150213	rcom|29634.m002070	2	-7	47	82	Dehydrin
TrVeIntZeamaGB1_23762	OG5_135305	apis|XP_001950086	3	-6	40	67	PREDICTED: similar to CG4221 CG4221-PA, partial [Acyrthosiphon pisum]
TrVeIntZeamaGB1_23809	OG5_128268	ppat|estExt_fgenesh1_pg.C_3660011	7	-7	39	99
TrVeIntZeamaGB1_23941	OG5_129827	atha|NP_564606	3	-7	54	69	Ran-binding protein 1 domain-containing protein / RanBP1 domain-containing protein [Arabidopsis thaliana]
TrVeIntZeamaGB1_24147	OG5_133904	atha|NP_193014	8	-7	39	99	heat shock protein binding [Arabidopsis thaliana]
TrVeIntZeamaGB1_24235	OG5_178285	osat|NP_001063625	1	-17	89	57	Os09g0509000 [Oryza sativa (japonica cultivar-group)]
TrVeIntZeamaGB1_24500	OG5_212231	rcom|29785.m000957	2	-10	47	93	cyclin
TrVeIntZeamaGB1_24849	OG5_143118	ppat|e_gw1.73.139.1	6	-7	42	89
TrVeIntZeamaGB1_24936	OG5_166961	rcom|28152.m000886	5	-6	39	59	conserved
TrVeIntZeamaGB1_25006	OG5_170269	osat|NP_001054615	5	-7	40	99	Os05g0143300 [Oryza sativa (japonica cultivar-group)]
TrVeIntZeamaGB1_25250	OG5_144429	calb|CAWT_00676	6	-14	50	96	Candida albicans WO1 conserved hypothetical protein
TrVeIntZeamaGB1_25521	NO_GROUP	nvec|e_gw.1415.9.1	4	-7	88	50
TrVeIntZeamaGB1_25745	OG5_126840	rcom|29912.m005461	1	-20	62	99	oligosaccharyl
TrVeIntZeamaGB1_25964	OG5_139480	rcom|29851.m002367	5	-9	48	88	Polyphenol
TrVeIntZeamaGB1_26304	OG5_190434	rcom|30170.m014205	7	-12	56	90	conserved
TrVeIntZeamaGB1_26323	OG5_178243	atha|NP_565556	2	-18	62	99	YCF37 (Arabidopsis homolog of Synechocystis YCF37) [Arabidopsis thaliana]
TrVeIntZeamaGB1_26404	OG5_127163	rcom|29830.m001435	1	-7	37	99	plant
TrVeIntZeamaGB1_26493	OG5_212517	rcom|28629.m000554	1	-7	45	79	conserved
TrVeIntZeamaGB1_26702	OG5_128668	rcom|27744.m000096	8	-6	43	84	ATP
TrVeIntZeamaGB1_26894	OG5_132211	atha|NP_194111	3	-13	63	87	high mobility group (HMG1/2) family protein [Arabidopsis thaliana]
TrVeIntZeamaGB1_26960	OG5_127836	rcom|29709.m001229	1	-6	59	57	3-hydroxybutyryl-CoA
TrVeIntZeamaGB1_26999	OG5_190501	rcom|30131.m007127	7	-6	46	96	conserved
TrVeIntZeamaGB1_27206	OG5_143148	rcom|30174.m008964	9	-7	52	59	conserved
TrVeIntZeamaGB1_27251	OG5_141645	rcom|30170.m014165	3	-9	49	88	Myosin
TrVeIntZeamaGB1_27277	OG5_153368	rcom|29726.m003959	7	-11	44	87	Squamosa
TrVeIntZeamaGB1_27395	OG5_156252	rcom|29799.m000637	9	-6	50	65	conserved
TrVeIntZeamaGB1_27533	OG5_177243	rcom|29863.m001085	9	-8	49	91	conserved
TrVeIntZeamaGB1_27629	OG5_149861	dhan|XP_461159	4	-8	43	98	hypothetical protein DEHA0F19932g [Debaryomyces hansenii CBS767]
TrVeIntZeamaGB1_27641	OG5_212801	rcom|29927.m000627	2	-11	69	71	hypothetical
TrVeIntZeamaGB1_27650	NO_GROUP	rcom|29929.m004588	2	-6	39	88	hypothetical
TrVeIntZeamaGB1_27824	OG5_160045	rcom|30174.m008606	2	-6	37	73	conserved
TrVeIntZeamaGB1_27941	OG5_132207	rcom|29680.m001698	3	-9	47	97	protein
TrVeIntZeamaGB1_3541	NO_GROUP	rcom|30150.m000469	3	-8	36	95	conserved
TrVeIntZeamaGB1_3616	OG5_170394	rcom|29838.m001639	1	-8	42	72	ring
TrVeIntZeamaGB1_3892	OG5_170394	rcom|29838.m001639	2	-8	42	68	ring
TrVeIntZeamaGB1_40	OG5_126579	cbri|WBGene00041563	4	-8	30	58
TrVeIntZeamaGB1_4268	OG5_164776	rcom|29709.m001182	3	-14	64	99	RNA
TrVeIntZeamaGB1_4545	NO_GROUP	rcom|29647.m002104	6	-6	34	53	conserved
TrVeIntZeamaGB1_4658	NO_GROUP	osat|NP_001044288	2	-6	43	77	Os01g0756400 [Oryza sativa (japonica cultivar-group)]
TrVeIntZeamaGB1_4799	OG5_160095	atha|NP_192105	3	-10	43	88	unknown protein [Arabidopsis thaliana]
TrVeIntZeamaGB1_4914	OG5_129565	rcom|29647.m002039	7	-9	46	94	U1
TrVeIntZeamaGB1_4989	OG5_178210	atha|NP_564863	7	-9	32	86	unknown protein [Arabidopsis thaliana]
TrVeIntZeamaGB1_5744	OG5_129313	osat|NP_001068335	5	-6	39	62	Os11g0637700 [Oryza sativa (japonica cultivar-group)]
TrVeIntZeamaGB1_6165	NO_GROUP	rcom|57147.m000014	3	-9	34	88	conserved
TrVeIntZeamaGB1_7672	OG5_127308	rcom|29912.m005339	5	-7	56	99	nucleosome
TrVeIntZeamaGB1_7738	OG5_142728	rcom|28469.m000076	8	-11	50	90	DNA
TrVeIntZeamaGB1_8042	OG5_156400	atha|NP_173468	3	-13	45	91	COR47 (COLD-REGULATED 47) [Arabidopsis thaliana]
TrVeIntZeamaGB1_8322	OG5_140404	atha|NP_849638	2	-21	61	90	universal stress protein (USP) family protein [Arabidopsis thaliana]
TrVeIntZeamaGB1_8490	OG5_170155	rcom|27524.m000298	3	-12	34	99	DNA
TrVeIntZeamaGB1_8823	OG5_164151	rcom|30170.m014198	5	-10	41	99	Zeamatin
TrVeIntZeamaGB1_9026	OG5_160095	rcom|29889.m003326	6	-6	40	81	conserved
TrVeIntZeamaGB1_9061	OG5_130158	rcom|29822.m003358	5	-10	82	90	26
TrVeIntZeamaGB1_9083	OG5_130158	rcom|29822.m003358	1	-8	77	90	26
TrVeIntZeamaGB1_9248	OG5_178166	rcom|29620.m000559	3	-7	33	99	zinc
TrVeIntZeamaGB1_9865	OG5_128699	rcom|29937.m000203	2	-13	52	87	conserved

## Sheet: TrVe_Med_OrthoMCL
http://orthomcl.org/
ID	orthomcl_group	seq_id_of_best_hit	evalue_mantissa	evalue_exponent	percent_identity	percent_match	seq_desc
TrVeIntMedtrGB1_10375	NO_GROUP	rcom|29863.m001056	2	-7	44	63	conserved
TrVeIntMedtrGB1_10623	OG5_213128	rcom|29726.m003926	1	-7	33	89	conserved
TrVeIntMedtrGB1_10678	OG5_127137	osat|NP_001052816	2	-12	80	56	Os04g0430100 [Oryza sativa (japonica cultivar-group)]
TrVeIntMedtrGB1_10981	OG5_138749	rcom|29728.m000800	4	-8	45	99	transcription
TrVeIntMedtrGB1_11043	NO_GROUP	rcom|30076.m004648	3	-12	44	80	conserved
TrVeIntMedtrGB1_11054	OG5_178196	rcom|29827.m002560	1	-6	41	63	conserved
TrVeIntMedtrGB1_11166	OG5_160090	atha|NP_566273	4	-16	52	98	heavy-metal-associated domain-containing protein [Arabidopsis thaliana]
TrVeIntMedtrGB1_11416	NO_GROUP	osat|NP_001049274	2	-7	50	76	Os03g0197800 [Oryza sativa (japonica cultivar-group)]
TrVeIntMedtrGB1_11600	OG5_213128	rcom|29726.m003926	3	-9	37	70	conserved
TrVeIntMedtrGB1_11745	OG5_178196	osat|NP_001053698	5	-7	49	82	Os04g0589500 [Oryza sativa (japonica cultivar-group)]
TrVeIntMedtrGB1_11940	OG5_136893	rcom|29629.m001413	3	-16	51	96	Paramyosin,
TrVeIntMedtrGB1_12076	OG5_132881	rcom|30109.m000168	3	-6	37	75	zinc
TrVeIntMedtrGB1_12288	OG5_128192	isca|EEC04195	2	-6	52	53	conserved hypothetical protein [Ixodes scapularis]
TrVeIntMedtrGB1_12608	OG5_126871	rcom|30131.m007053	8	-19	68	93	ribosomal
TrVeIntMedtrGB1_13186	OG5_170183	rcom|30147.m014470	3	-12	57	85	metal
TrVeIntMedtrGB1_13228	OG5_127942	ncan|NCLIV_010380	3	-6	34	77	DNA polymerase (EC 2.7.7.7), related
TrVeIntMedtrGB1_13296	OG5_150191	osat|NP_001057441	7	-6	38	76	Os06g0298200 [Oryza sativa (japonica cultivar-group)]
TrVeIntMedtrGB1_13424	OG5_158566	rcom|29838.m001687	4	-11	52	99	conserved
TrVeIntMedtrGB1_13837	OG5_142430	rcom|29844.m003162	2	-11	62	57	phosphatidylcholine
TrVeIntMedtrGB1_14025	OG5_152957	rcom|29842.m003558	1	-16	62	93	bcr-associated
TrVeIntMedtrGB1_14195	OG5_141629	atha|NP_198548	2	-8	37	91	unknown protein [Arabidopsis thaliana]
TrVeIntMedtrGB1_14271	OG5_166951	rcom|27777.m000270	5	-7	36	66	conserved
TrVeIntMedtrGB1_14588	NO_GROUP	atha|NP_181867	2	-6	33	89	unknown protein [Arabidopsis thaliana]
TrVeIntMedtrGB1_14642	OG5_169235	atha|NP_565869	4	-7	36	84	fringe-related protein [Arabidopsis thaliana]
TrVeIntMedtrGB1_1481	OG5_213162	rcom|29764.m000745	1	-6	33	69	hypothetical
TrVeIntMedtrGB1_15039	OG5_127525	rcom|30190.m010884	3	-6	51	50	Transcription
TrVeIntMedtrGB1_15821	OG5_177283	rcom|29917.m002027	3	-9	55	74	conserved
TrVeIntMedtrGB1_15875	OG5_190680	rcom|29916.m000542	2	-10	37	96	conserved
TrVeIntMedtrGB1_15927	OG5_177819	rcom|28582.m000322	1	-6	35	81	conserved
TrVeIntMedtrGB1_1593	OG5_139360	nvec|gw.1.588.1	2	-7	47	92
TrVeIntMedtrGB1_16449	NO_GROUP	rcom|30147.m014270	2	-7	37	81	hypothetical
TrVeIntMedtrGB1_17047	OG5_128831	rcom|27446.m000481	6	-14	48	98	brca1-associated
TrVeIntMedtrGB1_17370	OG5_169278	rcom|29929.m004736	3	-6	57	57	ank
TrVeIntMedtrGB1_17743	OG5_126699	rcom|30174.m008769	1	-14	69	51	cationic
TrVeIntMedtrGB1_17904	OG5_126687	rcom|29844.m003166	1	-20	80	85	40S
TrVeIntMedtrGB1_18120	OG5_130877	atha|NP_201113	1	-6	35	79	transcription factor jumonji (jmjC) domain-containing protein [Arabidopsis thaliana]
TrVeIntMedtrGB1_18123	OG5_170639	osat|NP_001057162	3	-8	43	75	Os06g0219500 [Oryza sativa (japonica cultivar-group)]
TrVeIntMedtrGB1_18142	OG5_190357	rcom|30174.m008689	4	-9	60	77	conserved
TrVeIntMedtrGB1_18200	OG5_140453	osat|NP_001066975	7	-7	44	69	Os12g0550500 [Oryza sativa (japonica cultivar-group)]
TrVeIntMedtrGB1_18281	OG5_177341	rcom|28095.m000098	2	-11	58	79	ATP
TrVeIntMedtrGB1_18521	OG5_177623	rcom|28883.m000719	9	-6	35	95	DNA
TrVeIntMedtrGB1_18719	OG5_164343	rcom|28657.m000387	3	-10	57	85	conserved
TrVeIntMedtrGB1_18781	OG5_190345	rcom|27934.m000193	1	-8	50	88	pentatricopeptide
TrVeIntMedtrGB1_19429	OG5_144543	psti|XP_001385034	8	-25	64	87	hypothetical protein PICST_67730 [Pichia stipitis CBS 6054]
TrVeIntMedtrGB1_19458	OG5_164267	atha|NP_001031677	1	-6	48	61	DREPP plasma membrane polypeptide family protein [Arabidopsis thaliana]
TrVeIntMedtrGB1_1969	OG5_156400	atha|NP_173468	4	-20	45	90	COR47 (COLD-REGULATED 47) [Arabidopsis thaliana]
TrVeIntMedtrGB1_19732	OG5_140441	rcom|30099.m001669	2	-6	45	91	conserved
TrVeIntMedtrGB1_19838	OG5_150265	rcom|30152.m002405	6	-6	41	77	DNA
TrVeIntMedtrGB1_20152	OG5_132587	ppat|estExt_fgenesh1_pg.C_2910036	7	-22	70	98
TrVeIntMedtrGB1_20336	OG5_150296	rcom|30147.m013748	4	-19	66	88	Remorin,
TrVeIntMedtrGB1_20461	OG5_164489	rcom|28470.m000423	7	-12	40	99	hypothetical
TrVeIntMedtrGB1_20463	OG5_129836	osat|NP_001059487	4	-12	46	83	Os07g0424400 [Oryza sativa (japonica cultivar-group)]
TrVeIntMedtrGB1_20501	NO_GROUP	rcom|30147.m014177	1	-15	45	99	DNA
TrVeIntMedtrGB1_20990	NO_GROUP	osat|NP_001061021	5	-9	55	98	Os08g0155700 [Oryza sativa (japonica cultivar-group)]
TrVeIntMedtrGB1_21355	OG5_144543	psti|XP_001385034	2	-22	67	88	hypothetical protein PICST_67730 [Pichia stipitis CBS 6054]
TrVeIntMedtrGB1_21595	OG5_212517	rcom|28629.m000554	6	-10	45	76	conserved
TrVeIntMedtrGB1_21758	OG5_128669	osat|NP_001062816	5	-7	44	80	Os09g0300100 [Oryza sativa (japonica cultivar-group)]
TrVeIntMedtrGB1_21929	OG5_128552	atha|NP_030524	2	-7	49	57	RNS2 (RIBONUCLEASE 2); RNA binding / endoribonuclease/ ribonuclease T2 [Arabidopsis thaliana]
TrVeIntMedtrGB1_22136	OG5_131679	rcom|29905.m000424	3	-7	46	75	conserved
TrVeIntMedtrGB1_22379	OG5_191126	rcom|30075.m001157	1	-10	39	100	ATP
TrVeIntMedtrGB1_22652	OG5_153214	rcom|30170.m013851	2	-8	49	66	protein
TrVeIntMedtrGB1_22676	OG5_137400	cimm|CIMG_12674T0	3	-8	51	56	Coccidioides immitis RS SPX domain-containing protein
TrVeIntMedtrGB1_2273	OG5_132362	cele|WBGene00021831	3	-6	24	61
TrVeIntMedtrGB1_22733	OG5_128863	osat|NP_001050206	1	-12	71	62	Os03g0372700 [Oryza sativa (japonica cultivar-group)]
TrVeIntMedtrGB1_22799	OG5_127266	bpse|YP_331511.1	2	-9	52	68	TPR domain-containing protein [Burkholderia pseudomallei 1710b]
TrVeIntMedtrGB1_22968	OG5_126740	atha|NP_001077570	6	-9	50	87	HMGB3 (HIGH MOBILITY GROUP B 3); DNA binding / chromatin binding / structural constituent of chromatin / transcription factor [Arabidopsis thaliana]
TrVeIntMedtrGB1_23220	OG5_147020	cimm|CIMG_12208T0	5	-8	53	62	Coccidioides immitis RS hypothetical protein
TrVeIntMedtrGB1_23286	OG5_164691	rcom|29660.m000766	2	-11	48	99	conserved
TrVeIntMedtrGB1_23347	OG5_147585	dhan|XP_460903	7	-8	53	69	hypothetical protein DEHA0F13497g [Debaryomyces hansenii CBS767]
TrVeIntMedtrGB1_23570	OG5_178387	atha|NP_568965	2	-8	70	73	unknown protein [Arabidopsis thaliana]
TrVeIntMedtrGB1_24517	OG5_149861	dhan|XP_461159	4	-8	45	77	hypothetical protein DEHA0F19932g [Debaryomyces hansenii CBS767]
TrVeIntMedtrGB1_24746	OG5_134473	rcom|29838.m001685	6	-12	56	92	Gamma-gliadin
TrVeIntMedtrGB1_25141	OG5_128268	rcom|28806.m000152	3	-6	42	99	ubiquitin-conjugating
TrVeIntMedtrGB1_25278	OG5_156414	rcom|30169.m006340	4	-17	73	77	LOB
TrVeIntMedtrGB1_25595	OG5_138135	psti|XP_001384362	3	-20	67	96	hypothetical protein PICST_35800 [Pichia stipitis CBS 6054]
TrVeIntMedtrGB1_25643	OG5_185887	osat|NP_001051501	5	-6	48	96	Os03g0788300 [Oryza sativa (japonica cultivar-group)]
TrVeIntMedtrGB1_25695	NO_GROUP	rcom|30128.m008579	5	-11	52	97	Potassium
TrVeIntMedtrGB1_25753	OG5_177582	rcom|29889.m003390	3	-9	50	99	organic
TrVeIntMedtrGB1_25831	OG5_129076	gzea|FGST_00609	1	-6	41	99	Fusarium graminearum conserved hypothetical protein (translation) (803 aa)
TrVeIntMedtrGB1_26084	OG5_144543	psti|XP_001385034	1	-18	69	99	hypothetical protein PICST_67730 [Pichia stipitis CBS 6054]
TrVeIntMedtrGB1_26521	OG5_212099	rcom|29914.m000199	2	-6	50	69	conserved
TrVeIntMedtrGB1_4172	OG5_129634	rcom|29703.m001542	6	-13	57	64	synapse-associated
TrVeIntMedtrGB1_4197	OG5_127308	rcom|29912.m005339	5	-7	56	99	nucleosome
TrVeIntMedtrGB1_5516	OG5_160374	rcom|29805.m001471	3	-21	74	95	DNA-binding
TrVeIntMedtrGB1_604	OG5_178155	rcom|29908.m006016	6	-13	39	50	conserved
TrVeIntMedtrGB1_6968	OG5_156400	atha|NP_177745	4	-13	49	75	ERD14 (EARLY RESPONSE TO DEHYDRATION 14); calcium ion binding [Arabidopsis thaliana]
TrVeIntMedtrGB1_7328	OG5_129106	rcom|30204.m001748	9	-20	85	76	conserved
TrVeIntMedtrGB1_7944	OG5_142728	rcom|28469.m000076	8	-11	50	90	DNA
TrVeIntMedtrGB1_7981	OG5_170110	rcom|28226.m000832	9	-7	35	97	hypothetical
TrVeIntMedtrGB1_8156	OG5_185887	rcom|29852.m002004	9	-16	64	89	conserved
TrVeIntMedtrGB1_8602	OG5_130158	rcom|29822.m003358	5	-10	82	90	26
TrVeIntMedtrGB1_8732	OG5_177623	rcom|28883.m000719	2	-6	35	95	DNA
TrVeIntMedtrGB1_8788	NO_GROUP	rcom|28327.m000372	2	-7	57	58	conserved
TrVeIntMedtrGB1_8835	OG5_130158	rcom|29822.m003358	2	-8	77	90	26
TrVeIntMedtrGB1_9148	OG5_166951	rcom|27777.m000270	3	-7	29	79	conserved
TrVeIntMedtrGB1_9309	OG5_130746	dhan|XP_458510	1	-20	51	94	hypothetical protein DEHA0D01540g [Debaryomyces hansenii CBS767]
TrVeIntMedtrGB1_9440	OG5_129358	rcom|30152.m002417	3	-19	53	94	eukaryotic
TrVeIntMedtrGB1_9463	OG5_131157	rcom|29990.m000498	6	-13	67	94	pinn,
TrVeIntMedtrGB1_9479	OG5_155947	anid|AN5324	9	-6	40	80	Uncharacterized ORF
TrVeIntMedtrGB1_9724	OG5_163822	atha|NP_172943	2	-6	42	98	HMGA (HIGH MOBILITY GROUP A); DNA binding [Arabidopsis thaliana]
TrVeIntMedtrGB1_9794	OG5_129381	atha|NP_568019	3	-8	40	95	tetratricopeptide repeat (TPR)-containing protein [Arabidopsis thaliana]
TrVeIntMedtrGB1_9824	OG5_153273	atha|NP_198946	3	-7	32	90	receptor-like protein kinase-related [Arabidopsis thaliana]
