# Supplementary material for: Functional genomics of a generalist parasitic plant: Laser microdissection of host-parasite interface reveals host-specific patterns of parasite gene expression
Source: BMC Plant Biol. 2013 Jan 9;13:9. doi: 10.1186/1471-2229-13-9 (PMC3636017; doi:10.1186/1471-2229-13-9)
Supplement: Additional file 7 — Text file (BLAST default output format) of BLAST results from the query of NCBI’s non-redundant protein sequences database with Z. mays grown T. versicolor unigenes listed in Additional file 6. [file 1471-2229-13-9-S7.txt]

Supplemental File 3
BLAST results for Unigenes in Supplemental Figure 3A-C.  


A. Schaffer, Jinghui Zhang, Zheng Zhang, Webb Miller, and
David J. Lipman (1997), "Gapped BLAST and PSI-BLAST: a new
generation of protein database search programs", Nucleic
Acids Res. 25:3389-3402.


RID: UPDG55HJ01S


Database: All non-redundant GenBank CDS
translations+PDB+SwissProt+PIR+PRF excluding environmental samples
from WGS projects
17,919,084 sequences; 6,150,218,869 total letters

Query= TrVeIntZeamaGB1_10358

Length=471


<b>No significant similarity found.</b> For reasons why, <A HREF = "Blast.cgi?CMD=Web&PAGE_TYPE=BlastDocs&DOC_TYPE=FAQ"><b>click here</A>.</b><br><br>
Database: All non-redundant GenBank CDS translations+PDB+SwissProt+PIR+PRF
excluding environmental samples from WGS projects
Posted date:  Apr 23, 2012  4:44 PM
Number of letters in database: 6,150,218,869
Number of sequences in database:  17,919,084

Lambda      K        H
0.318    0.134    0.401
Gapped
Lambda      K        H
0.267   0.0410    0.140
Matrix: BLOSUM62
Gap Penalties: Existence: 11, Extension: 1
Number of Sequences: 17919084
Number of Hits to DB: 263882018
Number of extensions: 6073336
Number of successful extensions: 29467
Number of sequences better than 1e-10: 0
Number of HSP's better than 1e-10 without gapping: 0
Number of HSP's gapped: 29350
Number of HSP's successfully gapped: 0
Length of query: 471
Length of database: 6150218869
Length adjustment: 119
Effective length of query: 352
Effective length of database: 4017847873
Effective search space: 152678219174
Effective search space used: 152678219174
T: 12
A: 40
X1: 16 (7.3 bits)
X2: 38 (14.6 bits)
X3: 64 (24.7 bits)
S1: 41 (20.4 bits)
S2: 171 (70.5 bits)
ka-blk-alpha gapped: 1.9
ka-blk-alpha ungapped: 0.7916
ka-blk-alpha_v gapped: 42.6028
ka-blk-alpha_v ungapped: 4.96466
ka-blk-sigma gapped: 43.6362


<PRE>


A. Schaffer, Jinghui Zhang, Zheng Zhang, Webb Miller, and
David J. Lipman (1997), "Gapped BLAST and PSI-BLAST: a new
generation of protein database search programs", Nucleic
Acids Res. 25:3389-3402.


RID: UPDG8XYU01S


Database: All non-redundant GenBank CDS
translations+PDB+SwissProt+PIR+PRF excluding environmental samples
from WGS projects
17,919,084 sequences; 6,150,218,869 total letters
Query= TrVeIntZeamaGB1_10508

Length=466


Score     E
Sequences producing significant alignments:                       (Bits)  Value

gb|AAF81194.1|  LEA-18 [Phaseolus vulgaris]                         101    3e-25
gb|AAC49859.1|  PvLEA-18 [Phaseolus vulgaris]                       101    5e-25
ref|NP_001238313.1|  seed maturation protein PM35 [Glycine max...   100    9e-25
ref|XP_002284084.1|  PREDICTED: uncharacterized protein LOC100...   100    1e-24
emb|CAN76778.1|  hypothetical protein VITISV_032080 [Vitis vin...  99.4    3e-24

ALIGNMENTS
>gb|AAF81194.1| LEA-18 [Phaseolus vulgaris]
Length=82

Score =  101 bits (252),  Expect = 3e-25
Identities = 54/81 (67%), Positives = 63/81 (78%), Gaps = 4/81 (5%)
Frame = -3

Query  464  EMEKKGEDK--KVNLEGLPTETSPYTQYKDLEDYKKQGYGTEGHLEPKAGHGAAGSTDAP  291
E EKK E +  KVNLEGLPTE SPY +YKDLEDYK+QGYGT+GH EPK G G AG+T+AP
Sbjct  2    EKEKKTESEQGKVNLEGLPTEDSPYVKYKDLEDYKQQGYGTQGHQEPKTGRG-AGATEAP  60

Query  290  TLSGGAAADQKAQPSSTDAIN  228
TLS GAA   K+Q ++T A N
Sbjct  61   TLS-GAAFSSKSQATATGATN  80


>gb|AAC49859.1| PvLEA-18 [Phaseolus vulgaris]
Length=86

Score =  101 bits (251),  Expect = 5e-25
Identities = 54/81 (67%), Positives = 62/81 (77%), Gaps = 4/81 (5%)
Frame = -3

Query  464  EMEKKGEDK--KVNLEGLPTETSPYTQYKDLEDYKKQGYGTEGHLEPKAGHGAAGSTDAP  291
E EKK E +  KVNLEGLPTE SPY +YKDLEDYK+QGYGT+GH EPK G G AG+T+AP
Sbjct  6    EKEKKTESEQGKVNLEGLPTEDSPYVKYKDLEDYKQQGYGTQGHQEPKTGRG-AGATEAP  64

Query  290  TLSGGAAADQKAQPSSTDAIN  228
TLS GAA   K+Q + T A N
Sbjct  65   TLS-GAAFSSKSQATGTGATN  84


>ref|NP_001238313.1| seed maturation protein PM35 [Glycine max]
gb|AAD51623.1|AF169020_1 seed maturation protein PM35 [Glycine max]
gb|AAF21307.1|AF109720_1 seed maturation protein PM21 [Glycine max]
gb|ACU14932.1| unknown [Glycine max]
Length=95

Score =  100 bits (250),  Expect = 9e-25
Identities = 50/76 (66%), Positives = 60/76 (79%), Gaps = 2/76 (3%)
Frame = -3

Query  440  KKVNLEGLPTETSPYTQYKDLEDYKKQGYGTEGHLEPKAGHGAAGSTDAPTLSGGAAADQ  261
K+ + EGLP E SPY +YKDLEDYK+QGYGT+GH EPK G G AG+T+APTLS GAA
Sbjct  22   KESSTEGLPMEDSPYVKYKDLEDYKRQGYGTQGHQEPKTGRG-AGATEAPTLS-GAAVSS  79

Query  260  KAQPSSTDAINKQGVP  213
AQ ++TDAIN +GVP
Sbjct  80   DAQVAATDAINSKGVP  95


>ref|XP_002284084.1| PREDICTED: uncharacterized protein LOC100244040 [Vitis vinifera]
Length=89

Score =  100 bits (249),  Expect = 1e-24
Identities = 50/80 (63%), Positives = 62/80 (78%), Gaps = 3/80 (4%)
Frame = -3

Query  452  KGEDKKVNLEGLPTETSPYTQYKDLEDYKKQGYGTEGHLEPKAGHGAAGSTDAPTLSGGA  273
+ E K   LEGLP ETSPYTQY DLEDYK++GYGTEGHL+PK G G+  STDAPT+S GA
Sbjct  13   ESEVKGGKLEGLPMETSPYTQYSDLEDYKRKGYGTEGHLQPKPGRGS--STDAPTIS-GA  69

Query  272  AADQKAQPSSTDAINKQGVP  213
+   +++ S+TDA N+ GVP
Sbjct  70   SVSSRSELSATDAKNRHGVP  89


>emb|CAN76778.1| hypothetical protein VITISV_032080 [Vitis vinifera]
Length=89

Score = 99.4 bits (246),  Expect = 3e-24
Identities = 49/80 (61%), Positives = 62/80 (78%), Gaps = 3/80 (4%)
Frame = -3

Query  452  KGEDKKVNLEGLPTETSPYTQYKDLEDYKKQGYGTEGHLEPKAGHGAAGSTDAPTLSGGA  273
+ E+K   LEGLP ETSPYTQ  DLEDYK++GYGTEGHL+PK G G+  STDAPT+S GA
Sbjct  13   ESEEKGGKLEGLPMETSPYTQXSDLEDYKRKGYGTEGHLQPKPGRGS--STDAPTIS-GA  69

Query  272  AADQKAQPSSTDAINKQGVP  213
+   +++ S+TDA N+ GVP
Sbjct  70   SVSSRSELSATDAKNRHGVP  89


Database: All non-redundant GenBank CDS translations+PDB+SwissProt+PIR+PRF
excluding environmental samples from WGS projects
Posted date:  Apr 23, 2012  4:44 PM
Number of letters in database: 6,150,218,869
Number of sequences in database:  17,919,084

Lambda      K        H
0.318    0.134    0.401
Gapped
Lambda      K        H
0.267   0.0410    0.140
Matrix: BLOSUM62
Gap Penalties: Existence: 11, Extension: 1
Number of Sequences: 17919084
Number of Hits to DB: 216886976
Number of extensions: 4419707
Number of successful extensions: 13226
Number of sequences better than 1e-10: 2
Number of HSP's better than 1e-10 without gapping: 0
Number of HSP's gapped: 13207
Number of HSP's successfully gapped: 2
Length of query: 466
Length of database: 6150218869
Length adjustment: 117
Effective length of query: 349
Effective length of database: 4053686041
Effective search space: 154040069558
Effective search space used: 154040069558
T: 12
A: 40
X1: 16 (7.3 bits)
X2: 38 (14.6 bits)
X3: 64 (24.7 bits)
S1: 41 (20.4 bits)
S2: 171 (70.5 bits)
ka-blk-alpha gapped: 1.9
ka-blk-alpha ungapped: 0.7916
ka-blk-alpha_v gapped: 42.6028
ka-blk-alpha_v ungapped: 4.96466
ka-blk-sigma gapped: 43.6362


<PRE>


A. Schaffer, Jinghui Zhang, Zheng Zhang, Webb Miller, and
David J. Lipman (1997), "Gapped BLAST and PSI-BLAST: a new
generation of protein database search programs", Nucleic
Acids Res. 25:3389-3402.


RID: UPDHDVT101N


Database: All non-redundant GenBank CDS
translations+PDB+SwissProt+PIR+PRF excluding environmental samples
from WGS projects
17,919,084 sequences; 6,150,218,869 total letters

Query= TrVeIntZeamaGB1_10547

Length=465


<b>No significant similarity found.</b> For reasons why, <A HREF = "Blast.cgi?CMD=Web&PAGE_TYPE=BlastDocs&DOC_TYPE=FAQ"><b>click here</A>.</b><br><br>
Database: All non-redundant GenBank CDS translations+PDB+SwissProt+PIR+PRF
excluding environmental samples from WGS projects
Posted date:  Apr 23, 2012  4:44 PM
Number of letters in database: 1,855,251,573
Number of sequences in database:  17,919,084

Lambda      K        H
0.318    0.134    0.401
Gapped
Lambda      K        H
0.267   0.0410    0.140
Matrix: BLOSUM62
Gap Penalties: Existence: 11, Extension: 1
Number of Sequences: 17919084
Number of Hits to DB: 238197342
Number of extensions: 5127797
Number of successful extensions: 15769
Number of sequences better than 1e-10: 0
Number of HSP's better than 1e-10 without gapping: 0
Number of HSP's gapped: 15607
Number of HSP's successfully gapped: 0
Length of query: 465
Length of database: 6150218869
Length adjustment: 117
Effective length of query: 348
Effective length of database: 4053686041
Effective search space: 154040069558
Effective search space used: 154040069558
T: 12
A: 40
X1: 16 (7.3 bits)
X2: 38 (14.6 bits)
X3: 64 (24.7 bits)
S1: 41 (20.4 bits)
S2: 171 (70.5 bits)


<PRE>


A. Schaffer, Jinghui Zhang, Zheng Zhang, Webb Miller, and
David J. Lipman (1997), "Gapped BLAST and PSI-BLAST: a new
generation of protein database search programs", Nucleic
Acids Res. 25:3389-3402.


RID: UPDHFG4601N


Database: All non-redundant GenBank CDS
translations+PDB+SwissProt+PIR+PRF excluding environmental samples
from WGS projects
17,919,084 sequences; 6,150,218,869 total letters
Query= TrVeIntZeamaGB1_10892

Length=456


Score     E
Sequences producing significant alignments:                       (Bits)  Value

dbj|BAK61860.1|  hypothetical protein [Citrus unshiu]               101    9e-25
ref|XP_002514063.1|  conserved hypothetical protein [Ricinus c...   101    1e-24
ref|XP_002326114.1|  predicted protein [Populus trichocarpa] >...   100    2e-24
gb|ABK94669.1|  unknown [Populus trichocarpa]                      99.4    6e-24
gb|ABK96396.1|  unknown [Populus trichocarpa x Populus deltoides]  99.0    9e-24

ALIGNMENTS
>dbj|BAK61860.1| hypothetical protein [Citrus unshiu]
Length=123

Score =  101 bits (252),  Expect = 9e-25
Identities = 68/100 (68%), Positives = 80/100 (80%), Gaps = 2/100 (2%)
Frame = +2

Query  2    AFLKPLPLRSAKPSSVVLAKPAAGKQLQINASFKEKavvgltaaaltaSMIVPDVAEAAS  181
+FLKPLP+R +K +   L KP +  +LQ+ AS KEKAV GLTAAALTASM++P+VAEAA
Sbjct  25   SFLKPLPVRPSKAARF-LGKPKSRARLQVQASLKEKAVTGLTAAALTASMVIPEVAEAAG  83

Query  182  SA-SPSLNNFLYSIVAGGVVLTAIFGAVIGVSNFDPVKRT  298
SPSL NFL SIVAGGVVL A+ GAVIGV+NFDPVKRT
Sbjct  84   PGLSPSLKNFLLSIVAGGVVLAALVGAVIGVANFDPVKRT  123


>ref|XP_002514063.1| conserved hypothetical protein [Ricinus communis]
gb|EEF48017.1| conserved hypothetical protein [Ricinus communis]
Length=121

Score =  101 bits (251),  Expect = 1e-24
Identities = 69/100 (69%), Positives = 80/100 (80%), Gaps = 5/100 (5%)
Frame = +2

Query  2    AFLKPLPLRSAKPSSVVLAKPAAGKQLQINASFKEKavvgltaaaltaSMIVPDVAEAAS  181
AF KPLPLR +K    V+A  + GK  Q+ AS KEKA+ GLTAAALTASM++P+VAEAA
Sbjct  26   AFFKPLPLRQSK---AVMASKSNGK-FQVKASLKEKAITGLTAAALTASMVIPEVAEAAG  81

Query  182  SA-SPSLNNFLYSIVAGGVVLTAIFGAVIGVSNFDPVKRT  298
S  SPSL NFL SIVAGGVVLTAI GA+IGV+NFDPVKR+
Sbjct  82   SGVSPSLKNFLLSIVAGGVVLTAIVGAIIGVANFDPVKRS  121


>ref|XP_002326114.1| predicted protein [Populus trichocarpa]
gb|EEE71784.1| predicted protein [Populus trichocarpa]
Length=121

Score =  100 bits (250),  Expect = 2e-24
Identities = 68/99 (69%), Positives = 77/99 (78%), Gaps = 5/99 (5%)
Frame = +2

Query  2    AFLKPLPLRSAKPSSVVLAKPAAGKQLQINASFKEKavvgltaaaltaSMIVPDVAEAAS  181
AF KPLP   A+PS  + A  ++G+  Q+ AS KEK V GLTA ALTASM++PDVAEAA
Sbjct  26   AFFKPLP---ARPSKAMSASKSSGR-FQVKASLKEKLVTGLTAGALTASMVIPDVAEAAG  81

Query  182  S-ASPSLNNFLYSIVAGGVVLTAIFGAVIGVSNFDPVKR  295
+ ASPSL NFL SIVAGGVVL AI GAVIGVSNFDPVKR
Sbjct  82   AGASPSLKNFLLSIVAGGVVLVAIIGAVIGVSNFDPVKR  120


>gb|ABK94669.1| unknown [Populus trichocarpa]
Length=121

Score = 99.4 bits (246),  Expect = 6e-24
Identities = 67/99 (68%), Positives = 77/99 (78%), Gaps = 5/99 (5%)
Frame = +2

Query  2    AFLKPLPLRSAKPSSVVLAKPAAGKQLQINASFKEKavvgltaaaltaSMIVPDVAEAAS  181
AF KPLP   A+PS  + A  ++G+  Q+ AS KEK V GLTA ALTASM++P+VAEAA
Sbjct  26   AFFKPLP---ARPSKAMSASKSSGR-FQVKASLKEKLVTGLTAGALTASMVIPEVAEAAG  81

Query  182  S-ASPSLNNFLYSIVAGGVVLTAIFGAVIGVSNFDPVKR  295
+ ASPSL NFL SIVAGGVVL AI GAVIGVSNFDPVKR
Sbjct  82   AGASPSLKNFLLSIVAGGVVLVAIIGAVIGVSNFDPVKR  120


>gb|ABK96396.1| unknown [Populus trichocarpa x Populus deltoides]
Length=122

Score = 99.0 bits (245),  Expect = 9e-24
Identities = 63/100 (63%), Positives = 73/100 (73%), Gaps = 4/100 (4%)
Frame = +2

Query  2    AFLKPLPLRSAKPSSVVLAKPAAGKQLQINASFKEKavvgltaaaltaSMIVPDVAEAAS  181
AF KPLP   A+PS  + A      + Q+ AS KEK V GLTA ALT SM++P+VAEAA
Sbjct  26   AFFKPLP---ARPSKAIAAASRCNDRFQVKASLKEKVVTGLTAGALTVSMVIPEVAEAAG  82

Query  182  -SASPSLNNFLYSIVAGGVVLTAIFGAVIGVSNFDPVKRT  298
SPSLNNFL SIVAGGVVL AI GAV+GVSNFDPV+R+
Sbjct  83   PGVSPSLNNFLLSIVAGGVVLVAIAGAVVGVSNFDPVRRS  122


Database: All non-redundant GenBank CDS translations+PDB+SwissProt+PIR+PRF
excluding environmental samples from WGS projects
Posted date:  Apr 23, 2012  4:44 PM
Number of letters in database: 6,150,218,869
Number of sequences in database:  17,919,084

Lambda      K        H
0.318    0.134    0.401
Gapped
Lambda      K        H
0.267   0.0410    0.140
Matrix: BLOSUM62
Gap Penalties: Existence: 11, Extension: 1
Number of Sequences: 17919084
Number of Hits to DB: 216763722
Number of extensions: 4405504
Number of successful extensions: 15264
Number of sequences better than 1e-10: 4
Number of HSP's better than 1e-10 without gapping: 0
Number of HSP's gapped: 15205
Number of HSP's successfully gapped: 4
Length of query: 456
Length of database: 6150218869
Length adjustment: 115
Effective length of query: 341
Effective length of database: 4089524209
Effective search space: 151312395733
Effective search space used: 151312395733
T: 12
A: 40
X1: 16 (7.3 bits)
X2: 38 (14.6 bits)
X3: 64 (24.7 bits)
S1: 41 (20.4 bits)
S2: 171 (70.5 bits)
ka-blk-alpha gapped: 1.9
ka-blk-alpha ungapped: 0.7916
ka-blk-alpha_v gapped: 42.6028
ka-blk-alpha_v ungapped: 4.96466
ka-blk-sigma gapped: 43.6362


<PRE>


A. Schaffer, Jinghui Zhang, Zheng Zhang, Webb Miller, and
David J. Lipman (1997), "Gapped BLAST and PSI-BLAST: a new
generation of protein database search programs", Nucleic
Acids Res. 25:3389-3402.


RID: UPDJHXYR01N


Database: All non-redundant GenBank CDS
translations+PDB+SwissProt+PIR+PRF excluding environmental samples
from WGS projects
17,919,084 sequences; 6,150,218,869 total letters
Query= TrVeIntZeamaGB1_11012

Length=452


Score     E
Sequences producing significant alignments:                       (Bits)  Value

dbj|BAF63494.1|  nodule protein Dg93-like protein [Potamogeton...  94.4    3e-22
ref|XP_002313673.1|  predicted protein [Populus trichocarpa] >...  91.7    4e-21
ref|XP_002524454.1|  Early nodulin, putative [Ricinus communis...  90.1    1e-20
ref|NP_001238685.1|  uncharacterized protein LOC100306683 [Gly...  89.0    4e-20
gb|ABL85058.1|  early nodulin protein [Brachypodium sylvaticum]    88.6    6e-20

ALIGNMENTS
>dbj|BAF63494.1| nodule protein Dg93-like protein [Potamogeton distinctus]
Length=94

Score = 94.4 bits (233),  Expect = 3e-22
Identities = 62/75 (83%), Positives = 68/75 (91%), Gaps = 0/75 (0%)
Frame = -1

Query  395  AKRYSQEgakagakaaviatiatAIPTLASVKMVPWARANLNPTAQALIISTAAGMAYFI  216
AKR S EG KAG KAAV+AT+A+AIPTLASV+M+PWAR NLNPTAQALI+STAAGMAYFI
Sbjct  16   AKRCSHEGIKAGVKAAVVATVASAIPTLASVRMLPWARTNLNPTAQALIVSTAAGMAYFI  75

Query  215  VADKTILAAARNNSF  171
VADKTILA AR NSF
Sbjct  76   VADKTILATARKNSF  90


>ref|XP_002313673.1| predicted protein [Populus trichocarpa]
gb|EEE87628.1| predicted protein [Populus trichocarpa]
Length=109

Score = 91.7 bits (226),  Expect = 4e-21
Identities = 62/80 (78%), Positives = 67/80 (84%), Gaps = 0/80 (0%)
Frame = -1

Query  395  AKRYSQEgakagakaaviatiatAIPTLASVKMVPWARANLNPTAQALIISTAAGMAYFI  216
AKR S EG  AGAKAA +ATIATAIPTLAS +M+PWARANLNPTAQALIIST AG AYFI
Sbjct  26   AKRCSHEGVVAGAKAAALATIATAIPTLASARMLPWARANLNPTAQALIISTVAGAAYFI  85

Query  215  VADKTILAAARNNSFSGGAS  156
VADKT+LA AR NSF   +S
Sbjct  86   VADKTVLATARKNSFKSRSS  105


>ref|XP_002524454.1| Early nodulin, putative [Ricinus communis]
gb|EEF37894.1| Early nodulin, putative [Ricinus communis]
Length=108

Score = 90.1 bits (222),  Expect = 1e-20
Identities = 66/106 (62%), Positives = 78/106 (74%), Gaps = 7/106 (7%)
Frame = -1

Query  443  RNVSESNLEKCNPYQN-------AKRYSQEgakagakaaviatiatAIPTLASVKMVPWA  285
+NV++S LEK     +       AKR S EG  AGAKAAV+A+IATAIPTLAS +M+PWA
Sbjct  3    KNVAQSPLEKTCSMASLDQKLAMAKRCSHEGVVAGAKAAVVASIATAIPTLASARMLPWA  62

Query  284  RANLNPTAQALIISTAAGMAYFIVADKTILAAARNNSFSGGASLSS  147
RANLN TAQALIIST AG AYFIVADKT+LA AR NSF    ++ +
Sbjct  63   RANLNHTAQALIISTVAGAAYFIVADKTVLATARRNSFKQNPNIEA  108


>ref|NP_001238685.1| uncharacterized protein LOC100306683 [Glycine max]
gb|ACU14979.1| unknown [Glycine max]
Length=107

Score = 89.0 bits (219),  Expect = 4e-20
Identities = 63/76 (83%), Positives = 67/76 (88%), Gaps = 0/76 (0%)
Frame = -1

Query  395  AKRYSQEgakagakaaviatiatAIPTLASVKMVPWARANLNPTAQALIISTAAGMAYFI  216
AKR S EGA AGAKAAV ATIATAIPTLASV+M+PWARANLN TAQALIIST AG AYFI
Sbjct  27   AKRCSHEGAMAGAKAAVAATIATAIPTLASVRMLPWARANLNHTAQALIISTVAGAAYFI  86

Query  215  VADKTILAAARNNSFS  168
VADKT+LA AR NSF+
Sbjct  87   VADKTVLATARKNSFN  102


>gb|ABL85058.1| early nodulin protein [Brachypodium sylvaticum]
Length=111

Score = 88.6 bits (218),  Expect = 6e-20
Identities = 57/75 (76%), Positives = 66/75 (88%), Gaps = 0/75 (0%)
Frame = -1

Query  395  AKRYSQEgakagakaaviatiatAIPTLASVKMVPWARANLNPTAQALIISTAAGMAYFI  216
AKR S+E A AGAKAA +AT+A A+PTLASV+MVPWARA+LNPT QALIIST AGMAYFI
Sbjct  17   AKRCSKEAAMAGAKAAAVATVAAAVPTLASVRMVPWARAHLNPTGQALIISTVAGMAYFI  76

Query  215  VADKTILAAARNNSF  171
VADKT+L+ AR +SF
Sbjct  77   VADKTVLSMARKHSF  91


Database: All non-redundant GenBank CDS translations+PDB+SwissProt+PIR+PRF
excluding environmental samples from WGS projects
Posted date:  Apr 23, 2012  4:44 PM
Number of letters in database: 1,855,251,573
Number of sequences in database:  17,919,084

Lambda      K        H
0.318    0.134    0.401
Gapped
Lambda      K        H
0.267   0.0410    0.140
Matrix: BLOSUM62
Gap Penalties: Existence: 11, Extension: 1
Number of Sequences: 17919084
Number of Hits to DB: 218115216
Number of extensions: 4370041
Number of successful extensions: 10816
Number of sequences better than 1e-10: 5
Number of HSP's better than 1e-10 without gapping: 0
Number of HSP's gapped: 10804
Number of HSP's successfully gapped: 5
Length of query: 452
Length of database: 6150218869
Length adjustment: 113
Effective length of query: 339
Effective length of database: 4125362377
Effective search space: 152638407949
Effective search space used: 152638407949
T: 12
A: 40
X1: 16 (7.3 bits)
X2: 38 (14.6 bits)
X3: 64 (24.7 bits)
S1: 41 (20.4 bits)
S2: 171 (70.5 bits)


<PRE>


A. Schaffer, Jinghui Zhang, Zheng Zhang, Webb Miller, and
David J. Lipman (1997), "Gapped BLAST and PSI-BLAST: a new
generation of protein database search programs", Nucleic
Acids Res. 25:3389-3402.


RID: UPCZ2V9B01S


Database: All non-redundant GenBank CDS
translations+PDB+SwissProt+PIR+PRF excluding environmental samples
from WGS projects
17,919,084 sequences; 6,150,218,869 total letters
Query= TrVeIntZeamaGB1_1122

Length=974


Score     E
Sequences producing significant alignments:                       (Bits)  Value

ref|NP_566697.1|  cysteine-rich repeat secretory protein 38 [A...   176    1e-49
dbj|BAJ34612.1|  unnamed protein product [Thellungiella haloph...   174    4e-49
ref|XP_002883339.1|  hypothetical protein ARALYDRAFT_479720 [A...   173    9e-49
ref|XP_003543377.1|  PREDICTED: cysteine-rich repeat secretory...   171    6e-48
ref|XP_003597035.1|  Cysteine-rich repeat secretory protein [M...   171    9e-48

ALIGNMENTS
>ref|NP_566697.1| cysteine-rich repeat secretory protein 38 [Arabidopsis thaliana]
sp|Q9LRJ9.1|CRR38_ARATH RecName: Full=Cysteine-rich repeat secretory protein 38; Flags:
Precursor
dbj|BAB01391.1| unnamed protein product [Arabidopsis thaliana]
gb|AAK59407.1| unknown protein [Arabidopsis thaliana]
gb|ABD91491.1| At3g22060 [Arabidopsis thaliana]
gb|AEE76585.1| cysteine-rich repeat secretory protein 38 [Arabidopsis thaliana]
Length=252

Score =  176 bits (445),  Expect = 1e-49
Identities = 99/228 (43%), Positives = 129/228 (57%), Gaps = 9/228 (4%)
Frame = +3

Query  66   QGSSLLNHVCTNTSQNYTKDTTYATNLKYLIDDLYVKTPQNYSFGQGSYGEGPNKVYGLA  245
Q ++ L H C++   ++T  + Y +NL  L   L  K P    F   S G  PN V GLA
Sbjct  30   QNNAFLFHKCSDIEGSFTSKSLYESNLNNLFSQLSYKVPST-GFAASSTGNTPNNVNGLA  88

Query  246  QCRGDVSPDDCDYCLYDARCKITQRCYKRSA-VVWYDNCQLKYSDVNFLGKIDKENDFVM  422
CRGD S  DC  CL  A  ++ QRC    A +VWYDNC +KYS  NF GKID EN F +
Sbjct  89   LCRGDASSSDCRSCLETAIPELRQRCPNNKAGIVWYDNCLVKYSSTNFFGKIDFENRFYL  148

Query  423  INVKNVSRTEKEIFRDTSIGLLTDLSKQASDKANKYMFAGGEKLFDDKKNVTIHGMVLCT  602
NVKNVS  +   F   +  LLT+L+K+A+ + N+ +FA GEK     K   ++G+V CT
Sbjct  149  YNVKNVS--DPSTFNSQTKALLTELTKKATTRDNQKLFATGEKNIGKNK---LYGLVQCT  203

Query  603  QDLSYDDCKTCLDGVVKELPIYKGTIYSVGARVVGASCTVRYETYVFL  746
+DL    CK CL+G++ ELP         G RVVG SC  RYE Y F+
Sbjct  204  RDLKSITCKACLNGIIGELP--NCCDGKEGGRVVGGSCNFRYEIYPFV  249


>dbj|BAJ34612.1| unnamed protein product [Thellungiella halophila]
Length=255

Score =  174 bits (442),  Expect = 4e-49
Identities = 96/228 (42%), Positives = 131/228 (57%), Gaps = 9/228 (4%)
Frame = +3

Query  66   QGSSLLNHVCTNTSQNYTKDTTYATNLKYLIDDLYVKTPQNYSFGQGSYGEGPNKVYGLA  245
Q ++ L H C++   N+T  + Y +NL  L   +  + P +  F   S G  P+ V GLA
Sbjct  33   QNNAFLYHKCSDIEGNFTSKSPYESNLDSLFRRISYRVPSS-GFAASSAGNSPDNVNGLA  91

Query  246  QCRGDVSPDDCDYCLYDARCKITQRCYKRSA-VVWYDNCQLKYSDVNFLGKIDKENDFVM  422
CRGD S  DC  CL  A  ++ QRC    A ++WYDNC +KYS  NF GKID EN F +
Sbjct  92   LCRGDASSSDCGSCLATAIPELRQRCPNNKAGIIWYDNCLVKYSSTNFFGKIDYENRFYL  151

Query  423  INVKNVSRTEKEIFRDTSIGLLTDLSKQASDKANKYMFAGGEKLFDDKKNVTIHGMVLCT  602
NV NVS  +   F   +  LLT+L+++A+   N+ +FA GEK  + KK   ++G+V CT
Sbjct  152  YNVNNVS--DPASFNTQTKALLTELTQKATTGDNQKLFATGEKNLEKKK---LYGLVQCT  206

Query  603  QDLSYDDCKTCLDGVVKELPIYKGTIYSVGARVVGASCTVRYETYVFL  746
+DL  + CK CLDG++ ELP         G RVVG SC  RYE Y F+
Sbjct  207  RDLRRESCKACLDGIIGELP--NCCDGKEGGRVVGGSCNFRYEIYPFV  252


>ref|XP_002883339.1| hypothetical protein ARALYDRAFT_479720 [Arabidopsis lyrata subsp.
lyrata]
gb|EFH59598.1| hypothetical protein ARALYDRAFT_479720 [Arabidopsis lyrata subsp.
lyrata]
Length=252

Score =  173 bits (439),  Expect = 9e-49
Identities = 99/229 (43%), Positives = 129/229 (56%), Gaps = 9/229 (4%)
Frame = +3

Query  66   QGSSLLNHVCTNTSQNYTKDTTYATNLKYLIDDLYVKTPQNYSFGQGSYGEGPNKVYGLA  245
Q ++ L H C++   ++T  + Y +NL  L   L  K P    F   S G  P+ V GLA
Sbjct  30   QNNAFLFHKCSDIEGSFTSKSPYESNLNNLFPQLSYKVPST-GFATSSAGITPDNVNGLA  88

Query  246  QCRGDVSPDDCDYCLYDARCKITQRCYKRSA-VVWYDNCQLKYSDVNFLGKIDKENDFVM  422
CRGD S  DC  CL  A  +I QRC    A ++WYDNC +KYS  NF GKID EN F +
Sbjct  89   LCRGDASSSDCSSCLATAIPEIRQRCPSNKAGIIWYDNCLVKYSSTNFFGKIDFENRFYL  148

Query  423  INVKNVSRTEKEIFRDTSIGLLTDLSKQASDKANKYMFAGGEKLFDDKKNVTIHGMVLCT  602
NV NVS  +   F   +  LLT L+K+A+   N+ +FA GEK    KK   ++G+V CT
Sbjct  149  YNVNNVS--DPSTFNTQTKALLTKLTKKATTGDNQKLFATGEKNIGMKK---LYGLVQCT  203

Query  603  QDLSYDDCKTCLDGVVKELPIYKGTIYSVGARVVGASCTVRYETYVFLN  749
+DL  + CK CL+G++ ELP         G RVVG SC  RYE Y F+N
Sbjct  204  RDLKSEACKACLNGIIGELP--NCCDGKEGGRVVGGSCNFRYEIYPFVN  250


>ref|XP_003543377.1| PREDICTED: cysteine-rich repeat secretory protein 38 [Glycine
max]
Length=244

Score =  171 bits (433),  Expect = 6e-48
Identities = 99/230 (43%), Positives = 135/230 (59%), Gaps = 12/230 (5%)
Frame = +3

Query  69   GSSLLNHVCTNTSQNYTKDTTYATNLKYLIDDLYVKTPQNYSFGQGSYGEGPN-KVYGLA  245
G+  L H C+N S+N+T ++ Y +NLK LI+ L  KTP    FG GS G+  N K Y LA
Sbjct  25   GADPLFHFCSN-SENFTANSPYESNLKTLINSLIYKTPST-GFGVGSVGQYQNQKAYALA  82

Query  246  QCRGDVSPDDCDYCLYDARCKITQRC-YKRSAVVWYDNCQLKYSDVNFLGKIDKENDFVM  422
CRGDVS  +C  C+ +A  +I  RC Y + A++WYD C  KY D +FLGKID  N F M
Sbjct  83   LCRGDVSASECKTCVSEAPKEILSRCPYNKGAIIWYDYCMFKYLDTDFLGKIDNTNKFYM  142

Query  423  INVKNVSRTEKEIFRDTSIGLLTDLSKQASDKANKYMFAGGEKLFDDKKNVTIHGMVLCT  602
N+KNVS  +   F   +  LL+ L+++A    N  ++A GE   ++ +  T++G+  CT
Sbjct  143  WNLKNVS--DPATFNYNTRDLLSQLAQKA--YVNNKLYATGEAKLENSE--TLYGLTQCT  196

Query  603  QDLSYDDCKTCLDGVVKELPIYKGTIYSVGARVVGASCTVRYETYVFLND  752
+DLS  DCK CLD  + ELP         G RVV  SC  RYE Y F+ +
Sbjct  197  RDLSSSDCKKCLDDAINELP--NCCDGKEGGRVVSGSCNFRYEIYPFVKE  244


>ref|XP_003597035.1| Cysteine-rich repeat secretory protein [Medicago truncatula]
gb|AES67286.1| Cysteine-rich repeat secretory protein [Medicago truncatula]
Length=246

Score =  171 bits (432),  Expect = 9e-48
Identities = 100/232 (43%), Positives = 135/232 (58%), Gaps = 14/232 (6%)
Frame = +3

Query  69   GSSLLNHVCTNTSQNYTKDTTYATNLKYLIDDLYVKTPQNYSFGQGSYGEGP---NKVYG  239
G+  L H+C+ TS+N+T  + Y +NLK LI+ L  KTP    FG GS         K YG
Sbjct  25   GTDPLFHICS-TSENFTAHSPYESNLKTLINSLIYKTPST-GFGSGSIDLTQYQNQKAYG  82

Query  240  LAQCRGDVSPDDCDYCLYDARCKITQRC-YKRSAVVWYDNCQLKYSDVNFLGKIDKENDF  416
LA CRGDVS  +C  C+  A  +I   C YK+ A++WYDNC  KY D +F GKID  N F
Sbjct  83   LALCRGDVSTSECKTCVSQATKEILNVCPYKKGAIIWYDNCMFKYLDNDFFGKIDNTNKF  142

Query  417  VMINVKNVSRTEKEIFRDTSIGLLTDLSKQASDKANKYMFAGGEKLFDDKKNVTIHGMVL  596
++NV+NVS   K  F + +  LL+ L+ +AS   N  ++A GE    + + V  +G+
Sbjct  143  ALLNVQNVSDPIK--FNNMTNDLLSFLANEAS--MNHKLYATGELKIGESERV--YGLTQ  196

Query  597  CTQDLSYDDCKTCLDGVVKELPIYKGTIYSVGARVVGASCTVRYETYVFLND  752
CT+D+S  DCK CLDG + ELP         G RVVG SC +RYE Y F+ +
Sbjct  197  CTRDISSVDCKKCLDGAISELP--NCCDGKKGGRVVGGSCNIRYEIYPFVRE  246


Database: All non-redundant GenBank CDS translations+PDB+SwissProt+PIR+PRF
excluding environmental samples from WGS projects
Posted date:  Apr 23, 2012  4:44 PM
Number of letters in database: 6,150,218,869
Number of sequences in database:  17,919,084

Lambda      K        H
0.318    0.134    0.401
Gapped
Lambda      K        H
0.267   0.0410    0.140
Matrix: BLOSUM62
Gap Penalties: Existence: 11, Extension: 1
Number of Sequences: 17919084
Number of Hits to DB: 488350748
Number of extensions: 10155429
Number of successful extensions: 27066
Number of sequences better than 1e-10: 61
Number of HSP's better than 1e-10 without gapping: 0
Number of HSP's gapped: 26782
Number of HSP's successfully gapped: 62
Length of query: 974
Length of database: 6150218869
Length adjustment: 140
Effective length of query: 834
Effective length of database: 3641547109
Effective search space: 670044668056
Effective search space used: 670044668056
T: 12
A: 40
X1: 16 (7.3 bits)
X2: 38 (14.6 bits)
X3: 64 (24.7 bits)
S1: 41 (20.4 bits)
S2: 177 (72.8 bits)
ka-blk-alpha gapped: 1.9
ka-blk-alpha ungapped: 0.7916
ka-blk-alpha_v gapped: 42.6028
ka-blk-alpha_v ungapped: 4.96466
ka-blk-sigma gapped: 43.6362


<PRE>


A. Schaffer, Jinghui Zhang, Zheng Zhang, Webb Miller, and
David J. Lipman (1997), "Gapped BLAST and PSI-BLAST: a new
generation of protein database search programs", Nucleic
Acids Res. 25:3389-3402.


RID: UPDJJYNA01N


Database: All non-redundant GenBank CDS
translations+PDB+SwissProt+PIR+PRF excluding environmental samples
from WGS projects
17,919,084 sequences; 6,150,218,869 total letters
Query= TrVeIntZeamaGB1_11517

Length=440


Score     E
Sequences producing significant alignments:                       (Bits)  Value

ref|XP_003531875.1|  PREDICTED: uncharacterized protein LOC100...   142    5e-41
ref|XP_002531002.1|  conserved hypothetical protein [Ricinus c...   136    1e-38
dbj|BAC83875.1|  unknown protein [Oryza sativa Japonica Group]...   132    6e-37
ref|XP_002875526.1|  hypothetical protein ARALYDRAFT_323026 [A...   131    6e-37
ref|NP_189632.1|  B12D protein [Arabidopsis thaliana] >dbj|BAB...   131    9e-37

ALIGNMENTS
>ref|XP_003531875.1| PREDICTED: uncharacterized protein LOC100527287 [Glycine max]
gb|ACU16358.1| unknown [Glycine max]
Length=86

Score =  142 bits (357),  Expect = 5e-41
Identities = 64/83 (77%), Positives = 75/83 (90%), Gaps = 0/83 (0%)
Frame = +2

Query  5    GRWVKPEVYPLIAAMSFVTGLCVFQLSRNVIFNPDVRVNKVHRSTAVLENQEEGEKYAQH  184
GRW+KPEVYPL+AAM+FVTG+CVFQL+RNV+ NPDVR+NK  RS AVLEN+EEGEKYA+H
Sbjct  2    GRWMKPEVYPLLAAMTFVTGMCVFQLTRNVLGNPDVRINKTRRSMAVLENREEGEKYAEH  61

Query  185  SLRKFLRTRTPEIMPALNRFFSQ  253
LRKFLRTR PEIMP +N FFS+
Sbjct  62   GLRKFLRTRPPEIMPTINHFFSE  84


>ref|XP_002531002.1| conserved hypothetical protein [Ricinus communis]
gb|EEF31390.1| conserved hypothetical protein [Ricinus communis]
Length=86

Score =  136 bits (342),  Expect = 1e-38
Identities = 60/82 (73%), Positives = 72/82 (88%), Gaps = 0/82 (0%)
Frame = +2

Query  8    RWVKPEVYPLIAAMSFVTGLCVFQLSRNVIFNPDVRVNKVHRSTAVLENQEEGEKYAQHS  187
RW+KPEVYPL+AAM+FVT LC FQL+RN+  NPDVR+NK HR TAVLEN+ EGE+YA+H
Sbjct  3    RWIKPEVYPLMAAMTFVTSLCAFQLTRNMFLNPDVRINKAHRRTAVLENEVEGEQYAEHG  62

Query  188  LRKFLRTRTPEIMPALNRFFSQ  253
LRKFLRTR PEIMP++N FFS+
Sbjct  63   LRKFLRTRPPEIMPSINHFFSE  84


>dbj|BAC83875.1| unknown protein [Oryza sativa Japonica Group]
dbj|BAG88459.1| unnamed protein product [Oryza sativa Japonica Group]
gb|EEC82410.1| hypothetical protein OsI_26790 [Oryza sativa Indica Group]
gb|EEE67550.1| hypothetical protein OsJ_25042 [Oryza sativa Japonica Group]
Length=95

Score =  132 bits (331),  Expect = 6e-37
Identities = 60/82 (73%), Positives = 71/82 (87%), Gaps = 0/82 (0%)
Frame = +2

Query  5    GRWVKPEVYPLIAAMSFVTGLCVFQLSRNVIFNPDVRVNKVHRSTAVLENQEEGEKYAQH  184
GRW+KP+VYPLIAAM+FVTGLC FQL+RNV  NPDVRVNK +R +AVLEN EEGEKY QH
Sbjct  2    GRWLKPDVYPLIAAMTFVTGLCTFQLTRNVFMNPDVRVNKNNRKSAVLENAEEGEKYHQH  61

Query  185  SLRKFLRTRTPEIMPALNRFFS  250
+ R+FL T+ PE+ PALNRFF+
Sbjct  62   AFRRFLATQRPEVFPALNRFFA  83


>ref|XP_002875526.1| hypothetical protein ARALYDRAFT_323026 [Arabidopsis lyrata subsp.
lyrata]
gb|EFH51785.1| hypothetical protein ARALYDRAFT_323026 [Arabidopsis lyrata subsp.
lyrata]
Length=87

Score =  131 bits (330),  Expect = 6e-37
Identities = 56/86 (65%), Positives = 73/86 (85%), Gaps = 0/86 (0%)
Frame = +2

Query  5    GRWVKPEVYPLIAAMSFVTGLCVFQLSRNVIFNPDVRVNKVHRSTAVLENQEEGEKYAQH  184
GRWV+PEVYPL+ AM FVT + VFQL+RN + NPD R+NK HR   +LEN++EGEKYAQH
Sbjct  2    GRWVRPEVYPLLGAMGFVTTMVVFQLTRNALLNPDCRINKEHRKMGILENEDEGEKYAQH  61

Query  185  SLRKFLRTRTPEIMPALNRFFSQKND  262
+ RK+LRTR P++MP+LNRFFSQ+++
Sbjct  62   NFRKYLRTRQPQVMPSLNRFFSQEDN  87


>ref|NP_189632.1| B12D protein [Arabidopsis thaliana]
dbj|BAB02998.1| unnamed protein product [Arabidopsis thaliana]
gb|AEE77618.1| B12D protein [Arabidopsis thaliana]
Length=87

Score =  131 bits (329),  Expect = 9e-37
Identities = 56/86 (65%), Positives = 72/86 (84%), Gaps = 0/86 (0%)
Frame = +2

Query  5    GRWVKPEVYPLIAAMSFVTGLCVFQLSRNVIFNPDVRVNKVHRSTAVLENQEEGEKYAQH  184
GRWV+PEVYPL+ AM FVT + VFQL+RN   NPD R+NK HR   +LEN++EGEKYAQH
Sbjct  2    GRWVRPEVYPLLGAMGFVTSMVVFQLTRNAFLNPDCRINKEHRKMGILENKDEGEKYAQH  61

Query  185  SLRKFLRTRTPEIMPALNRFFSQKND  262
+ RK+LRTR P++MP+LNRFFSQ+++
Sbjct  62   NFRKYLRTRQPQVMPSLNRFFSQEDN  87


Database: All non-redundant GenBank CDS translations+PDB+SwissProt+PIR+PRF
excluding environmental samples from WGS projects
Posted date:  Apr 23, 2012  4:44 PM
Number of letters in database: 6,150,218,869
Number of sequences in database:  17,919,084

Lambda      K        H
0.318    0.134    0.401
Gapped
Lambda      K        H
0.267   0.0410    0.140
Matrix: BLOSUM62
Gap Penalties: Existence: 11, Extension: 1
Number of Sequences: 17919084
Number of Hits to DB: 206958538
Number of extensions: 3808331
Number of successful extensions: 7505
Number of sequences better than 1e-10: 0
Number of HSP's better than 1e-10 without gapping: 0
Number of HSP's gapped: 7505
Number of HSP's successfully gapped: 0
Length of query: 440
Length of database: 6150218869
Length adjustment: 110
Effective length of query: 330
Effective length of database: 4179119629
Effective search space: 150448306644
Effective search space used: 150448306644
T: 12
A: 40
X1: 16 (7.3 bits)
X2: 38 (14.6 bits)
X3: 64 (24.7 bits)
S1: 41 (20.4 bits)
S2: 171 (70.5 bits)
ka-blk-alpha gapped: 1.9
ka-blk-alpha ungapped: 0.7916
ka-blk-alpha_v gapped: 42.6028
ka-blk-alpha_v ungapped: 4.96466
ka-blk-sigma gapped: 43.6362


<PRE>


A. Schaffer, Jinghui Zhang, Zheng Zhang, Webb Miller, and
David J. Lipman (1997), "Gapped BLAST and PSI-BLAST: a new
generation of protein database search programs", Nucleic
Acids Res. 25:3389-3402.


RID: UPDJN51T01N


Database: All non-redundant GenBank CDS
translations+PDB+SwissProt+PIR+PRF excluding environmental samples
from WGS projects
17,919,084 sequences; 6,150,218,869 total letters
Query= TrVeIntZeamaGB1_11956

Length=430


Score     E
Sequences producing significant alignments:                       (Bits)  Value

ref|XP_002311334.1|  predicted protein [Populus trichocarpa] >...  67.0    2e-18
ref|XP_003528855.1|  PREDICTED: protein KTI12 homolog [Glycine...  66.2    4e-18
emb|CBI27263.3|  unnamed protein product [Vitis vinifera]          62.4    8e-17
emb|CAN64163.1|  hypothetical protein VITISV_040646 [Vitis vin...  62.4    8e-17
ref|XP_002271192.1|  PREDICTED: protein KTI12 homolog [Vitis v...  62.4    8e-17

ALIGNMENTS
>ref|XP_002311334.1| predicted protein [Populus trichocarpa]
gb|EEE88701.1| predicted protein [Populus trichocarpa]
Length=302

Score = 67.0 bits (162),  Expect(2) = 2e-18
Identities = 30/39 (77%), Positives = 36/39 (92%), Gaps = 0/39 (0%)
Frame = -3

Query  428  LGGPLNGVSIGPGLPSVGISRPVGLPELRRLRRTFIKLT  312
+GGPLNG+S+G GLP++ +SR VGLPELRRLRRTFIKLT
Sbjct  232  IGGPLNGISLGQGLPTLNMSRSVGLPELRRLRRTFIKLT  270


Score = 49.7 bits (117),  Expect(2) = 2e-18
Identities = 22/23 (96%), Positives = 22/23 (96%), Gaps = 0/23 (0%)
Frame = -1

Query  256  PPPPSDATSAKRMFVDYLNRELG  188
PPPPSDA SAKRMFVDYLNRELG
Sbjct  278  PPPPSDAESAKRMFVDYLNRELG  300


>ref|XP_003528855.1| PREDICTED: protein KTI12 homolog [Glycine max]
Length=302

Score = 66.2 bits (160),  Expect(2) = 4e-18
Identities = 32/39 (82%), Positives = 34/39 (87%), Gaps = 0/39 (0%)
Frame = -3

Query  428  LGGPLNGVSIGPGLPSVGISRPVGLPELRRLRRTFIKLT  312
LGGPLNGVSIG  LP + ISR VGLPELRR+RRTFIKLT
Sbjct  232  LGGPLNGVSIGKDLPVINISRSVGLPELRRMRRTFIKLT  270


Score = 49.3 bits (116),  Expect(2) = 4e-18
Identities = 21/23 (91%), Positives = 22/23 (96%), Gaps = 0/23 (0%)
Frame = -1

Query  256  PPPPSDATSAKRMFVDYLNRELG  188
PPPPSDA SAKRMF+DYLNRELG
Sbjct  278  PPPPSDADSAKRMFIDYLNRELG  300


>emb|CBI27263.3| unnamed protein product [Vitis vinifera]
Length=621

Score = 62.4 bits (150),  Expect(2) = 8e-17
Identities = 28/39 (72%), Positives = 34/39 (87%), Gaps = 0/39 (0%)
Frame = -3

Query  428  LGGPLNGVSIGPGLPSVGISRPVGLPELRRLRRTFIKLT  312
+GGP+NG+S+G GL  + IS+ VGLPELRRLRRTFIKLT
Sbjct  551  VGGPVNGISLGQGLAPINISKSVGLPELRRLRRTFIKLT  589


Score = 48.9 bits (115),  Expect(2) = 8e-17
Identities = 21/24 (88%), Positives = 23/24 (96%), Gaps = 0/24 (0%)
Frame = -1

Query  256  PPPPSDATSAKRMFVDYLNRELGN  185
PPPPSD+ SAKRMFVDYLNRELG+
Sbjct  597  PPPPSDSDSAKRMFVDYLNRELGS  620


>emb|CAN64163.1| hypothetical protein VITISV_040646 [Vitis vinifera]
Length=601

Score = 62.4 bits (150),  Expect(2) = 8e-17
Identities = 28/39 (72%), Positives = 34/39 (87%), Gaps = 0/39 (0%)
Frame = -3

Query  428  LGGPLNGVSIGPGLPSVGISRPVGLPELRRLRRTFIKLT  312
+GGP+NG+S+G GL  + IS+ VGLPELRRLRRTFIKLT
Sbjct  531  VGGPVNGISLGQGLAPINISKSVGLPELRRLRRTFIKLT  569


Score = 48.9 bits (115),  Expect(2) = 8e-17
Identities = 21/24 (88%), Positives = 23/24 (96%), Gaps = 0/24 (0%)
Frame = -1

Query  256  PPPPSDATSAKRMFVDYLNRELGN  185
PPPPSD+ SAKRMFVDYLNRELG+
Sbjct  577  PPPPSDSDSAKRMFVDYLNRELGS  600


>ref|XP_002271192.1| PREDICTED: protein KTI12 homolog [Vitis vinifera]
Length=302

Score = 62.4 bits (150),  Expect(2) = 8e-17
Identities = 28/39 (72%), Positives = 34/39 (87%), Gaps = 0/39 (0%)
Frame = -3

Query  428  LGGPLNGVSIGPGLPSVGISRPVGLPELRRLRRTFIKLT  312
+GGP+NG+S+G GL  + IS+ VGLPELRRLRRTFIKLT
Sbjct  232  VGGPVNGISLGQGLAPINISKSVGLPELRRLRRTFIKLT  270


Score = 48.9 bits (115),  Expect(2) = 8e-17
Identities = 21/24 (88%), Positives = 23/24 (96%), Gaps = 0/24 (0%)
Frame = -1

Query  256  PPPPSDATSAKRMFVDYLNRELGN  185
PPPPSD+ SAKRMFVDYLNRELG+
Sbjct  278  PPPPSDSDSAKRMFVDYLNRELGS  301


Database: All non-redundant GenBank CDS translations+PDB+SwissProt+PIR+PRF
excluding environmental samples from WGS projects
Posted date:  Apr 23, 2012  4:44 PM
Number of letters in database: 6,150,218,869
Number of sequences in database:  17,919,084

Lambda      K        H
0.318    0.134    0.401
Gapped
Lambda      K        H
0.267   0.0410    0.140
Matrix: BLOSUM62
Gap Penalties: Existence: 11, Extension: 1
Number of Sequences: 17919084
Number of Hits to DB: 218743152
Number of extensions: 4793444
Number of successful extensions: 12934
Number of sequences better than 1e-10: 2
Number of HSP's better than 1e-10 without gapping: 0
Number of HSP's gapped: 12914
Number of HSP's successfully gapped: 4
Length of query: 430
Length of database: 6150218869
Length adjustment: 107
Effective length of query: 323
Effective length of database: 4232876881
Effective search space: 152383567716
Effective search space used: 152383567716
T: 12
A: 40
X1: 16 (7.3 bits)
X2: 38 (14.6 bits)
X3: 64 (24.7 bits)
S1: 41 (20.4 bits)
S2: 171 (70.5 bits)
ka-blk-alpha gapped: 1.9
ka-blk-alpha ungapped: 0.7916
ka-blk-alpha_v gapped: 42.6028
ka-blk-alpha_v ungapped: 4.96466
ka-blk-sigma gapped: 43.6362


<PRE>


A. Schaffer, Jinghui Zhang, Zheng Zhang, Webb Miller, and
David J. Lipman (1997), "Gapped BLAST and PSI-BLAST: a new
generation of protein database search programs", Nucleic
Acids Res. 25:3389-3402.


RID: UPD01A3Y016


Database: All non-redundant GenBank CDS
translations+PDB+SwissProt+PIR+PRF excluding environmental samples
from WGS projects
17,919,084 sequences; 6,150,218,869 total letters
Query= TrVeIntZeamaGB1_1258

Length=954


Score     E
Sequences producing significant alignments:                       (Bits)  Value

ref|XP_002510959.1|  zinc/iron transporter, putative [Ricinus ...   400    1e-135
gb|AAT01414.1|  iron regulated transporter [Cucumis sativus]        399    1e-135
dbj|BAF48330.1|  iron transporter protein IRT1 [Nicotiana taba...   396    4e-134
ref|NP_001234252.1|  iron-regulated transporter 2 precursor [S...   394    1e-133
ref|XP_002273179.1|  PREDICTED: probable zinc transporter 10 [...   382    8e-129

ALIGNMENTS
>ref|XP_002510959.1| zinc/iron transporter, putative [Ricinus communis]
gb|EEF51561.1| zinc/iron transporter, putative [Ricinus communis]
Length=350

Score =  400 bits (1027),  Expect = 1e-135
Identities = 224/275 (81%), Positives = 237/275 (86%), Gaps = 6/275 (2%)
Frame = -2

Query  953  LFVIVKAFAAGIILATGFMHVLPDSFDMLWSDCLKENPWHKFPFTGFVAMLSAIVTLIID  774
LFVIVKAFAAGIILATGFMHVLPDSFDMLWSDCLKENPWHKFPFTGFVAMLSAIVTL++D
Sbjct  79   LFVIVKAFAAGIILATGFMHVLPDSFDMLWSDCLKENPWHKFPFTGFVAMLSAIVTLLVD  138

Query  773  SMATSLYSKKHQA-VLPESD--GGNREMAEVEggdgghghfhghhhGAKINAGPQLLRYR  603
SMATS+YSKK    V PE++    +REM  V    G           +K   G QLLRYR
Sbjct  139  SMATSIYSKKCSVGVNPENELVQQDREMGTVNARQGHSHGHFHA---SKATDGQQLLRYR  195

Query  602  VIAMVLELGIIVHSIVIGLSLGASNNTCSIKGLVAALCFHQMFEGMGLGGCILQAEYkfi  423
VIAMVLELGIIVHSIVIGLSLGASNNTCSIKGLVAALCFHQMFEGMGLGGCILQAEYK
Sbjct  196  VIAMVLELGIIVHSIVIGLSLGASNNTCSIKGLVAALCFHQMFEGMGLGGCILQAEYKLF  255

Query  422  kkaamafffAVTTPFGIALGMALSSTYKENSPRSLIVVGLLNASSAGLLIYMALVDLLAA  243
KK  MAFFF+VTTPFGIALG+ALS TYKENSP +LI VGLLNASSAGLLIYMALVDLLAA
Sbjct  256  KKVMMAFFFSVTTPFGIALGIALSKTYKENSPTALITVGLLNASSAGLLIYMALVDLLAA  315

Query  242  DFMGPKLQGSVKLQIKSYAAVLLGAGGMSLMAKWA  138
DFMGPKLQGS++LQIKSY AVLLGAGGMS+MAKWA
Sbjct  316  DFMGPKLQGSIRLQIKSYIAVLLGAGGMSVMAKWA  350


>gb|AAT01414.1| iron regulated transporter [Cucumis sativus]
Length=350

Score =  399 bits (1026),  Expect = 1e-135
Identities = 215/272 (79%), Positives = 243/272 (89%), Gaps = 0/272 (0%)
Frame = -2

Query  953  LFVIVKAFAAGIILATGFMHVLPDSFDMLWSDCLKENPWHKFPFTGFVAMLSAIVTLIID  774
+FVI+KAFAAGIILATGFMHVLPDSFDMLWS+CLKENPWHKFPF+GFVAM+SAIVTL++D
Sbjct  79   MFVILKAFAAGIILATGFMHVLPDSFDMLWSNCLKENPWHKFPFSGFVAMMSAIVTLMVD  138

Query  773  SMATSLYSKKHQAVLPESDGGNREMAEVEggdgghghfhghhhGAKINAGPQLLRYRVIA  594
SMATSLY+KKH  V+PE+     +  E+    GGH H H H    + NAG QLLRYRV+A
Sbjct  139  SMATSLYTKKHNEVMPENSPRGGDDHELPVVSGGHFHGHHHMDTKETNAGSQLLRYRVVA  198

Query  593  MVLELGIIVHSIVIGLSLGASNNTCSIKGLVAALCFHQMFEGMGLGGCILQAEYkfikka  414
MVLELGI+VHS+VIGLSLGA+N+TC+IKGLVAALCFHQMFEGMGLGGCILQAEYK++KKA
Sbjct  199  MVLELGIVVHSVVIGLSLGATNDTCTIKGLVAALCFHQMFEGMGLGGCILQAEYKWMKKA  258

Query  413  amafffAVTTPFGIALGMALSSTYKENSPRSLIVVGLLNASSAGLLIYMALVDLLAADFM  234
M FFF+VTTPFGIALG+ LS TYKENSP +L+ VGLLNASSAGLLIYMALVDLL+ADFM
Sbjct  259  IMVFFFSVTTPFGIALGIGLSKTYKENSPVALVTVGLLNASSAGLLIYMALVDLLSADFM  318

Query  233  GPKLQGSVKLQIKSYAAVLLGAGGMSLMAKWA  138
GPKLQGS+KLQ+KSY AVLLGAGGMSLMAKWA
Sbjct  319  GPKLQGSIKLQVKSYIAVLLGAGGMSLMAKWA  350


>dbj|BAF48330.1| iron transporter protein IRT1 [Nicotiana tabacum]
Length=355

Score =  396 bits (1017),  Expect = 4e-134
Identities = 230/276 (83%), Positives = 244/276 (88%), Gaps = 4/276 (1%)
Frame = -2

Query  953  LFVIVKAFAAGIILATGFMHVLPDSFDMLWSDCLKENPWHKFPFTGFVAMLSAIVTLIID  774
LFVIVKAFAAGIILATGFMHVLPDSFDML S CLKENPWHKFPFTGFVAMLSAI TL ID
Sbjct  80   LFVIVKAFAAGIILATGFMHVLPDSFDMLSSSCLKENPWHKFPFTGFVAMLSAIFTLAID  139

Query  773  SMATSLYSKKHQA-VLPESDG--GNREMAEVEggdgghghfhghhhGAKINA-GPQLLRY  606
SMATSLYSKK++A V+PES    G++EM  V  G+  H H H      K    G +LLRY
Sbjct  140  SMATSLYSKKNKAGVIPESQSQDGDQEMGAVNAGNHVHSHHHHGSFSTKDGVDGAKLLRY  199

Query  605  RVIAMVLELGIIVHSIVIGLSLGASNNTCSIKGLVAALCFHQMFEGMGLGGCILQAEYkf  426
RVIAMVLELGIIVHSIVIGLSLGASNNTC+IKGLVAALCFHQMFEGMGLGGCILQAEYKF
Sbjct  200  RVIAMVLELGIIVHSIVIGLSLGASNNTCTIKGLVAALCFHQMFEGMGLGGCILQAEYKF  259

Query  425  ikkaamafffAVTTPFGIALGMALSSTYKENSPRSLIVVGLLNASSAGLLIYMALVDLLA  246
+KKA MAFFFA+TTPFGIALG+ALSSTY+ENSPR+LI VGLLNASSAGLLIYMALVDLLA
Sbjct  260  LKKAIMAFFFAITTPFGIALGIALSSTYEENSPRALITVGLLNASSAGLLIYMALVDLLA  319

Query  245  ADFMGPKLQGSVKLQIKSYAAVLLGAGGMSLMAKWA  138
ADFMG KLQGS+KLQIKSY AVLLGAGGMSLMAKWA
Sbjct  320  ADFMGDKLQGSIKLQIKSYMAVLLGAGGMSLMAKWA  355


>ref|NP_001234252.1| iron-regulated transporter 2 precursor [Solanum lycopersicum]
gb|AAD30549.1|AF136580_1 iron-regulated transporter 2 [Solanum lycopersicum]
gb|AAF97510.1|AF246266_2 iron-regulated transporter 2 [Solanum lycopersicum]
Length=352

Score =  394 bits (1013),  Expect = 1e-133
Identities = 226/274 (82%), Positives = 240/274 (88%), Gaps = 4/274 (1%)
Frame = -2

Query  953  LFVIVKAFAAGIILATGFMHVLPDSFDMLWSDCLKENPWHKFPFTGFVAMLSAIVTLIID  774
LFVIVKAFAAGIILATGFMHVLPDSFDML S CLKENPWHKFPFTGFVAMLSAIVT+ ID
Sbjct  81   LFVIVKAFAAGIILATGFMHVLPDSFDMLSSSCLKENPWHKFPFTGFVAMLSAIVTMAID  140

Query  773  SMATSLYSKKHQAVL--PESDGGNREMAEVEggdgghghfhghhhGAKINAGPQLLRYRV  600
S+ATS+YSKKH+A L  PE+ G ++EM  V GG   H H            G +LLRYRV
Sbjct  141  SIATSMYSKKHRAGLVNPETGGADQEMGAVNGGHSHHHHGSLSTKDGV--EGTKLLRYRV  198

Query  599  IAMVLELGIIVHSIVIGLSLGASNNTCSIKGLVAALCFHQMFEGMGLGGCILQAEYkfik  420
IAMVLELGIIVHSIVIG+SLGASNNTC+IKGLVAALCFHQMFEGMGLGGCILQAEYKF+K
Sbjct  199  IAMVLELGIIVHSIVIGISLGASNNTCTIKGLVAALCFHQMFEGMGLGGCILQAEYKFLK  258

Query  419  kaamafffAVTTPFGIALGMALSSTYKENSPRSLIVVGLLNASSAGLLIYMALVDLLAAD  240
K  MAFFFAVTTPFGIALGMALS+TY+E SPR+LI VGLLNASSAGLLIYMALVDLLAAD
Sbjct  259  KTLMAFFFAVTTPFGIALGMALSTTYEETSPRALITVGLLNASSAGLLIYMALVDLLAAD  318

Query  239  FMGPKLQGSVKLQIKSYAAVLLGAGGMSLMAKWA  138
FMG KLQGSVKLQIKSY AVLLGAGGMSLMAKWA
Sbjct  319  FMGDKLQGSVKLQIKSYMAVLLGAGGMSLMAKWA  352


>ref|XP_002273179.1| PREDICTED: probable zinc transporter 10 [Vitis vinifera]
emb|CAN72233.1| hypothetical protein VITISV_032803 [Vitis vinifera]
emb|CBI29061.3| unnamed protein product [Vitis vinifera]
Length=348

Score =  382 bits (981),  Expect = 8e-129
Identities = 214/273 (78%), Positives = 238/273 (87%), Gaps = 6/273 (2%)
Frame = -2

Query  953  LFVIVKAFAAGIILATGFMHVLPDSFDMLWSDCLKENPWHKFPFTGFVAMLSAIVTLIID  774
LF+IVKAFA+GIILATGFMHVLPDSFDMLWS CLKENPWHKFPFTGFVAMLSAI TL++D
Sbjct  81   LFIIVKAFASGIILATGFMHVLPDSFDMLWSPCLKENPWHKFPFTGFVAMLSAIFTLMVD  140

Query  773  SMATSLYSKKHQA-VLPESDGGNREMAEVEggdgghghfhghhhGAKINAGPQLLRYRVI  597
S+ATSLY+KK+   ++PE      E+A++  G+ G      HH       G QLLRYRV+
Sbjct  141  SIATSLYTKKNNTGIIPEI-----EVADMAAGNTGGHFHGHHHGPKIGIEGSQLLRYRVV  195

Query  596  AMVLELGIIVHSIVIGLSLGASNNTCSIKGLVAALCFHQMFEGMGLGGCILQAEYkfikk  417
AMVLELGI+VHSIVIGLS+GASNNTC+IK LVAALCFHQMFEGMGLGGCILQAEYKF+KK
Sbjct  196  AMVLELGIVVHSIVIGLSMGASNNTCTIKPLVAALCFHQMFEGMGLGGCILQAEYKFVKK  255

Query  416  aamafffAVTTPFGIALGMALSSTYKENSPRSLIVVGLLNASSAGLLIYMALVDLLAADF  237
A M FFF+VTTPFGIALG+ALS TYKENSP SLI VGLLNASSAGLLIYMALVDLL+ADF
Sbjct  256  AWMVFFFSVTTPFGIALGIALSKTYKENSPTSLISVGLLNASSAGLLIYMALVDLLSADF  315

Query  236  MGPKLQGSVKLQIKSYAAVLLGAGGMSLMAKWA  138
MGPKLQGS+KLQIKS+ AVLLGAGGMS+MAKWA
Sbjct  316  MGPKLQGSIKLQIKSFVAVLLGAGGMSVMAKWA  348


Database: All non-redundant GenBank CDS translations+PDB+SwissProt+PIR+PRF
excluding environmental samples from WGS projects
Posted date:  Apr 23, 2012  4:44 PM
Number of letters in database: 6,150,218,869
Number of sequences in database:  17,919,084

Lambda      K        H
0.318    0.134    0.401
Gapped
Lambda      K        H
0.267   0.0410    0.140
Matrix: BLOSUM62
Gap Penalties: Existence: 11, Extension: 1
Number of Sequences: 17919084
Number of Hits to DB: 10544852553
Number of extensions: 233317564
Number of successful extensions: 558658
Number of sequences better than 1e-10: 767
Number of HSP's better than 1e-10 without gapping: 0
Number of HSP's gapped: 556595
Number of HSP's successfully gapped: 858
Length of query: 954
Length of database: 6150218869
Length adjustment: 140
Effective length of query: 814
Effective length of database: 3641547109
Effective search space: 648195385402
Effective search space used: 648195385402
T: 12
A: 40
X1: 16 (7.3 bits)
X2: 38 (14.6 bits)
X3: 64 (24.7 bits)
S1: 41 (20.4 bits)
S2: 177 (72.8 bits)
ka-blk-alpha gapped: 1.9
ka-blk-alpha ungapped: 0.7916
ka-blk-alpha_v gapped: 42.6028
ka-blk-alpha_v ungapped: 4.96466
ka-blk-sigma gapped: 43.6362


<PRE>


A. Schaffer, Jinghui Zhang, Zheng Zhang, Webb Miller, and
David J. Lipman (1997), "Gapped BLAST and PSI-BLAST: a new
generation of protein database search programs", Nucleic
Acids Res. 25:3389-3402.


RID: UPDMNAEM01N


Database: All non-redundant GenBank CDS
translations+PDB+SwissProt+PIR+PRF excluding environmental samples
from WGS projects
17,919,084 sequences; 6,150,218,869 total letters
Query= TrVeIntZeamaGB1_12610

Length=415


Score     E
Sequences producing significant alignments:                       (Bits)  Value

ref|XP_002533352.1|  conserved hypothetical protein [Ricinus c...  75.5    4e-15
ref|XP_003523185.1|  PREDICTED: uncharacterized protein LOC100...  71.6    1e-13
ref|NP_001235543.1|  uncharacterized protein LOC100527144 [Gly...  71.6    1e-13
ref|NP_191547.2|  uncharacterized protein [Arabidopsis thalian...  66.6    9e-12
ref|XP_003602727.1|  hypothetical protein MTR_3g098390 [Medica...  64.3    4e-11

ALIGNMENTS
>ref|XP_002533352.1| conserved hypothetical protein [Ricinus communis]
gb|EEF29037.1| conserved hypothetical protein [Ricinus communis]
Length=112

Score = 75.5 bits (184),  Expect = 4e-15
Identities = 46/115 (40%), Positives = 63/115 (55%), Gaps = 7/115 (6%)
Frame = -2

Query  369  MDGLIPMVYKSLKRSKTNRHYQCLSPSSAAPITHTYNISDFYAKN-ETLMRR--EIDDQY  199
M+GL+P+VYK++KR++T R Y+CLS  +A      YN +DFY  + ET   +   I  +
Sbjct  1    MEGLLPLVYKAIKRNRTRRQYECLSSGAA----FAYNPADFYISDAETTYTKPSSIIMEK  56

Query  198  VNKASGIHGAHHRRYNSVHVVDRRAFDLEEVDYEAAKPKQLVRFRSHRMFSCVNG  34
N  +G    H R Y+SV  +             +   KQLVRFRS RMFSCV G
Sbjct  57   NNAGTGRSKLHRRSYSSVEDLSVTGSSRRRTAGASPPRKQLVRFRSQRMFSCVTG  111


>ref|XP_003523185.1| PREDICTED: uncharacterized protein LOC100803290 [Glycine max]
Length=115

Score = 71.6 bits (174),  Expect = 1e-13
Identities = 41/116 (35%), Positives = 63/116 (54%), Gaps = 6/116 (5%)
Frame = -2

Query  369  MDGLIPMVYKSLKRSKTNRHYQCLSPSSAAPITHTYNISDFY--AKNETLMRREIDDQYV  196
M+GL+P+VYK++KR+KT R Y+CL  SS   + +  ++ + Y   ++  L  +    +
Sbjct  1    MEGLLPLVYKAIKRNKTRRQYECL--SSGTSLGYNISMPEMYPQTQDHVLQNQTHTQKMF  58

Query  195  NKASGIHGAHHRRYNSVHVVDRRAFDLEEV--DYEAAKPKQLVRFRSHRMFSCVNG  34
+     H   HRRYNSV       F   ++    +A    +LVRFRS RMFSC+ G
Sbjct  59   HHPEEGHKVGHRRYNSVDDHFNYGFQSAQMRTGVDAPSSNKLVRFRSQRMFSCITG  114


>ref|NP_001235543.1| uncharacterized protein LOC100527144 [Glycine max]
gb|ACU16193.1| unknown [Glycine max]
Length=116

Score = 71.6 bits (174),  Expect = 1e-13
Identities = 43/117 (37%), Positives = 68/117 (58%), Gaps = 7/117 (6%)
Frame = -2

Query  369  MDGLIPMVYKSLKRSKTNRHYQCLSPSSAAPITHTYNISDFYAK-NETLMRREIDDQYV-  196
M+GL+P+VYK++KR+KT R Y+CL  SS   + +  ++++ Y +  E +++ +   Q V
Sbjct  1    MEGLLPLVYKAIKRNKTRRQYECL--SSGTSLGYNISMAEMYPQTQEHVLQNQTHAQKVF  58

Query  195  -NKASGIHGAHHRRYNSVHVVDRRAFDLEEV--DYEAAKPKQLVRFRSHRMFSCVNG  34
+  +  H   HRRYNSV       F   ++    +A    +LVRFRS RMFSC+ G
Sbjct  59   HHHHNESHKIGHRRYNSVGDHFDYGFQSSQMRTGVDAPSSNKLVRFRSQRMFSCITG  115


>ref|NP_191547.2| uncharacterized protein [Arabidopsis thaliana]
gb|AAX23876.1| hypothetical protein At3g59880 [Arabidopsis thaliana]
gb|AAZ52732.1| expressed protein [Arabidopsis thaliana]
gb|AEE79980.1| uncharacterized protein [Arabidopsis thaliana]
Length=125

Score = 66.6 bits (161),  Expect = 9e-12
Identities = 44/126 (35%), Positives = 72/126 (57%), Gaps = 16/126 (13%)
Frame = -2

Query  369  MDGLIPMVYKSLKRSKTNRHYQCLSPSSAAPITHTYNISDFY---AKNE-TLMRR---EI  211
MDGLIPM +K++++++T + Y+CLS SSA     +Y+ SDF+   AK++ +++ R
Sbjct  1    MDGLIPMAFKAMRKNRTRKRYECLS-SSAGTTKDSYDDSDFFPFAAKSDHSVVSRPSSSF  59

Query  210  DDQYVNKASGIHGAHHRRYN-------SVHVVDRRAFDLEEVDYEAAKPKQLVRFRSHRM  52
D   +N    +   HHR ++       S     R   D  ++ +  ++  QLVR RSHR+
Sbjct  60   DHIEMNNVD-VQQRHHRGWSVGDFSSMSCREGKRSGVDGGDIGFSPSRRGQLVRNRSHRL  118

Query  51   FSCVNG  34
FSCV+G
Sbjct  119  FSCVSG  124


>ref|XP_003602727.1| hypothetical protein MTR_3g098390 [Medicago truncatula]
gb|ACJ83844.1| unknown [Medicago truncatula]
gb|AES72978.1| hypothetical protein MTR_3g098390 [Medicago truncatula]
Length=99

Score = 64.3 bits (155),  Expect = 4e-11
Identities = 41/115 (36%), Positives = 59/115 (51%), Gaps = 18/115 (16%)
Frame = -2

Query  369  MDGLIPMVYKSLKRSKTNRHYQCLSPSSAAPITHTYNISDFYAKNETLMRREIDDQYVNK  190
M+GL+P+VYK++K+++T R Y+ +S      +  +YNIS            EI  Q
Sbjct  1    MEGLLPLVYKAIKKNRTRRQYEVIS------LGGSYNIS----------MAEIHPQTQQP  44

Query  189  ASGIHGAHHRRYNSVHVVDRRAFDLEE--VDYEAAKPKQLVRFRSHRMFSCVNGA  31
AS  +   HRR+ SV       F   +       +  K+LVRF SHRMFSC+ GA
Sbjct  45   ASDDYNIGHRRHKSVGDSFGNGFQFHDQTTTGSVSPSKKLVRFSSHRMFSCIKGA  99


Database: All non-redundant GenBank CDS translations+PDB+SwissProt+PIR+PRF
excluding environmental samples from WGS projects
Posted date:  Apr 23, 2012  4:44 PM
Number of letters in database: 6,150,218,869
Number of sequences in database:  17,919,084

Lambda      K        H
0.318    0.134    0.401
Gapped
Lambda      K        H
0.267   0.0410    0.140
Matrix: BLOSUM62
Gap Penalties: Existence: 11, Extension: 1
Number of Sequences: 17919084
Number of Hits to DB: 194510190
Number of extensions: 3793014
Number of successful extensions: 11432
Number of sequences better than 1e-10: 0
Number of HSP's better than 1e-10 without gapping: 0
Number of HSP's gapped: 11428
Number of HSP's successfully gapped: 0
Length of query: 415
Length of database: 6150218869
Length adjustment: 103
Effective length of query: 312
Effective length of database: 4304553217
Effective search space: 150659362595
Effective search space used: 150659362595
T: 12
A: 40
X1: 16 (7.3 bits)
X2: 38 (14.6 bits)
X3: 64 (24.7 bits)
S1: 41 (20.4 bits)
S2: 171 (70.5 bits)
ka-blk-alpha gapped: 1.9
ka-blk-alpha ungapped: 0.7916
ka-blk-alpha_v gapped: 42.6028
ka-blk-alpha_v ungapped: 4.96466
ka-blk-sigma gapped: 43.6362


<PRE>


A. Schaffer, Jinghui Zhang, Zheng Zhang, Webb Miller, and
David J. Lipman (1997), "Gapped BLAST and PSI-BLAST: a new
generation of protein database search programs", Nucleic
Acids Res. 25:3389-3402.


RID: UPDMRJF1012


Database: All non-redundant GenBank CDS
translations+PDB+SwissProt+PIR+PRF excluding environmental samples
from WGS projects
17,919,084 sequences; 6,150,218,869 total letters
Query= TrVeIntZeamaGB1_12720

Length=413


Score     E
Sequences producing significant alignments:                       (Bits)  Value

ref|XP_002529408.1|  Hydrophobic protein OSR8, putative [Ricin...   112    2e-29
gb|ABK94331.1|  unknown [Populus trichocarpa]                       112    2e-29
ref|XP_002277561.1|  PREDICTED: UPF0057 membrane protein At4g3...   110    6e-29
ref|XP_003519155.1|  PREDICTED: UPF0057 membrane protein At4g3...   110    6e-29
ref|NP_974629.1|  Low temperature and salt responsive protein ...   110    6e-29

ALIGNMENTS
>ref|XP_002529408.1| Hydrophobic protein OSR8, putative [Ricinus communis]
gb|EEF33004.1| Hydrophobic protein OSR8, putative [Ricinus communis]
Length=75

Score =  112 bits (279),  Expect = 2e-29
Identities = 50/62 (81%), Positives = 58/62 (94%), Gaps = 0/62 (0%)
Frame = -2

Query  370  MASKCEIFCEIILAILLPPLGVCLRHGCCTVEVLICLILTILGYVPGIIYALYAILFMDR  191
M SKCEI CEI++AILLPPLGVCLRHGCC+VE  ICL+LTILGYVPGIIYALYAI+F++R
Sbjct  1    MPSKCEILCEILIAILLPPLGVCLRHGCCSVEFWICLLLTILGYVPGIIYALYAIVFVNR  60

Query  190  DK  185
D+
Sbjct  61   DE  62


>gb|ABK94331.1| unknown [Populus trichocarpa]
Length=77

Score =  112 bits (279),  Expect = 2e-29
Identities = 50/63 (79%), Positives = 58/63 (92%), Gaps = 0/63 (0%)
Frame = -2

Query  370  MASKCEIFCEIILAILLPPLGVCLRHGCCTVEVLICLILTILGYVPGIIYALYAILFMDR  191
M S+CEI CEII+AILLPPLGVC RHGCC+VE  ICL+LTILGYVPGIIYALYAI+F+DR
Sbjct  1    MPSRCEICCEIIIAILLPPLGVCFRHGCCSVEFWICLLLTILGYVPGIIYALYAIVFIDR  60

Query  190  DKH  182
D++
Sbjct  61   DEY  63


>ref|XP_002277561.1| PREDICTED: UPF0057 membrane protein At4g30650 [Vitis vinifera]
emb|CAN64139.1| hypothetical protein VITISV_004807 [Vitis vinifera]
emb|CAN73911.1| hypothetical protein VITISV_002031 [Vitis vinifera]
emb|CBI36543.3| unnamed protein product [Vitis vinifera]
Length=72

Score =  110 bits (275),  Expect = 6e-29
Identities = 46/61 (75%), Positives = 57/61 (93%), Gaps = 0/61 (0%)
Frame = -2

Query  370  MASKCEIFCEIILAILLPPLGVCLRHGCCTVEVLICLILTILGYVPGIIYALYAILFMDR  191
MA++CEIFCEI++AILLPP+GVC RHGCC+VE  ICL+LT+LGY+PGIIYALY I+F+DR
Sbjct  1    MATRCEIFCEILIAILLPPVGVCFRHGCCSVEFCICLLLTLLGYIPGIIYALYVIVFVDR  60

Query  190  D  188
D
Sbjct  61   D  61


>ref|XP_003519155.1| PREDICTED: UPF0057 membrane protein At4g30660 [Glycine max]
gb|ACU14597.1| unknown [Glycine max]
Length=75

Score =  110 bits (275),  Expect = 6e-29
Identities = 46/63 (73%), Positives = 59/63 (94%), Gaps = 0/63 (0%)
Frame = -2

Query  370  MASKCEIFCEIILAILLPPLGVCLRHGCCTVEVLICLILTILGYVPGIIYALYAILFMDR  191
M ++CEI CEI++AIL+PPLGVC RHGCC+VE +ICL+LTILGY+PGIIYALYAI+F+DR
Sbjct  1    MPTRCEICCEIMIAILIPPLGVCFRHGCCSVEFIICLLLTILGYIPGIIYALYAIIFVDR  60

Query  190  DKH  182
D++
Sbjct  61   DQY  63


>ref|NP_974629.1| Low temperature and salt responsive protein [Arabidopsis thaliana]
ref|XP_002867468.1| hypothetical protein ARALYDRAFT_328884 [Arabidopsis lyrata subsp.
lyrata]
gb|EFH43727.1| hypothetical protein ARALYDRAFT_328884 [Arabidopsis lyrata subsp.
lyrata]
gb|AEE85439.1| Low temperature and salt responsive protein [Arabidopsis thaliana]
Length=77

Score =  110 bits (275),  Expect = 6e-29
Identities = 48/62 (77%), Positives = 58/62 (94%), Gaps = 0/62 (0%)
Frame = -2

Query  370  MASKCEIFCEIILAILLPPLGVCLRHGCCTVEVLICLILTILGYVPGIIYALYAILFMDR  191
MA+ CEI CEI++AIL+PPLGVCLRHGCCT E +ICLILT+LGYVPGIIYALYAI+++DR
Sbjct  1    MANGCEICCEIMIAILIPPLGVCLRHGCCTTEFMICLILTLLGYVPGIIYALYAIVYVDR  60

Query  190  DK  185
D+
Sbjct  61   DQ  62


Database: All non-redundant GenBank CDS translations+PDB+SwissProt+PIR+PRF
excluding environmental samples from WGS projects
Posted date:  Apr 23, 2012  4:44 PM
Number of letters in database: 6,150,218,869
Number of sequences in database:  17,919,084

Lambda      K        H
0.318    0.134    0.401
Gapped
Lambda      K        H
0.267   0.0410    0.140
Matrix: BLOSUM62
Gap Penalties: Existence: 11, Extension: 1
Number of Sequences: 17919084
Number of Hits to DB: 4280028584
Number of extensions: 89772719
Number of successful extensions: 237462
Number of sequences better than 1e-10: 135
Number of HSP's better than 1e-10 without gapping: 0
Number of HSP's gapped: 235554
Number of HSP's successfully gapped: 135
Length of query: 413
Length of database: 6150218869
Length adjustment: 102
Effective length of query: 311
Effective length of database: 4322472301
Effective search space: 151286530535
Effective search space used: 151286530535
T: 12
A: 40
X1: 16 (7.3 bits)
X2: 38 (14.6 bits)
X3: 64 (24.7 bits)
S1: 41 (20.4 bits)
S2: 171 (70.5 bits)
ka-blk-alpha gapped: 1.9
ka-blk-alpha ungapped: 0.7916
ka-blk-alpha_v gapped: 42.6028
ka-blk-alpha_v ungapped: 4.96466
ka-blk-sigma gapped: 43.6362


<PRE>


A. Schaffer, Jinghui Zhang, Zheng Zhang, Webb Miller, and
David J. Lipman (1997), "Gapped BLAST and PSI-BLAST: a new
generation of protein database search programs", Nucleic
Acids Res. 25:3389-3402.


RID: UPDNS6CM016


Database: All non-redundant GenBank CDS
translations+PDB+SwissProt+PIR+PRF excluding environmental samples
from WGS projects
17,919,084 sequences; 6,150,218,869 total letters
Query= TrVeIntZeamaGB1_12962

Length=408


Score     E
Sequences producing significant alignments:                       (Bits)  Value

emb|CAA96570.1|  CP12 [Pisum sativum]                               135    4e-38
gb|AAV63570.1|  auxin-induced putative CP12 domain-containing ...   131    3e-37
ref|XP_003625969.1|  CP12 [Medicago truncatula] >gb|AES82187.1...   132    1e-36
ref|NP_566100.2|  CP12 domain-containing protein 1 [Arabidopsi...   131    2e-36
ref|XP_002880299.1|  cp12 domain-containing protein 1 [Arabido...   129    1e-35

ALIGNMENTS
>emb|CAA96570.1| CP12 [Pisum sativum]
Length=127

Score =  135 bits (340),  Expect = 4e-38
Identities = 61/73 (84%), Positives = 69/73 (95%), Gaps = 0/73 (0%)
Frame = +1

Query  1    PDQISGKVEESIKNAKETCSDDPVSGECAAAWDEVEELSAAASHARDKQKGSDPLENYCN  180
P+QIS KVEESIK+A+ETC+DDPVSGEC AAWDEVEELSAAASHARD++K SDPLE+YC
Sbjct  55   PEQISKKVEESIKSAQETCADDPVSGECVAAWDEVEELSAAASHARDRKKESDPLEDYCK  114

Query  181  DNPETDECRTYDN  219
DNPETDEC+TYDN
Sbjct  115  DNPETDECKTYDN  127


>gb|AAV63570.1| auxin-induced putative CP12 domain-containing protein [Arachis
hypogaea]
Length=73

Score =  131 bits (330),  Expect = 3e-37
Identities = 60/73 (82%), Positives = 66/73 (90%), Gaps = 0/73 (0%)
Frame = +1

Query  1    PDQISGKVEESIKNAKETCSDDPVSGECAAAWDEVEELSAAASHARDKQKGSDPLENYCN  180
PD+IS KVE+SIK A+E C+D+P S ECAAAWDEVEELSAAASHARDK+K SDPLENYC
Sbjct  1    PDKISEKVEKSIKEAEEACTDNPASNECAAAWDEVEELSAAASHARDKKKESDPLENYCK  60

Query  181  DNPETDECRTYDN  219
DNPETDECRTYDN
Sbjct  61   DNPETDECRTYDN  73


>ref|XP_003625969.1| CP12 [Medicago truncatula]
gb|AES82187.1| CP12 [Medicago truncatula]
Length=128

Score =  132 bits (331),  Expect = 1e-36
Identities = 59/72 (82%), Positives = 68/72 (94%), Gaps = 0/72 (0%)
Frame = +1

Query  1    PDQISGKVEESIKNAKETCSDDPVSGECAAAWDEVEELSAAASHARDKQKGSDPLENYCN  180
P+QIS KVEESIK+A+ETC+DDPVSGEC AAWDEVEELSAAASHARD++K SDPLE+YC
Sbjct  56   PEQISKKVEESIKSAQETCADDPVSGECVAAWDEVEELSAAASHARDRKKDSDPLEDYCK  115

Query  181  DNPETDECRTYD  216
DNPETDEC+T+D
Sbjct  116  DNPETDECKTFD  127


>ref|NP_566100.2| CP12 domain-containing protein 1 [Arabidopsis thaliana]
gb|AAL32917.1| putative chloroplast protein CP12 [Arabidopsis thaliana]
gb|AAM47914.1| putative chloroplast protein CP12 [Arabidopsis thaliana]
gb|AEC10836.1| CP12 domain-containing protein 1 [Arabidopsis thaliana]
Length=124

Score =  131 bits (329),  Expect = 2e-36
Identities = 62/73 (85%), Positives = 67/73 (92%), Gaps = 2/73 (3%)
Frame = +1

Query  7    QISGKVEESIKNAKETCSDDPVSGECAAAWDEVEELSAAASHARDKQK--GSDPLENYCN  180
+IS KVE+SI+ AKETC+DDPVSGEC AAWDEVEELSAAASHARDK+K  GSDPLE YCN
Sbjct  52   EISEKVEKSIQEAKETCADDPVSGECVAAWDEVEELSAAASHARDKKKAGGSDPLEEYCN  111

Query  181  DNPETDECRTYDN  219
DNPETDECRTYDN
Sbjct  112  DNPETDECRTYDN  124


>ref|XP_002880299.1| cp12 domain-containing protein 1 [Arabidopsis lyrata subsp. lyrata]
gb|EFH56558.1| cp12 domain-containing protein 1 [Arabidopsis lyrata subsp. lyrata]
Length=124

Score =  129 bits (323),  Expect = 1e-35
Identities = 61/72 (85%), Positives = 66/72 (92%), Gaps = 2/72 (3%)
Frame = +1

Query  10   ISGKVEESIKNAKETCSDDPVSGECAAAWDEVEELSAAASHARDKQK--GSDPLENYCND  183
IS KVE+SI+ AKETC+DDPVSGEC AAWDEVEELSAAASHARDK+K  GSDPLE YC+D
Sbjct  53   ISDKVEKSIQEAKETCADDPVSGECVAAWDEVEELSAAASHARDKKKAGGSDPLEEYCSD  112

Query  184  NPETDECRTYDN  219
NPETDECRTYDN
Sbjct  113  NPETDECRTYDN  124


Database: All non-redundant GenBank CDS translations+PDB+SwissProt+PIR+PRF
excluding environmental samples from WGS projects
Posted date:  Apr 23, 2012  4:44 PM
Number of letters in database: 6,150,218,869
Number of sequences in database:  17,919,084

Lambda      K        H
0.318    0.134    0.401
Gapped
Lambda      K        H
0.267   0.0410    0.140
Matrix: BLOSUM62
Gap Penalties: Existence: 11, Extension: 1
Number of Sequences: 17919084
Number of Hits to DB: 3906626821
Number of extensions: 84147301
Number of successful extensions: 272024
Number of sequences better than 1e-10: 109
Number of HSP's better than 1e-10 without gapping: 0
Number of HSP's gapped: 271529
Number of HSP's successfully gapped: 109
Length of query: 408
Length of database: 6150218869
Length adjustment: 101
Effective length of query: 307
Effective length of database: 4340391385
Effective search space: 151913698475
Effective search space used: 151913698475
T: 12
A: 40
X1: 16 (7.3 bits)
X2: 38 (14.6 bits)
X3: 64 (24.7 bits)
S1: 41 (20.4 bits)
S2: 171 (70.5 bits)
ka-blk-alpha gapped: 1.9
ka-blk-alpha ungapped: 0.7916
ka-blk-alpha_v gapped: 42.6028
ka-blk-alpha_v ungapped: 4.96466
ka-blk-sigma gapped: 43.6362


<PRE>


A. Schaffer, Jinghui Zhang, Zheng Zhang, Webb Miller, and
David J. Lipman (1997), "Gapped BLAST and PSI-BLAST: a new
generation of protein database search programs", Nucleic
Acids Res. 25:3389-3402.


RID: UPDPADPS01N


Database: All non-redundant GenBank CDS
translations+PDB+SwissProt+PIR+PRF excluding environmental samples
from WGS projects
17,919,084 sequences; 6,150,218,869 total letters
Query= TrVeIntZeamaGB1_13325

Length=400


Score     E
Sequences producing significant alignments:                       (Bits)  Value

emb|CAN75757.1|  hypothetical protein VITISV_028561 [Vitis vin...  72.8    2e-13
emb|CBI31637.3|  unnamed protein product [Vitis vinifera]          72.8    2e-13
ref|XP_002277930.1|  PREDICTED: putative DNA-binding protein E...  72.8    3e-13
ref|XP_003538420.1|  PREDICTED: putative DNA-binding protein E...  65.9    7e-11

ALIGNMENTS
>emb|CAN75757.1| hypothetical protein VITISV_028561 [Vitis vinifera]
Length=293

Score = 72.8 bits (177),  Expect = 2e-13
Identities = 46/101 (46%), Positives = 56/101 (55%), Gaps = 25/101 (25%)
Frame = -1

Query  394  VAGELKADGPVMVIAATFSNAVYERLPLVDEVAVGGDQGVQLP-----------------  266
V G L A GPV+VIAATFSNA +ERLPL DE A   ++G+Q+P
Sbjct  198  VVGALMASGPVIVIAATFSNATFERLPLEDEPA---NEGIQMPQTSGVNSGTGGTSAPQS  254

Query  265  ---VDESKPNLYNNQQVNLIASGHMGNDVFWGPQPCPTPPY  152
VD S   +Y N   NL+ +G M +DVFW P P P PPY
Sbjct  255  HGLVDPSSMPIY-NJPPNLLPNGQMPHDVFWAPPPRP-PPY  293


>emb|CBI31637.3| unnamed protein product [Vitis vinifera]
Length=300

Score = 72.8 bits (177),  Expect = 2e-13
Identities = 46/101 (46%), Positives = 56/101 (55%), Gaps = 25/101 (25%)
Frame = -1

Query  394  VAGELKADGPVMVIAATFSNAVYERLPLVDEVAVGGDQGVQLP-----------------  266
V G L A GPV+VIAATFSNA +ERLPL DE A   ++G+Q+P
Sbjct  205  VVGALMASGPVIVIAATFSNATFERLPLEDEPA---NEGIQMPQTSGVNSGTGGTSAPQS  261

Query  265  ---VDESKPNLYNNQQVNLIASGHMGNDVFWGPQPCPTPPY  152
VD S   +Y N   NL+ +G M +DVFW P P P PPY
Sbjct  262  HGLVDPSSMPIY-NLPPNLLPNGQMPHDVFWAPPPRP-PPY  300


>ref|XP_002277930.1| PREDICTED: putative DNA-binding protein ESCAROLA-like [Vitis
vinifera]
Length=327

Score = 72.8 bits (177),  Expect = 3e-13
Identities = 46/101 (46%), Positives = 56/101 (55%), Gaps = 25/101 (25%)
Frame = -1

Query  394  VAGELKADGPVMVIAATFSNAVYERLPLVDEVAVGGDQGVQLP-----------------  266
V G L A GPV+VIAATFSNA +ERLPL DE A   ++G+Q+P
Sbjct  232  VVGALMASGPVIVIAATFSNATFERLPLEDEPA---NEGIQMPQTSGVNSGTGGTSAPQS  288

Query  265  ---VDESKPNLYNNQQVNLIASGHMGNDVFWGPQPCPTPPY  152
VD S   +Y N   NL+ +G M +DVFW P P P PPY
Sbjct  289  HGLVDPSSMPIY-NLPPNLLPNGQMPHDVFWAPPPRP-PPY  327


>ref|XP_003538420.1| PREDICTED: putative DNA-binding protein ESCAROLA-like [Glycine
max]
Length=289

Score = 65.9 bits (159),  Expect = 7e-11
Identities = 40/95 (42%), Positives = 54/95 (57%), Gaps = 17/95 (18%)
Frame = -1

Query  394  VAGELKADGPVMVIAATFSNAVYERLPLVDEVAVGGDQGVQLPVDESKPNLYNNQQV---  224
VAG L A GPVMVIAATF+NA YERLPL DE    G++G+Q+   + +     +Q +
Sbjct  198  VAGSLVASGPVMVIAATFANATYERLPLEDE---QGEEGMQVQQQQQQQQQQQSQGLGEQ  254

Query  223  ----------NLIASG-HMGNDVFWGPQPCPTPPY  152
NL+ +G +M +DV WG  P P P +
Sbjct  255  VSMPMYNLPPNLLHNGQNMPHDVLWGAPPRPPPSF  289


Database: All non-redundant GenBank CDS translations+PDB+SwissProt+PIR+PRF
excluding environmental samples from WGS projects
Posted date:  Apr 23, 2012  4:44 PM
Number of letters in database: 6,150,218,869
Number of sequences in database:  17,919,084

Lambda      K        H
0.318    0.134    0.401
Gapped
Lambda      K        H
0.267   0.0410    0.140
Matrix: BLOSUM62
Gap Penalties: Existence: 11, Extension: 1
Number of Sequences: 17919084
Number of Hits to DB: 212054739
Number of extensions: 4582971
Number of successful extensions: 9510
Number of sequences better than 1e-10: 0
Number of HSP's better than 1e-10 without gapping: 0
Number of HSP's gapped: 9500
Number of HSP's successfully gapped: 0
Length of query: 400
Length of database: 6150218869
Length adjustment: 98
Effective length of query: 302
Effective length of database: 4394148637
Effective search space: 153795202295
Effective search space used: 153795202295
T: 12
A: 40
X1: 16 (7.3 bits)
X2: 38 (14.6 bits)
X3: 64 (24.7 bits)
S1: 41 (20.4 bits)
S2: 171 (70.5 bits)
ka-blk-alpha gapped: 1.9
ka-blk-alpha ungapped: 0.7916
ka-blk-alpha_v gapped: 42.6028
ka-blk-alpha_v ungapped: 4.96466
ka-blk-sigma gapped: 43.6362


<PRE>


A. Schaffer, Jinghui Zhang, Zheng Zhang, Webb Miller, and
David J. Lipman (1997), "Gapped BLAST and PSI-BLAST: a new
generation of protein database search programs", Nucleic
Acids Res. 25:3389-3402.


RID: UPDPTTVJ016


Database: All non-redundant GenBank CDS
translations+PDB+SwissProt+PIR+PRF excluding environmental samples
from WGS projects
17,919,084 sequences; 6,150,218,869 total letters
Query= TrVeIntZeamaGB1_14096

Length=384


Score     E
Sequences producing significant alignments:                       (Bits)  Value

emb|CAB56231.1|  betanidin-5-O-glucosyltransferase [Dorotheant...  55.8    8e-11

ALIGNMENTS
>emb|CAB56231.1| betanidin-5-O-glucosyltransferase [Dorotheanthus bellidiformis]
Length=489

Score = 55.8 bits (133),  Expect(2) = 8e-11
Identities = 28/47 (60%), Positives = 34/47 (72%), Gaps = 0/47 (0%)
Frame = +3

Query  15   KSLIKGEDIAKAVNEVMVGEESVEMRSRVKVLSDEAKKAVEKGGSSY  155
+ +IK EDI KAV EVMVGEE  E R R K L + A +A+E+GGSSY
Sbjct  424  EDVIKAEDIEKAVREVMVGEEGEERRRRAKKLKEMAWRAIEEGGSSY  470


Score = 35.0 bits (79),  Expect(2) = 8e-11
Identities = 15/28 (54%), Positives = 20/28 (71%), Gaps = 0/28 (0%)
Frame = +2

Query  161  AVEKGGSSYEDLDSLFEELRSIKASNEE  244
A+E+GGSSY DL +L EEL+    S +E
Sbjct  462  AIEEGGSSYSDLSALIEELKGYHTSEKE  489


Database: All non-redundant GenBank CDS translations+PDB+SwissProt+PIR+PRF
excluding environmental samples from WGS projects
Posted date:  Apr 23, 2012  4:44 PM
Number of letters in database: 6,150,218,869
Number of sequences in database:  17,919,084

Lambda      K        H
0.318    0.134    0.401
Gapped
Lambda      K        H
0.267   0.0410    0.140
Matrix: BLOSUM62
Gap Penalties: Existence: 11, Extension: 1
Number of Sequences: 17919084
Number of Hits to DB: 3561089461
Number of extensions: 67826426
Number of successful extensions: 188061
Number of sequences better than 1e-10: 1
Number of HSP's better than 1e-10 without gapping: 0
Number of HSP's gapped: 187940
Number of HSP's successfully gapped: 2
Length of query: 384
Length of database: 6150218869
Length adjustment: 94
Effective length of query: 290
Effective length of database: 4465824973
Effective search space: 151838049082
Effective search space used: 151838049082
T: 12
A: 40
X1: 16 (7.3 bits)
X2: 38 (14.6 bits)
X3: 64 (24.7 bits)
S1: 41 (20.4 bits)
S2: 171 (70.5 bits)
ka-blk-alpha gapped: 1.9
ka-blk-alpha ungapped: 0.7916
ka-blk-alpha_v gapped: 42.6028
ka-blk-alpha_v ungapped: 4.96466
ka-blk-sigma gapped: 43.6362


<PRE>


A. Schaffer, Jinghui Zhang, Zheng Zhang, Webb Miller, and
David J. Lipman (1997), "Gapped BLAST and PSI-BLAST: a new
generation of protein database search programs", Nucleic
Acids Res. 25:3389-3402.


RID: UPDTF624013


Database: All non-redundant GenBank CDS
translations+PDB+SwissProt+PIR+PRF excluding environmental samples
from WGS projects
17,919,084 sequences; 6,150,218,869 total letters
Query= TrVeIntZeamaGB1_14303

Length=380


Score     E
Sequences producing significant alignments:                       (Bits)  Value

ref|XP_002272542.2|  PREDICTED: GDSL esterase/lipase At3g62280...  71.6    7e-18
emb|CAN71136.1|  hypothetical protein VITISV_025409 [Vitis vin...  71.6    7e-18
emb|CBI39639.3|  unnamed protein product [Vitis vinifera]          69.7    1e-17
ref|XP_002277053.2|  PREDICTED: GDSL esterase/lipase At1g09390...  69.7    1e-17
ref|XP_002301534.1|  predicted protein [Populus trichocarpa] >...  84.7    1e-17

ALIGNMENTS
>ref|XP_002272542.2| PREDICTED: GDSL esterase/lipase At3g62280-like [Vitis vinifera]
emb|CBI37002.3| unnamed protein product [Vitis vinifera]
Length=368

Score = 71.6 bits (174),  Expect(2) = 7e-18
Identities = 39/90 (43%), Positives = 56/90 (62%), Gaps = 2/90 (2%)
Frame = +1

Query  1    IDIGLNDITYG-YAS-LTLDQLIKKIPLFISGIRNAMQEIYELGGRKFVVFSVEPVGCLP  174
IDIG ND+    YAS LT   +++KIP F++ I+ A+Q +Y+ G RKF + +  P+GC P
Sbjct  162  IDIGQNDLLLALYASNLTYPPVLEKIPSFLAEIKLAIQNLYQFGARKFWIHNTGPLGCAP  221

Query  175  GEIAAKRKTKEILDQNKCIKSLNDAAKAFN  264
E+A    T   LD+  C++  N  AKAFN
Sbjct  222  KELALHPHTNSDLDRIGCLEVHNKVAKAFN  251


Score = 43.1 bits (100),  Expect(2) = 7e-18
Identities = 18/33 (55%), Positives = 24/33 (73%), Gaps = 0/33 (0%)
Frame = +3

Query  282  NDAAKAFNDKLKALCAELQLQLKNTTIVYVDVY  380
N  AKAFN  L+ +C E++L  K+ TIVYVD+Y
Sbjct  244  NKVAKAFNKGLRVICEEMRLMYKDATIVYVDIY  276


>emb|CAN71136.1| hypothetical protein VITISV_025409 [Vitis vinifera]
Length=362

Score = 71.6 bits (174),  Expect(2) = 7e-18
Identities = 39/90 (43%), Positives = 56/90 (62%), Gaps = 2/90 (2%)
Frame = +1

Query  1    IDIGLNDITYG-YAS-LTLDQLIKKIPLFISGIRNAMQEIYELGGRKFVVFSVEPVGCLP  174
IDIG ND+    YAS LT   +++KIP F++ I+ A+Q +Y+ G RKF + +  P+GC P
Sbjct  156  IDIGQNDLLLALYASNLTYPPVLEKIPSFLAEIKLAIQNLYQFGARKFWIHNTGPLGCAP  215

Query  175  GEIAAKRKTKEILDQNKCIKSLNDAAKAFN  264
E+A    T   LD+  C++  N  AKAFN
Sbjct  216  KELALHPHTNSDLDRIGCLEVHNKVAKAFN  245


Score = 43.1 bits (100),  Expect(2) = 7e-18
Identities = 18/33 (55%), Positives = 24/33 (73%), Gaps = 0/33 (0%)
Frame = +3

Query  282  NDAAKAFNDKLKALCAELQLQLKNTTIVYVDVY  380
N  AKAFN  L+ +C E++L  K+ TIVYVD+Y
Sbjct  238  NKVAKAFNKGLRVICEEMRLMYKDATIVYVDIY  270


>emb|CBI39639.3| unnamed protein product [Vitis vinifera]
Length=433

Score = 69.7 bits (169),  Expect(2) = 1e-17
Identities = 33/88 (38%), Positives = 56/88 (64%), Gaps = 1/88 (1%)
Frame = +1

Query  4    DIGLNDITYGYA-SLTLDQLIKKIPLFISGIRNAMQEIYELGGRKFVVFSVEPVGCLPGE  180
DIG ND+   ++ +L+  Q++K+IP  ++ I+ A+Q +Y+ GGRKF + +  P+GCLP +
Sbjct  231  DIGQNDLADSFSKNLSYAQVVKRIPFILAEIKYAIQTMYDQGGRKFWIHNTGPLGCLPQK  290

Query  181  IAAKRKTKEILDQNKCIKSLNDAAKAFN  264
++   K    LD   C+ + ND A+ FN
Sbjct  291  LSLVPKKPGDLDPYGCLSAYNDVARLFN  318


Score = 44.3 bits (103),  Expect(2) = 1e-17
Identities = 18/33 (55%), Positives = 27/33 (82%), Gaps = 0/33 (0%)
Frame = +3

Query  282  NDAAKAFNDKLKALCAELQLQLKNTTIVYVDVY  380
ND A+ FN+ L+ LC E++ QLK++TIVYVD++
Sbjct  311  NDVARLFNEGLRHLCQEMRSQLKDSTIVYVDIF  343


>ref|XP_002277053.2| PREDICTED: GDSL esterase/lipase At1g09390-like [Vitis vinifera]
Length=375

Score = 69.7 bits (169),  Expect(2) = 1e-17
Identities = 33/88 (38%), Positives = 56/88 (64%), Gaps = 1/88 (1%)
Frame = +1

Query  4    DIGLNDITYGYA-SLTLDQLIKKIPLFISGIRNAMQEIYELGGRKFVVFSVEPVGCLPGE  180
DIG ND+   ++ +L+  Q++K+IP  ++ I+ A+Q +Y+ GGRKF + +  P+GCLP +
Sbjct  173  DIGQNDLADSFSKNLSYAQVVKRIPFILAEIKYAIQTMYDQGGRKFWIHNTGPLGCLPQK  232

Query  181  IAAKRKTKEILDQNKCIKSLNDAAKAFN  264
++   K    LD   C+ + ND A+ FN
Sbjct  233  LSLVPKKPGDLDPYGCLSAYNDVARLFN  260


Score = 44.3 bits (103),  Expect(2) = 1e-17
Identities = 18/33 (55%), Positives = 27/33 (82%), Gaps = 0/33 (0%)
Frame = +3

Query  282  NDAAKAFNDKLKALCAELQLQLKNTTIVYVDVY  380
ND A+ FN+ L+ LC E++ QLK++TIVYVD++
Sbjct  253  NDVARLFNEGLRHLCQEMRSQLKDSTIVYVDIF  285


>ref|XP_002301534.1| predicted protein [Populus trichocarpa]
gb|EEE80807.1| predicted protein [Populus trichocarpa]
Length=350

Score = 84.7 bits (208),  Expect = 1e-17
Identities = 44/107 (41%), Positives = 63/107 (59%), Gaps = 0/107 (0%)
Frame = +1

Query  1    IDIGLNDITYGYASLTLDQLIKKIPLFISGIRNAMQEIYELGGRKFVVFSVEPVGCLPGE  180
IDIG ND+   +  L+ +Q+IK I  +I  I  AMQ IY+ GGR F + +  P+GCLP +
Sbjct  148  IDIGQNDLAGSFEYLSYEQVIKNISSYIKEINYAMQNIYQHGGRNFWIHNTGPLGCLPQK  207

Query  181  IAAKRKTKEILDQNKCIKSLNDAAKAFNGKLXL*MTLQKHSMTNSKL  321
+A   K     DQ  C+K+LNDAAK FN +L +     +  + NS +
Sbjct  208  LATFDKKSSDFDQYGCLKALNDAAKQFNDQLRVLCEELRSELKNSTI  254


Database: All non-redundant GenBank CDS translations+PDB+SwissProt+PIR+PRF
excluding environmental samples from WGS projects
Posted date:  Apr 23, 2012  4:44 PM
Number of letters in database: 6,150,218,869
Number of sequences in database:  17,919,084

Lambda      K        H
0.318    0.134    0.401
Gapped
Lambda      K        H
0.267   0.0410    0.140
Matrix: BLOSUM62
Gap Penalties: Existence: 11, Extension: 1
Number of Sequences: 17919084
Number of Hits to DB: 4036186202
Number of extensions: 83942920
Number of successful extensions: 206611
Number of sequences better than 1e-10: 80
Number of HSP's better than 1e-10 without gapping: 0
Number of HSP's gapped: 206249
Number of HSP's successfully gapped: 99
Length of query: 380
Length of database: 6150218869
Length adjustment: 92
Effective length of query: 288
Effective length of database: 4501663141
Effective search space: 153056546794
Effective search space used: 153056546794
T: 12
A: 40
X1: 16 (7.3 bits)
X2: 38 (14.6 bits)
X3: 64 (24.7 bits)
S1: 41 (20.4 bits)
S2: 171 (70.5 bits)
ka-blk-alpha gapped: 1.9
ka-blk-alpha ungapped: 0.7916
ka-blk-alpha_v gapped: 42.6028
ka-blk-alpha_v ungapped: 4.96466
ka-blk-sigma gapped: 43.6362


<PRE>


A. Schaffer, Jinghui Zhang, Zheng Zhang, Webb Miller, and
David J. Lipman (1997), "Gapped BLAST and PSI-BLAST: a new
generation of protein database search programs", Nucleic
Acids Res. 25:3389-3402.


RID: UPDTR7HZ01N


Database: All non-redundant GenBank CDS
translations+PDB+SwissProt+PIR+PRF excluding environmental samples
from WGS projects
17,919,084 sequences; 6,150,218,869 total letters
Query= TrVeIntZeamaGB1_14437

Length=378


Score     E
Sequences producing significant alignments:                       (Bits)  Value

gb|ADB85100.1|  proteinase inhibitor [Jatropha curcas]              106    1e-27
ref|XP_002521006.1|  Proteinase inhibitor, putative [Ricinus c...   106    2e-27
ref|XP_002521007.1|  Proteinase inhibitor, putative [Ricinus c...  99.4    8e-25
ref|NP_030435.1|  serine protease inhibitor, potato inhibitor ...  94.7    5e-23
ref|XP_002881621.1|  hypothetical protein ARALYDRAFT_482903 [A...  92.4    4e-22

ALIGNMENTS
>gb|ADB85100.1| proteinase inhibitor [Jatropha curcas]
Length=70

Score =  106 bits (265),  Expect = 1e-27
Identities = 46/65 (71%), Positives = 57/65 (88%), Gaps = 0/65 (0%)
Frame = -1

Query  378  ADCPGKSSWPELVGTNGNQAAAVIERENVNVNAIVIRDGTPVPRDFRCDRVWVWIDENQV  199
++CPGKSSWPEL+G NG  AAA+IE+EN +VNAIV+++GTPV RDFRCDRVWVW++E  V
Sbjct  3    SECPGKSSWPELLGANGKAAAALIEKENRHVNAIVLKEGTPVTRDFRCDRVWVWVNECGV  62

Query  198  VVRTP  184
VVR P
Sbjct  63   VVRVP  67


>ref|XP_002521006.1| Proteinase inhibitor, putative [Ricinus communis]
gb|EEF41423.1| Proteinase inhibitor, putative [Ricinus communis]
Length=69

Score =  106 bits (264),  Expect = 2e-27
Identities = 46/65 (71%), Positives = 56/65 (86%), Gaps = 0/65 (0%)
Frame = -1

Query  378  ADCPGKSSWPELVGTNGNQAAAVIERENVNVNAIVIRDGTPVPRDFRCDRVWVWIDENQV  199
ADC GK+SWPELVG NG++AAA IE+EN  V+AIV+++GTPV +DFRC RVWVW+DEN V
Sbjct  2    ADCLGKNSWPELVGANGDEAAAAIEKENKYVDAIVLKEGTPVTKDFRCSRVWVWVDENGV  61

Query  198  VVRTP  184
V RTP
Sbjct  62   VTRTP  66


>ref|XP_002521007.1| Proteinase inhibitor, putative [Ricinus communis]
gb|EEF41424.1| Proteinase inhibitor, putative [Ricinus communis]
Length=70

Score = 99.4 bits (246),  Expect = 8e-25
Identities = 42/63 (67%), Positives = 52/63 (83%), Gaps = 0/63 (0%)
Frame = -1

Query  372  CPGKSSWPELVGTNGNQAAAVIERENVNVNAIVIRDGTPVPRDFRCDRVWVWIDENQVVV  193
C GK SWPELVG  G+ AAA +E+EN +V+AIV+++GTPV RDFRC+RVWVW+DEN VV
Sbjct  5    CLGKDSWPELVGAKGDDAAATVEKENKHVHAIVLKEGTPVTRDFRCNRVWVWVDENGVVT  64

Query  192  RTP  184
R P
Sbjct  65   RAP  67


>ref|NP_030435.1| serine protease inhibitor, potato inhibitor I-type protein [Arabidopsis
thaliana]
gb|AAC79626.2| putative protease inhibitor [Arabidopsis thaliana]
gb|AAM61318.1| putative protease inhibitor [Arabidopsis thaliana]
gb|AAO41943.1| putative protease inhibitor [Arabidopsis thaliana]
gb|AAO50715.1| putative protease inhibitor [Arabidopsis thaliana]
gb|AEC09597.1| serine protease inhibitor, potato inhibitor I-type protein [Arabidopsis
thaliana]
Length=70

Score = 94.7 bits (234),  Expect = 5e-23
Identities = 43/64 (67%), Positives = 52/64 (81%), Gaps = 0/64 (0%)
Frame = -1

Query  375  DCPGKSSWPELVGTNGNQAAAVIERENVNVNAIVIRDGTPVPRDFRCDRVWVWIDENQVV  196
+CP K+SWPEL GTNG+ AA VIEREN  VNA VI DG+PV  DFRCDRV V++D N++V
Sbjct  4    ECPRKNSWPELTGTNGDYAAVVIERENPTVNAAVILDGSPVTADFRCDRVRVFVDGNRIV  63

Query  195  VRTP  184
V+TP
Sbjct  64   VKTP  67


>ref|XP_002881621.1| hypothetical protein ARALYDRAFT_482903 [Arabidopsis lyrata subsp.
lyrata]
gb|EFH57880.1| hypothetical protein ARALYDRAFT_482903 [Arabidopsis lyrata subsp.
lyrata]
Length=70

Score = 92.4 bits (228),  Expect = 4e-22
Identities = 41/65 (63%), Positives = 54/65 (83%), Gaps = 0/65 (0%)
Frame = -1

Query  378  ADCPGKSSWPELVGTNGNQAAAVIERENVNVNAIVIRDGTPVPRDFRCDRVWVWIDENQV  199
++CP K+SWPEL GTNG+ AA VIEREN  V+A+VI DG+PV  DFRCDRV V++D +++
Sbjct  3    SECPRKNSWPELRGTNGDYAATVIERENPTVDAVVILDGSPVTADFRCDRVRVFVDRHRI  62

Query  198  VVRTP  184
VV+TP
Sbjct  63   VVKTP  67


Database: All non-redundant GenBank CDS translations+PDB+SwissProt+PIR+PRF
excluding environmental samples from WGS projects
Posted date:  Apr 23, 2012  4:44 PM
Number of letters in database: 6,150,218,869
Number of sequences in database:  17,919,084

Lambda      K        H
0.318    0.134    0.401
Gapped
Lambda      K        H
0.267   0.0410    0.140
Matrix: BLOSUM62
Gap Penalties: Existence: 11, Extension: 1
Number of Sequences: 17919084
Number of Hits to DB: 218681407
Number of extensions: 4826258
Number of successful extensions: 8172
Number of sequences better than 1e-10: 11
Number of HSP's better than 1e-10 without gapping: 0
Number of HSP's gapped: 8159
Number of HSP's successfully gapped: 11
Length of query: 378
Length of database: 6150218869
Length adjustment: 92
Effective length of query: 286
Effective length of database: 4501663141
Effective search space: 153056546794
Effective search space used: 153056546794
T: 12
A: 40
X1: 16 (7.3 bits)
X2: 38 (14.6 bits)
X3: 64 (24.7 bits)
S1: 41 (20.4 bits)
S2: 171 (70.5 bits)
ka-blk-alpha gapped: 1.9
ka-blk-alpha ungapped: 0.7916
ka-blk-alpha_v gapped: 42.6028
ka-blk-alpha_v ungapped: 4.96466
ka-blk-sigma gapped: 43.6362


<PRE>


A. Schaffer, Jinghui Zhang, Zheng Zhang, Webb Miller, and
David J. Lipman (1997), "Gapped BLAST and PSI-BLAST: a new
generation of protein database search programs", Nucleic
Acids Res. 25:3389-3402.


RID: UPDTS7N201N


Database: All non-redundant GenBank CDS
translations+PDB+SwissProt+PIR+PRF excluding environmental samples
from WGS projects
17,919,084 sequences; 6,150,218,869 total letters
Query= TrVeIntZeamaGB1_14660

Length=372


Score     E
Sequences producing significant alignments:                       (Bits)  Value

ref|XP_002526362.1|  conserved hypothetical protein [Ricinus c...  77.4    8e-16
ref|XP_003632128.1|  PREDICTED: uncharacterized protein LOC100...  77.4    1e-15
ref|XP_002526347.1|  conserved hypothetical protein [Ricinus c...  77.4    1e-15
emb|CBI15878.3|  unnamed protein product [Vitis vinifera]          77.4    1e-15
ref|XP_003632127.1|  PREDICTED: uncharacterized protein LOC100...  77.4    1e-15

ALIGNMENTS
>ref|XP_002526362.1| conserved hypothetical protein [Ricinus communis]
gb|EEF36033.1| conserved hypothetical protein [Ricinus communis]
Length=135

Score = 77.4 bits (189),  Expect = 8e-16
Identities = 36/50 (72%), Positives = 40/50 (80%), Gaps = 0/50 (0%)
Frame = +3

Query  57   IERAFREDERRRTAPLPEDNAVRVMEAMRRISFGGGTPDWAARVPEDQWI  206
I RAFREDE RR APL ++NA RV+EAMR ISF   TPDWA RVP+DQWI
Sbjct  65   ILRAFREDENRRNAPLSQENATRVIEAMRGISFSDYTPDWAGRVPQDQWI  114


>ref|XP_003632128.1| PREDICTED: uncharacterized protein LOC100251809 isoform 2 [Vitis
vinifera]
Length=159

Score = 77.4 bits (189),  Expect = 1e-15
Identities = 35/50 (70%), Positives = 40/50 (80%), Gaps = 0/50 (0%)
Frame = +3

Query  57   IERAFREDERRRTAPLPEDNAVRVMEAMRRISFGGGTPDWAARVPEDQWI  206
I RAFREDE RR APL  +NA++VMEAMR +SFGG  PDWA  VPED+WI
Sbjct  92   IRRAFREDESRRNAPLTPENAMQVMEAMRGVSFGGLAPDWAGHVPEDRWI  141


>ref|XP_002526347.1| conserved hypothetical protein [Ricinus communis]
gb|EEF36018.1| conserved hypothetical protein [Ricinus communis]
Length=164

Score = 77.4 bits (189),  Expect = 1e-15
Identities = 36/50 (72%), Positives = 40/50 (80%), Gaps = 0/50 (0%)
Frame = +3

Query  57   IERAFREDERRRTAPLPEDNAVRVMEAMRRISFGGGTPDWAARVPEDQWI  206
I RAFREDE RR APL ++NA RV+EAMR ISF   TPDWA RVP+DQWI
Sbjct  94   ILRAFREDENRRNAPLSQENATRVIEAMRGISFSDYTPDWAGRVPQDQWI  143


>emb|CBI15878.3| unnamed protein product [Vitis vinifera]
Length=167

Score = 77.4 bits (189),  Expect = 1e-15
Identities = 35/50 (70%), Positives = 40/50 (80%), Gaps = 0/50 (0%)
Frame = +3

Query  57   IERAFREDERRRTAPLPEDNAVRVMEAMRRISFGGGTPDWAARVPEDQWI  206
I RAFREDE RR APL  +NA++VMEAMR +SFGG  PDWA  VPED+WI
Sbjct  100  IRRAFREDESRRNAPLTPENAMQVMEAMRGVSFGGLAPDWAGHVPEDRWI  149


>ref|XP_003632127.1| PREDICTED: uncharacterized protein LOC100251809 isoform 1 [Vitis
vinifera]
Length=170

Score = 77.4 bits (189),  Expect = 1e-15
Identities = 35/50 (70%), Positives = 40/50 (80%), Gaps = 0/50 (0%)
Frame = +3

Query  57   IERAFREDERRRTAPLPEDNAVRVMEAMRRISFGGGTPDWAARVPEDQWI  206
I RAFREDE RR APL  +NA++VMEAMR +SFGG  PDWA  VPED+WI
Sbjct  103  IRRAFREDESRRNAPLTPENAMQVMEAMRGVSFGGLAPDWAGHVPEDRWI  152


Database: All non-redundant GenBank CDS translations+PDB+SwissProt+PIR+PRF
excluding environmental samples from WGS projects
Posted date:  Apr 23, 2012  4:44 PM
Number of letters in database: 6,150,218,869
Number of sequences in database:  17,919,084

Lambda      K        H
0.318    0.134    0.401
Gapped
Lambda      K        H
0.267   0.0410    0.140
Matrix: BLOSUM62
Gap Penalties: Existence: 11, Extension: 1
Number of Sequences: 17919084
Number of Hits to DB: 161186201
Number of extensions: 3115380
Number of successful extensions: 11746
Number of sequences better than 1e-10: 1
Number of HSP's better than 1e-10 without gapping: 0
Number of HSP's gapped: 11738
Number of HSP's successfully gapped: 1
Length of query: 372
Length of database: 6150218869
Length adjustment: 90
Effective length of query: 282
Effective length of database: 4537501309
Effective search space: 154275044506
Effective search space used: 154275044506
T: 12
A: 40
X1: 16 (7.3 bits)
X2: 38 (14.6 bits)
X3: 64 (24.7 bits)
S1: 41 (20.4 bits)
S2: 171 (70.5 bits)
ka-blk-alpha gapped: 1.9
ka-blk-alpha ungapped: 0.7916
ka-blk-alpha_v gapped: 42.6028
ka-blk-alpha_v ungapped: 4.96466
ka-blk-sigma gapped: 43.6362


<PRE>


A. Schaffer, Jinghui Zhang, Zheng Zhang, Webb Miller, and
David J. Lipman (1997), "Gapped BLAST and PSI-BLAST: a new
generation of protein database search programs", Nucleic
Acids Res. 25:3389-3402.


RID: UPDTUWS801S


Database: All non-redundant GenBank CDS
translations+PDB+SwissProt+PIR+PRF excluding environmental samples
from WGS projects
17,919,084 sequences; 6,150,218,869 total letters
Query= TrVeIntZeamaGB1_14713

Length=371


Score     E
Sequences producing significant alignments:                       (Bits)  Value

ref|XP_003631291.1|  PREDICTED: uncharacterized WD repeat-cont...   115    3e-28
emb|CAN76269.1|  hypothetical protein VITISV_004097 [Vitis vin...   115    3e-28
ref|XP_002336688.1|  predicted protein [Populus trichocarpa] >...   111    7e-28
ref|XP_003613387.1|  WD repeat-containing protein-like protein...   112    4e-27
ref|XP_002318017.1|  predicted protein [Populus trichocarpa] >...   110    1e-26

ALIGNMENTS
>ref|XP_003631291.1| PREDICTED: uncharacterized WD repeat-containing protein alr3466-like
[Vitis vinifera]
Length=427

Score =  115 bits (287),  Expect = 3e-28
Identities = 55/85 (65%), Positives = 68/85 (80%), Gaps = 3/85 (4%)
Frame = -1

Query  371  AILCLAVVNDLLFSGSADKTVRVWKRGGSGNSYFCLAVFEGHKNPVKCLTACLDSNNSSR  192
AILCLA+V+DL+FSGSADKTVR+WK+ G   SY CLAVFEGH+ PVKCLTA +D+ N
Sbjct  340  AILCLAIVSDLVFSGSADKTVRIWKK-GLQRSYSCLAVFEGHRGPVKCLTAAVDNYNGRS  398

Query  191  GGGNECGNAYVVYSGSLDCEIKVWK  117
++   AY++YSGSLDCEIKVW+
Sbjct  399  NSDDDA--AYLIYSGSLDCEIKVWQ  421


>emb|CAN76269.1| hypothetical protein VITISV_004097 [Vitis vinifera]
Length=507

Score =  115 bits (288),  Expect = 3e-28
Identities = 56/85 (66%), Positives = 68/85 (80%), Gaps = 3/85 (4%)
Frame = -1

Query  371  AILCLAVVNDLLFSGSADKTVRVWKRGGSGNSYFCLAVFEGHKNPVKCLTACLDSNNSSR  192
AILCLAVV+DL+FSGSADKTVR+WK+ G   SY CLAVFEGH+ PVKCLTA +D+ N
Sbjct  420  AILCLAVVSDLVFSGSADKTVRIWKK-GLQRSYSCLAVFEGHRGPVKCLTAAVDNYNGRS  478

Query  191  GGGNECGNAYVVYSGSLDCEIKVWK  117
++   AY++YSGSLDCEIKVW+
Sbjct  479  NSDDDA--AYLIYSGSLDCEIKVWQ  501


>ref|XP_002336688.1| predicted protein [Populus trichocarpa]
gb|EEE74935.1| predicted protein [Populus trichocarpa]
Length=240

Score =  111 bits (278),  Expect = 7e-28
Identities = 54/90 (60%), Positives = 70/90 (78%), Gaps = 9/90 (10%)
Frame = -1

Query  371  AILCLAVVNDLLFSGSADKTVRVWKRGGSGNSYFCLAVFEGHKNPVKCLTACLDSNNSSR  192
+ILCLAVV+DLLFSGSADKT+R+W+  GS  SY CLAV EGH+ PVKCLTA +D +N++
Sbjct  159  SILCLAVVSDLLFSGSADKTIRIWR--GSDKSYSCLAVLEGHRGPVKCLTATIDHDNTTD  216

Query  191  GGGNECGNAYVVYSGSLDCEIKVWKFWVPL  102
+Y++YSGSLDC+I+VW+  VPL
Sbjct  217  A-------SYLLYSGSLDCDIRVWQINVPL  239


>ref|XP_003613387.1| WD repeat-containing protein-like protein [Medicago truncatula]
gb|AES96345.1| WD repeat-containing protein-like protein [Medicago truncatula]
Length=448

Score =  112 bits (279),  Expect = 4e-27
Identities = 52/90 (58%), Positives = 67/90 (74%), Gaps = 0/90 (0%)
Frame = -1

Query  371  AILCLAVVNDLLFSGSADKTVRVWKRGGSGNSYFCLAVFEGHKNPVKCLTACLDSNNSSR  192
AILCL V++DL+ SGSAD +VR+WKRG    SY CLAV +GH+  VKCL    DS +
Sbjct  358  AILCLVVMDDLVCSGSADNSVRLWKRGIDEKSYTCLAVLQGHRKAVKCLAIADDSKSGKN  417

Query  191  GGGNECGNAYVVYSGSLDCEIKVWKFWVPL  102
GG ++ G++Y+VYSGSLDC+IKVW+  VPL
Sbjct  418  GGVDDDGSSYLVYSGSLDCDIKVWQIRVPL  447


>ref|XP_002318017.1| predicted protein [Populus trichocarpa]
gb|EEE96237.1| predicted protein [Populus trichocarpa]
Length=346

Score =  110 bits (274),  Expect = 1e-26
Identities = 53/89 (60%), Positives = 69/89 (78%), Gaps = 9/89 (10%)
Frame = -1

Query  371  AILCLAVVNDLLFSGSADKTVRVWKRGGSGNSYFCLAVFEGHKNPVKCLTACLDSNNSSR  192
+ILCLAVV+DLLFSGSADKT+R+W+  GS  SY CLAV EGH+ PVKCLTA +D +N++
Sbjct  267  SILCLAVVSDLLFSGSADKTIRIWR--GSDKSYSCLAVLEGHRGPVKCLTATIDHDNTTD  324

Query  191  GGGNECGNAYVVYSGSLDCEIKVWKFWVP  105
+Y++YSGSLDC+I+VW+  VP
Sbjct  325  A-------SYLLYSGSLDCDIRVWQINVP  346


Database: All non-redundant GenBank CDS translations+PDB+SwissProt+PIR+PRF
excluding environmental samples from WGS projects
Posted date:  Apr 23, 2012  4:44 PM
Number of letters in database: 6,150,218,869
Number of sequences in database:  17,919,084

Lambda      K        H
0.318    0.134    0.401
Gapped
Lambda      K        H
0.267   0.0410    0.140
Matrix: BLOSUM62
Gap Penalties: Existence: 11, Extension: 1
Number of Sequences: 17919084
Number of Hits to DB: 152062734
Number of extensions: 2672264
Number of successful extensions: 9387
Number of sequences better than 1e-10: 1
Number of HSP's better than 1e-10 without gapping: 0
Number of HSP's gapped: 9042
Number of HSP's successfully gapped: 1
Length of query: 371
Length of database: 6150218869
Length adjustment: 89
Effective length of query: 282
Effective length of database: 4555420393
Effective search space: 154884293362
Effective search space used: 154884293362
T: 12
A: 40
X1: 16 (7.3 bits)
X2: 38 (14.6 bits)
X3: 64 (24.7 bits)
S1: 41 (20.4 bits)
S2: 171 (70.5 bits)
ka-blk-alpha gapped: 1.9
ka-blk-alpha ungapped: 0.7916
ka-blk-alpha_v gapped: 42.6028
ka-blk-alpha_v ungapped: 4.96466
ka-blk-sigma gapped: 43.6362


<PRE>


A. Schaffer, Jinghui Zhang, Zheng Zhang, Webb Miller, and
David J. Lipman (1997), "Gapped BLAST and PSI-BLAST: a new
generation of protein database search programs", Nucleic
Acids Res. 25:3389-3402.


RID: UPDUUDBD01S


Database: All non-redundant GenBank CDS
translations+PDB+SwissProt+PIR+PRF excluding environmental samples
from WGS projects
17,919,084 sequences; 6,150,218,869 total letters

Query= TrVeIntZeamaGB1_14819

Length=369


<b>No significant similarity found.</b> For reasons why, <A HREF = "Blast.cgi?CMD=Web&PAGE_TYPE=BlastDocs&DOC_TYPE=FAQ"><b>click here</A>.</b><br><br>
Database: All non-redundant GenBank CDS translations+PDB+SwissProt+PIR+PRF
excluding environmental samples from WGS projects
Posted date:  Apr 23, 2012  4:44 PM
Number of letters in database: 6,150,218,869
Number of sequences in database:  17,919,084

Lambda      K        H
0.318    0.134    0.401
Gapped
Lambda      K        H
0.267   0.0410    0.140
Matrix: BLOSUM62
Gap Penalties: Existence: 11, Extension: 1
Number of Sequences: 17919084
Number of Hits to DB: 171736385
Number of extensions: 3197082
Number of successful extensions: 6741
Number of sequences better than 1e-10: 0
Number of HSP's better than 1e-10 without gapping: 0
Number of HSP's gapped: 6741
Number of HSP's successfully gapped: 0
Length of query: 369
Length of database: 6150218869
Length adjustment: 89
Effective length of query: 280
Effective length of database: 4555420393
Effective search space: 154884293362
Effective search space used: 154884293362
T: 12
A: 40
X1: 16 (7.3 bits)
X2: 38 (14.6 bits)
X3: 64 (24.7 bits)
S1: 41 (20.4 bits)
S2: 171 (70.5 bits)
ka-blk-alpha gapped: 1.9
ka-blk-alpha ungapped: 0.7916
ka-blk-alpha_v gapped: 42.6028
ka-blk-alpha_v ungapped: 4.96466
ka-blk-sigma gapped: 43.6362


<PRE>


A. Schaffer, Jinghui Zhang, Zheng Zhang, Webb Miller, and
David J. Lipman (1997), "Gapped BLAST and PSI-BLAST: a new
generation of protein database search programs", Nucleic
Acids Res. 25:3389-3402.


RID: UPDUZHBU01S


Database: All non-redundant GenBank CDS
translations+PDB+SwissProt+PIR+PRF excluding environmental samples
from WGS projects
17,919,084 sequences; 6,150,218,869 total letters
Query= TrVeIntZeamaGB1_15459

Length=356


Score     E
Sequences producing significant alignments:                       (Bits)  Value

gb|ACB12048.1|  pathogenesis-related protein [Rehmannia glutin...   104    4e-26
gb|ABR10301.1|  pathogen-related protein STH-2 [Salvia miltior...  99.4    6e-24
sp|P17641.1|PRS1_SOLTU  RecName: Full=Pathogenesis-related pro...  94.4    4e-22
ref|XP_003609710.1|  Pathogenesis-related protein [Medicago tr...  94.4    5e-22
sp|P17642.1|PRS2_SOLTU  RecName: Full=Pathogenesis-related pro...  93.6    8e-22

ALIGNMENTS
>gb|ACB12048.1| pathogenesis-related protein [Rehmannia glutinosa]
Length=154

Score =  104 bits (260),  Expect = 4e-26
Identities = 50/92 (54%), Positives = 65/92 (71%), Gaps = 0/92 (0%)
Frame = +1

Query  37   KHRIDVLDAEKGTTKFTMIEGAWSGDKIESVVFDVKFEEVSGGGCTIKIVNEYNTKGDVA  216
K RI+ +D +   +K+T+IEG   GDKIES+ ++ KFE+ S GGC  KIV EY+TKGD+
Sbjct  63   KIRIEAVDIDNQVSKYTVIEGPMLGDKIESIHYEQKFEDSSDGGCVAKIVCEYHTKGDIQ  122

Query  217  LKDEDIKEIIDGTKGFYTAAEAYLTANPTVCA  312
LK+E +K I D   GFYT +E YL ANP VCA
Sbjct  123  LKEEGVKAINDQALGFYTLSEEYLHANPNVCA  154


>gb|ABR10301.1| pathogen-related protein STH-2 [Salvia miltiorrhiza]
Length=160

Score = 99.4 bits (246),  Expect = 6e-24
Identities = 46/99 (46%), Positives = 64/99 (65%), Gaps = 0/99 (0%)
Frame = +1

Query  16   GAPVPCAKHRIDVLDAEKGTTKFTMIEGAWSGDKIESVVFDVKFEEVSGGGCTIKIVNEY  195
GA     K R+D +D EK + K+T+IEG   GDK+E + +D+KFE+   GGC +K+ +EY
Sbjct  62   GAHFKYMKCRVDEIDHEKHSIKYTLIEGDMLGDKLEKICYDMKFEDTEDGGCVVKVTSEY  121

Query  196  NTKGDVALKDEDIKEIIDGTKGFYTAAEAYLTANPTVCA  312
+TKG   L DED+K   + + G Y + E YL ANP VCA
Sbjct  122  HTKGGYELADEDLKGAKEQSLGMYKSCEDYLLANPHVCA  160


>sp|P17641.1|PRS1_SOLTU RecName: Full=Pathogenesis-related protein STH-21
gb|AAA03020.1| pSTH-21 protein [Solanum tuberosum]
gb|AAA02829.1| STH-21 protein [Solanum tuberosum]
Length=155

Score = 94.4 bits (233),  Expect = 4e-22
Identities = 48/101 (48%), Positives = 63/101 (62%), Gaps = 0/101 (0%)
Frame = +1

Query  10   VAGAPVPCAKHRIDVLDAEKGTTKFTMIEGAWSGDKIESVVFDVKFEEVSGGGCTIKIVN  189
V G+P+   KH+I V+D +   TK++MIEG   GDK+ES+ +D+KFE    GGC  K +
Sbjct  55   VEGSPIKYLKHKIHVVDDKNLVTKYSMIEGDVLGDKLESISYDLKFEAHGNGGCVCKSIA  114

Query  190  EYNTKGDVALKDEDIKEIIDGTKGFYTAAEAYLTANPTVCA  312
EY+TKGD  LKDED  E        +   EAYL ANP+V A
Sbjct  115  EYHTKGDYVLKDEDHNEGKKQGMELFKIVEAYLLANPSVYA  155


>ref|XP_003609710.1| Pathogenesis-related protein [Medicago truncatula]
gb|AES91907.1| Pathogenesis-related protein [Medicago truncatula]
Length=160

Score = 94.4 bits (233),  Expect = 5e-22
Identities = 47/99 (47%), Positives = 61/99 (62%), Gaps = 0/99 (0%)
Frame = +1

Query  16   GAPVPCAKHRIDVLDAEKGTTKFTMIEGAWSGDKIESVVFDVKFEEVSGGGCTIKIVNEY  195
G P    K +IDVLD E    K+TMIEG   GDK+ES+ ++VKFE  + GGC  K+ + Y
Sbjct  62   GNPFKYLKQKIDVLDKENLICKYTMIEGDPLGDKLESIAYEVKFEATNDGGCLCKMASSY  121

Query  196  NTKGDVALKDEDIKEIIDGTKGFYTAAEAYLTANPTVCA  312
T GD  +K+ED+KE  + T G Y   E+YL  NP V A
Sbjct  122  KTIGDFDVKEEDVKEGRESTIGIYEVVESYLLENPQVYA  160


>sp|P17642.1|PRS2_SOLTU RecName: Full=Pathogenesis-related protein STH-2
gb|AAA03019.1| pSTH-2 protein [Solanum tuberosum]
gb|AAA02828.1| STH-2 protein [Solanum tuberosum]
Length=155

Score = 93.6 bits (231),  Expect = 8e-22
Identities = 47/101 (47%), Positives = 63/101 (62%), Gaps = 0/101 (0%)
Frame = +1

Query  10   VAGAPVPCAKHRIDVLDAEKGTTKFTMIEGAWSGDKIESVVFDVKFEEVSGGGCTIKIVN  189
V G+P+   KH+I V+D +   TK++MIEG   GDK+ES+ +D+KFE    GGC  K +
Sbjct  55   VEGSPIKYLKHKIHVVDDKNLVTKYSMIEGDVLGDKLESISYDLKFEAHGNGGCVCKSIT  114

Query  190  EYNTKGDVALKDEDIKEIIDGTKGFYTAAEAYLTANPTVCA  312
EY+TKGD  LKDE+  E        +   EAYL ANP+V A
Sbjct  115  EYHTKGDYVLKDEEHNEGQKQGMELFKIVEAYLLANPSVYA  155


Database: All non-redundant GenBank CDS translations+PDB+SwissProt+PIR+PRF
excluding environmental samples from WGS projects
Posted date:  Apr 23, 2012  4:44 PM
Number of letters in database: 6,150,218,869
Number of sequences in database:  17,919,084

Lambda      K        H
0.318    0.134    0.401
Gapped
Lambda      K        H
0.267   0.0410    0.140
Matrix: BLOSUM62
Gap Penalties: Existence: 11, Extension: 1
Number of Sequences: 17919084
Number of Hits to DB: 168044670
Number of extensions: 3233379
Number of successful extensions: 8281
Number of sequences better than 1e-10: 10
Number of HSP's better than 1e-10 without gapping: 0
Number of HSP's gapped: 8277
Number of HSP's successfully gapped: 10
Length of query: 356
Length of database: 6150218869
Length adjustment: 85
Effective length of query: 271
Effective length of database: 4627096729
Effective search space: 152694192057
Effective search space used: 152694192057
T: 12
A: 40
X1: 16 (7.3 bits)
X2: 38 (14.6 bits)
X3: 64 (24.7 bits)
S1: 41 (20.4 bits)
S2: 171 (70.5 bits)
ka-blk-alpha gapped: 1.9
ka-blk-alpha ungapped: 0.7916
ka-blk-alpha_v gapped: 42.6028
ka-blk-alpha_v ungapped: 4.96466
ka-blk-sigma gapped: 43.6362


<PRE>


A. Schaffer, Jinghui Zhang, Zheng Zhang, Webb Miller, and
David J. Lipman (1997), "Gapped BLAST and PSI-BLAST: a new
generation of protein database search programs", Nucleic
Acids Res. 25:3389-3402.


RID: UPD0XEP801N


Database: All non-redundant GenBank CDS
translations+PDB+SwissProt+PIR+PRF excluding environmental samples
from WGS projects
17,919,084 sequences; 6,150,218,869 total letters
Query= TrVeIntZeamaGB1_1590

Length=908


Score     E
Sequences producing significant alignments:                       (Bits)  Value

ref|XP_002880073.1|  hypothetical protein ARALYDRAFT_903792 [A...   328    4e-107
ref|NP_181916.1|  putative polygalacturonase /pectinase [Arabi...   326    2e-106
ref|XP_002331633.1|  predicted protein [Populus trichocarpa] >...   320    5e-104
ref|XP_002331634.1|  predicted protein [Populus trichocarpa] >...   317    4e-103
emb|CAN68140.1|  hypothetical protein VITISV_035657 [Vitis vin...   314    9e-102

ALIGNMENTS
>ref|XP_002880073.1| hypothetical protein ARALYDRAFT_903792 [Arabidopsis lyrata subsp.
lyrata]
gb|EFH56332.1| hypothetical protein ARALYDRAFT_903792 [Arabidopsis lyrata subsp.
lyrata]
Length=393

Score =  328 bits (840),  Expect = 4e-107
Identities = 160/261 (61%), Positives = 203/261 (78%), Gaps = 5/261 (2%)
Frame = -1

Query  908  CRRGRYNRCPGGARSLAFEWCNNVNVRGLRSFNSQiihisishsSNMKLQNVRIVAPSGS  729
CR+ + + CP GARS++F WCNNV + GL SFNSQ +H+++ HSSN+++QN+RI APSGS
Sbjct  136  CRK-KGSHCPQGARSISFSWCNNVLLSGLTSFNSQNMHVTVHHSSNVRIQNIRIRAPSGS  194

Query  728  PNTDGIHISASRGVTVTDSIIKTGDDCISIGPGTMNVWMERIGCGPGHGISIGSLGDSYN  549
PNTDGIHI +S GVT++   I TGDDCI++  G+ NVW+ER+ CGPGHGISIGSLGD  N
Sbjct  195  PNTDGIHIQSSSGVTISGGTIATGDDCIALSQGSRNVWIERVNCGPGHGISIGSLGDYAN  254

Query  548  EAGVQNVTVTNSVFTKTQNGVRVKSWARASVGYARNLVFKNLVMRNVANPILIDQNYCPS  369
E GVQNVTVT+SVFTKTQNGVR+K+WAR S G+  N+VF+NL+M NV NP++IDQNYCP+
Sbjct  255  EEGVQNVTVTSSVFTKTQNGVRIKTWARPSRGFVNNVVFRNLIMNNVGNPVIIDQNYCPN  314

Query  368  GS-CPHQSSGVRVSQVLYRNIKGTSATQAAMTFRCSQSRPCYGIRLADIRLTYVNTLRRP  192
G+ CP QSSGV++S V + NIKGTS T  AM   CS S  C G+RL DI+LTY   +RR
Sbjct  315  GNGCPRQSSGVKISGVTFANIKGTSTTPIAMKLDCSGSSHCTGLRLQDIKLTY---MRRS  371

Query  191  TVAYCENAGGSSRGAVFPRTC  129
+ +YC NA G + G + PR C
Sbjct  372  SASYCRNAHGRASGVMVPRNC  392


>ref|NP_181916.1| putative polygalacturonase /pectinase [Arabidopsis thaliana]
gb|AAC23426.1| putative polygalacturonase [Arabidopsis thaliana]
gb|AEC10340.1| putative polygalacturonase /pectinase [Arabidopsis thaliana]
Length=394

Score =  326 bits (835),  Expect = 2e-106
Identities = 158/261 (61%), Positives = 202/261 (77%), Gaps = 5/261 (2%)
Frame = -1

Query  908  CRRGRYNRCPGGARSLAFEWCNNVNVRGLRSFNSQiihisishsSNMKLQNVRIVAPSGS  729
CR+ + + CP GARS++F WCNNV + GL SFNSQ +H+++ HSSN++++NVRI APSGS
Sbjct  137  CRK-KGSHCPQGARSISFSWCNNVLLSGLSSFNSQNMHVTVHHSSNVRIENVRIRAPSGS  195

Query  728  PNTDGIHISASRGVTVTDSIIKTGDDCISIGPGTMNVWMERIGCGPGHGISIGSLGDSYN  549
PNTDGIH+ +S GVT++   I TGDDCI++  G+ N+W+ER+ CGPGHGISIGSLGD  N
Sbjct  196  PNTDGIHVQSSSGVTISGGTIATGDDCIALSQGSRNIWIERVNCGPGHGISIGSLGDYAN  255

Query  548  EAGVQNVTVTNSVFTKTQNGVRVKSWARASVGYARNLVFKNLVMRNVANPILIDQNYCPS  369
E GVQNVTVT+SVFTKTQNGVR+K+WAR S G+  N+VF+NL+M NV NP++IDQNYCP+
Sbjct  256  EEGVQNVTVTSSVFTKTQNGVRIKTWARPSRGFVNNVVFRNLIMNNVENPVIIDQNYCPN  315

Query  368  G-SCPHQSSGVRVSQVLYRNIKGTSATQAAMTFRCSQSRPCYGIRLADIRLTYVNTLRRP  192
G  CP QSSGV++S V + NIKGTS T  AM   CS S  C G+RL DI+LTY   +RR
Sbjct  316  GKGCPRQSSGVKISGVTFANIKGTSTTPIAMKLDCSGSNHCTGLRLQDIKLTY---MRRS  372

Query  191  TVAYCENAGGSSRGAVFPRTC  129
+ +YC NA G + G + PR C
Sbjct  373  SASYCRNAHGRASGVMVPRNC  393


>ref|XP_002331633.1| predicted protein [Populus trichocarpa]
gb|EEF11160.1| predicted protein [Populus trichocarpa]
Length=390

Score =  320 bits (819),  Expect = 5e-104
Identities = 154/261 (59%), Positives = 198/261 (76%), Gaps = 5/261 (2%)
Frame = -1

Query  908  CRRGRYNRCPGGARSLAFEWCNNVNVRGLRSFNSQiihisishsSNMKLQNVRIVAPSGS  729
CR+   N CP GARS+ F W N++ + GL S NSQ +HI I+  +N+ ++NVR++AP  S
Sbjct  133  CRKSGQN-CPVGARSITFNWANDILISGLTSINSQSMHIVINSCNNVLVRNVRVIAPYNS  191

Query  728  PNTDGIHISASRGVTVTDSIIKTGDDCISIGPGTMNVWMERIGCGPGHGISIGSLGDSYN  549
PNTDGIH+  S GVT+T S ++TGDDCISIGP T N+ M  I CGPGHGISIGSLG  +N
Sbjct  192  PNTDGIHVQISTGVTITGSTLQTGDDCISIGPSTRNLLMSSIKCGPGHGISIGSLGKDFN  251

Query  548  EAGVQNVTVTNSVFTKTQNGVRVKSWARASVGYARNLVFKNLVMRNVANPILIDQNYCPS  369
E GV+N+T+TNS+F+ + NGVR+KSWAR S G+ RN+VF+NL+M+NV NPI+IDQNYCP+
Sbjct  252  EDGVENITLTNSIFSGSDNGVRIKSWARPSNGFVRNVVFQNLIMKNVKNPIIIDQNYCPN  311

Query  368  G-SCPHQSSGVRVSQVLYRNIKGTSATQAAMTFRCSQSRPCYGIRLADIRLTYVNTLRRP  192
CPHQSSGV++SQV YRNI+GTSAT  A+TF CS S PC GI L DI+LTY+NT
Sbjct  312  NQGCPHQSSGVQISQVTYRNIQGTSATPKAVTFDCSPSNPCRGIELQDIKLTYLNT---A  368

Query  191  TVAYCENAGGSSRGAVFPRTC  129
+ C+N GG+S G + P +C
Sbjct  369  ATSSCKNIGGTSSGVLMPESC  389


>ref|XP_002331634.1| predicted protein [Populus trichocarpa]
gb|EEF11161.1| predicted protein [Populus trichocarpa]
Length=390

Score =  317 bits (813),  Expect = 4e-103
Identities = 150/261 (57%), Positives = 198/261 (76%), Gaps = 5/261 (2%)
Frame = -1

Query  908  CRRGRYNRCPGGARSLAFEWCNNVNVRGLRSFNSQiihisishsSNMKLQNVRIVAPSGS  729
CR+   N CP GARS+ F W N++ + GL S NSQ +H+ I+  +N+ ++NVR++AP  S
Sbjct  133  CRKSGQN-CPVGARSITFNWANDILISGLTSINSQSMHLVINSCNNVLVRNVRVIAPDQS  191

Query  728  PNTDGIHISASRGVTVTDSIIKTGDDCISIGPGTMNVWMERIGCGPGHGISIGSLGDSYN  549
PNTDGIH+  S GVT+T S ++TGDDCISIGP T N+ M  I CGPGHGISIGSLG  +N
Sbjct  192  PNTDGIHVQTSTGVTITGSTLQTGDDCISIGPSTRNMLMSSIKCGPGHGISIGSLGKDFN  251

Query  548  EAGVQNVTVTNSVFTKTQNGVRVKSWARASVGYARNLVFKNLVMRNVANPILIDQNYCPS  369
E GV+N+T+TNS+F+ + NGVR+KSWAR S G+ RN+VF+NL+M+NV NPI++DQNYCP+
Sbjct  252  EGGVENITLTNSIFSGSDNGVRIKSWARPSNGFVRNVVFQNLIMKNVRNPIIVDQNYCPN  311

Query  368  G-SCPHQSSGVRVSQVLYRNIKGTSATQAAMTFRCSQSRPCYGIRLADIRLTYVNTLRRP  192
CP QSSGV++SQV YRNI+GTSA+  A+TF CS S PC GI+L DI+LTY+NT
Sbjct  312  NQGCPRQSSGVKISQVTYRNIQGTSASPEAVTFDCSSSNPCRGIKLQDIKLTYMNT---A  368

Query  191  TVAYCENAGGSSRGAVFPRTC  129
+ C+N GG+S G + P +C
Sbjct  369  ATSSCKNIGGTSSGVLMPESC  389


>emb|CAN68140.1| hypothetical protein VITISV_035657 [Vitis vinifera]
emb|CBI24748.3| unnamed protein product [Vitis vinifera]
Length=389

Score =  314 bits (804),  Expect = 9e-102
Identities = 157/261 (60%), Positives = 189/261 (72%), Gaps = 5/261 (2%)
Frame = -1

Query  908  CRRGRYNRCPGGARSLAFEWCNNVNVRGLRSFNSQiihisishsSNMKLQNVRIVAPSGS  729
CRR   + CP GARS+ F W NN+ V GL S NSQ+ H+ I+   N+ ++NV+I+AP  S
Sbjct  132  CRRSGKS-CPIGARSITFNWANNIVVSGLTSINSQLSHLVINSCKNVAVRNVKIIAPDQS  190

Query  728  PNTDGIHISASRGVTVTDSIIKTGDDCISIGPGTMNVWMERIGCGPGHGISIGSLGDSYN  549
PNTDGIH+  S GVT+T S I TGDDCISIGPGT N+WME I CGPGHGISIGSLG
Sbjct  191  PNTDGIHVQGSTGVTITGSTIGTGDDCISIGPGTRNLWMEHIKCGPGHGISIGSLGKDKK  250

Query  548  EAGVQNVTVTNSVFTKTQNGVRVKSWARASVGYARNLVFKNLVMRNVANPILIDQNYCPS  369
E GVQNVT+TNSVF  + NGVR+KSWAR S  +  N+VF+N+VM  V  PI++DQNYCP+
Sbjct  251  EDGVQNVTLTNSVFIGSDNGVRIKSWARPSNSFVTNIVFRNIVMTRVQYPIIVDQNYCPN  310

Query  368  G-SCPHQSSGVRVSQVLYRNIKGTSATQAAMTFRCSQSRPCYGIRLADIRLTYVNTLRRP  192
CP+QSSGV+VSQV YRNIKGTS +QAAM F CS S PC GIRL DI LTY+N   +
Sbjct  311  NQGCPNQSSGVKVSQVTYRNIKGTSRSQAAMIFNCSSSNPCRGIRLQDINLTYMN---KA  367

Query  191  TVAYCENAGGSSRGAVFPRTC  129
+ C N  G+  G V PR+C
Sbjct  368  ATSTCRNVHGTRSGVVVPRSC  388


Database: All non-redundant GenBank CDS translations+PDB+SwissProt+PIR+PRF
excluding environmental samples from WGS projects
Posted date:  Apr 23, 2012  4:44 PM
Number of letters in database: 1,855,251,573
Number of sequences in database:  17,919,084

Lambda      K        H
0.318    0.134    0.401
Gapped
Lambda      K        H
0.267   0.0410    0.140
Matrix: BLOSUM62
Gap Penalties: Existence: 11, Extension: 1
Number of Sequences: 17919084
Number of Hits to DB: 483056143
Number of extensions: 10563898
Number of successful extensions: 24732
Number of sequences better than 1e-10: 67
Number of HSP's better than 1e-10 without gapping: 0
Number of HSP's gapped: 24568
Number of HSP's successfully gapped: 67
Length of query: 908
Length of database: 6150218869
Length adjustment: 140
Effective length of query: 768
Effective length of database: 3641547109
Effective search space: 589930631658
Effective search space used: 589930631658
T: 12
A: 40
X1: 16 (7.3 bits)
X2: 38 (14.6 bits)
X3: 64 (24.7 bits)
S1: 41 (20.4 bits)
S2: 176 (72.4 bits)


<PRE>


A. Schaffer, Jinghui Zhang, Zheng Zhang, Webb Miller, and
David J. Lipman (1997), "Gapped BLAST and PSI-BLAST: a new
generation of protein database search programs", Nucleic
Acids Res. 25:3389-3402.


RID: UPDV2RZM01N


Database: All non-redundant GenBank CDS
translations+PDB+SwissProt+PIR+PRF excluding environmental samples
from WGS projects
17,919,084 sequences; 6,150,218,869 total letters
Query= TrVeIntZeamaGB1_16555

Length=337


Score     E
Sequences producing significant alignments:                       (Bits)  Value

ref|XP_003560817.1|  PREDICTED: chemocyanin-like [Brachypodium...  70.9    1e-13
ref|NP_001237170.1|  uncharacterized protein LOC100499869 prec...  69.7    3e-13
ref|XP_002298184.1|  predicted protein [Populus trichocarpa] >...  69.7    4e-13
ref|NP_001235375.1|  uncharacterized protein LOC100305948 prec...  68.6    9e-13
emb|CAA10134.1|  basic blue copper protein [Cicer arietinum]       66.6    5e-12

ALIGNMENTS
>ref|XP_003560817.1| PREDICTED: chemocyanin-like [Brachypodium distachyon]
Length=130

Score = 70.9 bits (172),  Expect = 1e-13
Identities = 43/107 (40%), Positives = 58/107 (54%), Gaps = 10/107 (9%)
Frame = +1

Query  19   AAAMVSIMLQLVLHFDEAKAKNYVVGNTYNAPAFYGWTDVSPSHIYYPSGLTLRTGDTLQ  198
AA +  ++L ++LH + A++  Y VG+        GWT  S     +P G   R GD LQ
Sbjct  15   AAVLALVLLCVLLHGEFAESAVYTVGDRG------GWTLNSGG---WPRGKRFRAGDVLQ  65

Query  199  FTYYNKFHNVVGVGLNGYKNCDSNRGG-FFRSGNDTIPLKPGWNYFI  336
F Y    HNVV V   GYK+C + RG   + SGND++ L  G NYFI
Sbjct  66   FKYGRGAHNVVAVNAAGYKSCSAPRGAKVYSSGNDSVKLSRGTNYFI  112


>ref|NP_001237170.1| uncharacterized protein LOC100499869 precursor [Glycine max]
gb|ACU13981.1| unknown [Glycine max]
Length=121

Score = 69.7 bits (169),  Expect = 3e-13
Identities = 44/111 (40%), Positives = 59/111 (53%), Gaps = 10/111 (9%)
Frame = +1

Query  7    ALVVAAAMVSIMLQLVLHFDEAKAKNYVVGNTYNAPAFYGWTDVSPSHIYYPSGLTLRTG  186
AL   +A+V ++  L+LH   A+A  Y VG++       GWT    + + +P G   R G
Sbjct  2    ALGRGSAVVLLLCFLLLHSQMARAATYTVGDSG------GWTF---NTVAWPKGKLFRAG  52

Query  187  DTLQFTYYNKFHNVVGVGLNGYKNCDSNRGG-FFRSGNDTIPLKPGWNYFI  336
DTL F Y    HNVV V   GY +C + RG   ++SG D I L  G NYFI
Sbjct  53   DTLAFNYSPGTHNVVAVNKAGYDSCKTPRGAKVYKSGTDQIRLAKGQNYFI  103


>ref|XP_002298184.1| predicted protein [Populus trichocarpa]
gb|EEE82989.1| predicted protein [Populus trichocarpa]
Length=125

Score = 69.7 bits (169),  Expect = 4e-13
Identities = 47/114 (41%), Positives = 59/114 (52%), Gaps = 13/114 (11%)
Frame = +1

Query  1    RGALVVAAAMVSIMLQLVLHFDEAKAKNYVVGNTYNAPAFYGWT-DVSPSHIYYPSGLTL  177
RG+ +VA   V + + L+LHFD A A  Y VG         GWT +VS     +P G +
Sbjct  5    RGSAMVATVAVMLCM-LLLHFDMAHAATYTVGGPG------GWTFNVSG----WPKGKSF  53

Query  178  RTGDTLQFTYYNKFHNVVGVGLNGYKNCDSNRGG-FFRSGNDTIPLKPGWNYFI  336
+ GD L F Y    HNVV V   GY +C S RG   + SG D I L  G N+FI
Sbjct  54   KAGDILVFNYSTAAHNVVAVNKAGYSSCTSPRGAKVYTSGKDQIKLVKGQNFFI  107


>ref|NP_001235375.1| uncharacterized protein LOC100305948 precursor [Glycine max]
gb|ACU13882.1| unknown [Glycine max]
Length=121

Score = 68.6 bits (166),  Expect = 9e-13
Identities = 45/111 (41%), Positives = 59/111 (53%), Gaps = 10/111 (9%)
Frame = +1

Query  7    ALVVAAAMVSIMLQLVLHFDEAKAKNYVVGNTYNAPAFYGWTDVSPSHIYYPSGLTLRTG  186
AL   +A+V ++  LVL  + A+A  Y VG++       GWT    + + +P G   R G
Sbjct  2    ALGRGSAVVLLLCFLVLQSEMARAATYRVGDSR------GWTF---NTVTWPQGKRFRAG  52

Query  187  DTLQFTYYNKFHNVVGVGLNGYKNCDSNRGG-FFRSGNDTIPLKPGWNYFI  336
DTL F Y    HNVV V   GY +C + RG   +RSG D I L  G NYFI
Sbjct  53   DTLAFNYSPGAHNVVAVSKAGYDSCKTPRGAKVYRSGKDQIRLARGQNYFI  103


>emb|CAA10134.1| basic blue copper protein [Cicer arietinum]
Length=122

Score = 66.6 bits (161),  Expect = 5e-12
Identities = 43/107 (40%), Positives = 57/107 (53%), Gaps = 10/107 (9%)
Frame = +1

Query  19   AAAMVSIMLQLVLHFDEAKAKNYVVGNTYNAPAFYGWTDVSPSHIYYPSGLTLRTGDTLQ  198
+A +V ++  LV+H + A+A  Y VG         GWT    + I +P+G   + GDTL
Sbjct  7    SALVVLLVCFLVIHSELAQAAIYTVGGAG------GWTF---NTIAWPNGKNFKAGDTLV  57

Query  199  FTYYNKFHNVVGVGLNGYKNCDSNRGG-FFRSGNDTIPLKPGWNYFI  336
F Y    HNVV V   GY +C + RG   +RSG D I L  G NYFI
Sbjct  58   FNYSPGAHNVVAVSKAGYGSCKTPRGAKVYRSGKDQIRLARGQNYFI  104


Database: All non-redundant GenBank CDS translations+PDB+SwissProt+PIR+PRF
excluding environmental samples from WGS projects
Posted date:  Apr 23, 2012  4:44 PM
Number of letters in database: 6,150,218,869
Number of sequences in database:  17,919,084

Lambda      K        H
0.318    0.134    0.401
Gapped
Lambda      K        H
0.267   0.0410    0.140
Matrix: BLOSUM62
Gap Penalties: Existence: 11, Extension: 1
Number of Sequences: 17919084
Number of Hits to DB: 191802069
Number of extensions: 4302931
Number of successful extensions: 10016
Number of sequences better than 1e-10: 1
Number of HSP's better than 1e-10 without gapping: 0
Number of HSP's gapped: 9991
Number of HSP's successfully gapped: 1
Length of query: 337
Length of database: 6150218869
Length adjustment: 80
Effective length of query: 257
Effective length of database: 4716692149
Effective search space: 150934148768
Effective search space used: 150934148768
T: 12
A: 40
X1: 16 (7.3 bits)
X2: 38 (14.6 bits)
X3: 64 (24.7 bits)
S1: 41 (20.4 bits)
S2: 171 (70.5 bits)
ka-blk-alpha gapped: 1.9
ka-blk-alpha ungapped: 0.7916
ka-blk-alpha_v gapped: 42.6028
ka-blk-alpha_v ungapped: 4.96466
ka-blk-sigma gapped: 43.6362


<PRE>


A. Schaffer, Jinghui Zhang, Zheng Zhang, Webb Miller, and
David J. Lipman (1997), "Gapped BLAST and PSI-BLAST: a new
generation of protein database search programs", Nucleic
Acids Res. 25:3389-3402.


RID: UPD1V0E601S


Database: All non-redundant GenBank CDS
translations+PDB+SwissProt+PIR+PRF excluding environmental samples
from WGS projects
17,919,084 sequences; 6,150,218,869 total letters
Query= TrVeIntZeamaGB1_1803

Length=883


Score     E
Sequences producing significant alignments:                       (Bits)  Value

ref|XP_002522043.1|  phosphate abc transporter, putative [Rici...   369    6e-125
ref|XP_002325227.1|  predicted protein [Populus trichocarpa] >...   367    1e-124
ref|XP_002266816.1|  PREDICTED: ABC transporter I family membe...   360    1e-121
emb|CAN70271.1|  hypothetical protein VITISV_010974 [Vitis vin...   359    1e-121
ref|XP_003530971.1|  PREDICTED: ABC transporter I family membe...   352    2e-118

ALIGNMENTS
>ref|XP_002522043.1| phosphate abc transporter, putative [Ricinus communis]
gb|EEF40243.1| phosphate abc transporter, putative [Ricinus communis]
Length=276

Score =  369 bits (946),  Expect = 6e-125
Identities = 181/236 (77%), Positives = 215/236 (91%), Gaps = 0/236 (0%)
Frame = -1

Query  865  KIEVRGLTKVSDKDVRILNKVNLDIQRGVIMGVIGPSGSGKSTFLRALNRLWEPASGSVF  686
K  +R LT+ +D   +ILN VNLD+ +GVI+G++GPSGSGKSTFLR+LNRLWEP  G+VF
Sbjct  41   KFRIRNLTRETDGGAKILNGVNLDVPKGVIVGIVGPSGSGKSTFLRSLNRLWEPPPGTVF  100

Query  685  LDGLDICELDVLNLRRKVGMLFQLPALFEGTVADNVRYGPQLRGQKLSDVDVHTLLALAD  506
LDG DI +LDVL+LRRKVGMLFQ+P LFEGT+ADN+RYGPQLRG+KLSD +VH LL LAD
Sbjct  101  LDGCDIRDLDVLSLRRKVGMLFQIPVLFEGTIADNIRYGPQLRGKKLSDNEVHKLLILAD  160

Query  505  LDPSFYNKSGGELSVGQAQRVALARTLANEPEVLLLDEPTSALDPISTQNIEDVLLKLKK  326
LD SF+ K+ GELSVGQAQRVALARTLANEPEVLLLDEPTSALDPISTQNIE+V++KLKK
Sbjct  161  LDSSFHKKNYGELSVGQAQRVALARTLANEPEVLLLDEPTSALDPISTQNIEEVIVKLKK  220

Query  325  DRGMTIVMVSHSIKQIQRIADVVCLVVDGEIVEILEPNKLSEAKHPMAKRFLELGS  158
++GMTIVMVSHSIKQIQR+ADVVCL+V+GE+VE+L+PN+LSEAKHPMA+RFL+L S
Sbjct  221  NQGMTIVMVSHSIKQIQRVADVVCLLVNGEVVEVLKPNELSEAKHPMAQRFLQLSS  276


>ref|XP_002325227.1| predicted protein [Populus trichocarpa]
gb|EEF03792.1| predicted protein [Populus trichocarpa]
Length=272

Score =  367 bits (943),  Expect = 1e-124
Identities = 184/237 (78%), Positives = 215/237 (91%), Gaps = 0/237 (0%)
Frame = -1

Query  868  AKIEVRGLTKVSDKDVRILNKVNLDIQRGVIMGVIGPSGSGKSTFLRALNRLWEPASGSV  689
AK  +R LTKVSD  V ILN +N+DI +G+I+G+IGPSGSGKST LRALNRLWEP SG+V
Sbjct  36   AKFRIRNLTKVSDAGVPILNGINMDIPKGMIVGIIGPSGSGKSTVLRALNRLWEPPSGTV  95

Query  688  FLDGLDICELDVLNLRRKVGMLFQLPALFEGTVADNVRYGPQLRGQKLSDVDVHTLLALA  509
FLDG D+ +LDVL  RRKVGMLFQLPALF+GTVADN+RYGPQL+G+KL+D +V+ LL+LA
Sbjct  96   FLDGHDVKDLDVLGHRRKVGMLFQLPALFDGTVADNIRYGPQLKGKKLTDDEVYKLLSLA  155

Query  508  DLDPSFYNKSGGELSVGQAQRVALARTLANEPEVLLLDEPTSALDPISTQNIEDVLLKLK  329
DLD SFY K+  ELSVGQAQRVALARTLANEPEVLLLDEPTSALDPISTQNIEDVL+KLK
Sbjct  156  DLDSSFYKKTSNELSVGQAQRVALARTLANEPEVLLLDEPTSALDPISTQNIEDVLVKLK  215

Query  328  KDRGMTIVMVSHSIKQIQRIADVVCLVVDGEIVEILEPNKLSEAKHPMAKRFLELGS  158
K +G+T+V+VSHSIKQIQRIADVVCL+V+GEIVE+L+P+ LSEAKHPMA+RFL+LGS
Sbjct  216  KQQGLTVVIVSHSIKQIQRIADVVCLLVNGEIVEVLKPDDLSEAKHPMAQRFLQLGS  272


>ref|XP_002266816.1| PREDICTED: ABC transporter I family member 17 [Vitis vinifera]
emb|CBI17869.3| unnamed protein product [Vitis vinifera]
Length=268

Score =  360 bits (924),  Expect = 1e-121
Identities = 183/236 (78%), Positives = 206/236 (87%), Gaps = 0/236 (0%)
Frame = -1

Query  865  KIEVRGLTKVSDKDVRILNKVNLDIQRGVIMGVIGPSGSGKSTFLRALNRLWEPASGSVF  686
K  VR L KVS+    IL  +++D+ +G I+GVIGPSGSGKST LR LNRLWEP SG+V+
Sbjct  33   KFRVRNLIKVSESGEAILRGIDVDVPKGAIVGVIGPSGSGKSTLLRVLNRLWEPPSGTVY  92

Query  685  LDGLDICELDVLNLRRKVGMLFQLPALFEGTVADNVRYGPQLRGQKLSDVDVHTLLALAD  506
LDG DI ELDVL LRRKVGMLFQLP LFEGTVADN+RYGPQLRG+KL+D +V  LL LAD
Sbjct  93   LDGTDIRELDVLGLRRKVGMLFQLPVLFEGTVADNIRYGPQLRGKKLTDNEVLKLLTLAD  152

Query  505  LDPSFYNKSGGELSVGQAQRVALARTLANEPEVLLLDEPTSALDPISTQNIEDVLLKLKK  326
LD SF  K+GGELSVGQAQRVALARTLANEPEVLLLDEPTSALDPISTQNIEDV++KLKK
Sbjct  153  LDSSFMKKTGGELSVGQAQRVALARTLANEPEVLLLDEPTSALDPISTQNIEDVIVKLKK  212

Query  325  DRGMTIVMVSHSIKQIQRIADVVCLVVDGEIVEILEPNKLSEAKHPMAKRFLELGS  158
RGMT+VMVSHSIKQIQRIAD VCL+VDGEI+E+LEP+KLSEA+HPMA RFL+L S
Sbjct  213  SRGMTVVMVSHSIKQIQRIADRVCLLVDGEIIEVLEPDKLSEARHPMALRFLQLSS  268


>emb|CAN70271.1| hypothetical protein VITISV_010974 [Vitis vinifera]
Length=251

Score =  359 bits (922),  Expect = 1e-121
Identities = 184/236 (78%), Positives = 205/236 (87%), Gaps = 0/236 (0%)
Frame = -1

Query  865  KIEVRGLTKVSDKDVRILNKVNLDIQRGVIMGVIGPSGSGKSTFLRALNRLWEPASGSVF  686
K  VR L KVS+    IL  +++D+ +G I+GVIGPSGSGKST LR LNRLWEP SG+V+
Sbjct  16   KFRVRNLIKVSESGEAILRGIDVDVPKGAIVGVIGPSGSGKSTLLRVLNRLWEPPSGTVY  75

Query  685  LDGLDICELDVLNLRRKVGMLFQLPALFEGTVADNVRYGPQLRGQKLSDVDVHTLLALAD  506
LDG DI ELDVL LRRKVGMLFQLP LFEGTVADN+RYGPQLRG+KL+D +V  LL LAD
Sbjct  76   LDGTDIRELDVLGLRRKVGMLFQLPVLFEGTVADNIRYGPQLRGKKLTDNEVLKLLTLAD  135

Query  505  LDPSFYNKSGGELSVGQAQRVALARTLANEPEVLLLDEPTSALDPISTQNIEDVLLKLKK  326
LD SF  K+GGELSVGQAQRVALARTLANEPEVLLLDEPTSALDPISTQNIEDV++KLKK
Sbjct  136  LDSSFMKKTGGELSVGQAQRVALARTLANEPEVLLLDEPTSALDPISTQNIEDVIVKLKK  195

Query  325  DRGMTIVMVSHSIKQIQRIADVVCLVVDGEIVEILEPNKLSEAKHPMAKRFLELGS  158
RGMTIVMVSHSIKQIQRIAD VCL+VDGEI E+LEP+KLSEA+HPMA RFL+L S
Sbjct  196  SRGMTIVMVSHSIKQIQRIADRVCLLVDGEITEVLEPDKLSEARHPMALRFLQLSS  251


>ref|XP_003530971.1| PREDICTED: ABC transporter I family member 17-like [Glycine max]
Length=260

Score =  352 bits (902),  Expect = 2e-118
Identities = 178/236 (75%), Positives = 204/236 (86%), Gaps = 0/236 (0%)
Frame = -1

Query  865  KIEVRGLTKVSDKDVRILNKVNLDIQRGVIMGVIGPSGSGKSTFLRALNRLWEPASGSVF  686
K  +R L++VS+  V IL  +NL+I  GVI+GVIGPSGSGKSTFLRALNRLWEP S SVF
Sbjct  25   KFLIRNLSRVSEDGVPILKGINLEIPEGVIVGVIGPSGSGKSTFLRALNRLWEPPSASVF  84

Query  685  LDGLDICELDVLNLRRKVGMLFQLPALFEGTVADNVRYGPQLRGQKLSDVDVHTLLALAD  506
LD  DIC LDVL+LRR V MLFQLPALFEG+VADNVRYGPQLRG+KLSD +V  LL +AD
Sbjct  85   LDAQDICHLDVLSLRRNVAMLFQLPALFEGSVADNVRYGPQLRGKKLSDDEVRKLLLMAD  144

Query  505  LDPSFYNKSGGELSVGQAQRVALARTLANEPEVLLLDEPTSALDPISTQNIEDVLLKLKK  326
LD SF +KSG ELSVGQAQRVALARTLAN P+VLLLDEPTSALDPIST+NIED L+KL K
Sbjct  145  LDASFMDKSGAELSVGQAQRVALARTLANSPQVLLLDEPTSALDPISTENIEDALVKLNK  204

Query  325  DRGMTIVMVSHSIKQIQRIADVVCLVVDGEIVEILEPNKLSEAKHPMAKRFLELGS  158
++GMT++MVSHSIKQIQRIA +VCL+VDGEIVE+L P+ LS+A HPMAKRFL+L S
Sbjct  205  NQGMTVIMVSHSIKQIQRIAHIVCLLVDGEIVEVLNPHNLSQANHPMAKRFLQLSS  260


Database: All non-redundant GenBank CDS translations+PDB+SwissProt+PIR+PRF
excluding environmental samples from WGS projects
Posted date:  Apr 23, 2012  4:44 PM
Number of letters in database: 6,150,218,869
Number of sequences in database:  17,919,084

Lambda      K        H
0.318    0.134    0.401
Gapped
Lambda      K        H
0.267   0.0410    0.140
Matrix: BLOSUM62
Gap Penalties: Existence: 11, Extension: 1
Number of Sequences: 17919084
Number of Hits to DB: 446797928
Number of extensions: 9172181
Number of successful extensions: 46643
Number of sequences better than 1e-10: 4884
Number of HSP's better than 1e-10 without gapping: 0
Number of HSP's gapped: 39311
Number of HSP's successfully gapped: 5248
Length of query: 883
Length of database: 6150218869
Length adjustment: 139
Effective length of query: 744
Effective length of database: 3659466193
Effective search space: 567217259915
Effective search space used: 567217259915
T: 12
A: 40
X1: 16 (7.3 bits)
X2: 38 (14.6 bits)
X3: 64 (24.7 bits)
S1: 41 (20.4 bits)
S2: 176 (72.4 bits)
ka-blk-alpha gapped: 1.9
ka-blk-alpha ungapped: 0.7916
ka-blk-alpha_v gapped: 42.6028
ka-blk-alpha_v ungapped: 4.96466
ka-blk-sigma gapped: 43.6362


<PRE>


A. Schaffer, Jinghui Zhang, Zheng Zhang, Webb Miller, and
David J. Lipman (1997), "Gapped BLAST and PSI-BLAST: a new
generation of protein database search programs", Nucleic
Acids Res. 25:3389-3402.


RID: UPDW2EBY012


Database: All non-redundant GenBank CDS
translations+PDB+SwissProt+PIR+PRF excluding environmental samples
from WGS projects
17,919,084 sequences; 6,150,218,869 total letters
Query= TrVeIntZeamaGB1_19049

Length=296


Score     E
Sequences producing significant alignments:                       (Bits)  Value

ref|XP_002275557.1|  PREDICTED: putative expansin-B2 [Vitis vi...   103    8e-25
gb|AAZ08315.1|  putative beta-expansin [Eucalyptus globulus]       99.4    8e-24
gb|EAY95094.1|  hypothetical protein OsI_16909 [Oryza sativa I...  95.5    5e-22
emb|CAH67407.1|  OSIGBa0143N19.1 [Oryza sativa Indica Group]       95.5    5e-22
ref|NP_001053501.2|  Os04g0552000 [Oryza sativa Japonica Group...  95.1    7e-22

ALIGNMENTS
>ref|XP_002275557.1| PREDICTED: putative expansin-B2 [Vitis vinifera]
emb|CBI16592.3| unnamed protein product [Vitis vinifera]
Length=273

Score =  103 bits (256),  Expect = 8e-25
Identities = 49/96 (51%), Positives = 70/96 (73%), Gaps = 1/96 (1%)
Frame = +3

Query  3    GEADQLRNVRRLQIQYQKVGCDFSGVNVAFRIDPDSKPSYFATAIEYENGDG-LTGVEIR  179
G+ADQLRN   LQIQY++V C++ G +VAF +D  S P+YFA+ IEYE+GDG L GV+++
Sbjct  146  GQADQLRNAGILQIQYRRVECEYPGASVAFHVDSGSNPNYFASLIEYEDGDGELAGVDLQ  205

Query  180  QANTNGEWLPMELLSGAIFKVNLTEGYTPPFSIKLT  287
QA  +  W+PM+   GA++K++   G   PFSI+LT
Sbjct  206  QALHSNSWVPMQQSWGAVWKLDSGSGLRAPFSIRLT  241


>gb|AAZ08315.1| putative beta-expansin [Eucalyptus globulus]
Length=210

Score = 99.4 bits (246),  Expect = 8e-24
Identities = 51/96 (53%), Positives = 65/96 (68%), Gaps = 1/96 (1%)
Frame = +3

Query  3    GEADQLRNVRRLQIQYQKVGCDFSGVNVAFRIDPDSKPSYFATAIEYENGDG-LTGVEIR  179
G+AD+LRN   LQIQYQKV C+F G  VAF +D  S P+YFA  IEYE+GDG L  V ++
Sbjct  83   GKADELRNAGVLQIQYQKVKCNFPGAKVAFHVDSGSNPNYFAALIEYEDGDGELGAVNLK  142

Query  180  QANTNGEWLPMELLSGAIFKVNLTEGYTPPFSIKLT  287
QA  +  WLPM+   GA++K++       PFSIKLT
Sbjct  143  QALDSDSWLPMQQSWGAVWKLDGAGQLRAPFSIKLT  178


>gb|EAY95094.1| hypothetical protein OsI_16909 [Oryza sativa Indica Group]
Length=264

Score = 95.5 bits (236),  Expect = 5e-22
Identities = 47/99 (47%), Positives = 63/99 (64%), Gaps = 1/99 (1%)
Frame = +3

Query  3    GEADQLRNVRRLQIQYQKVGCDFSGVNVAFRIDPDSKPSYFATAIEYENGDG-LTGVEIR  179
G+ADQLR    LQIQY +V C++ GV + F +D  S P+YFA  ++YENGDG L+GVE+
Sbjct  140  GQADQLRAAGVLQIQYNRVPCNWGGVKLTFVVDAGSNPNYFAVLVKYENGDGDLSGVELM  199

Query  180  QANTNGEWLPMELLSGAIFKVNLTEGYTPPFSIKLTDSS  296
Q      W  M+   GA++K+N       PFSI+LT SS
Sbjct  200  QTGAGAAWTQMQQSWGAVWKLNAGSALQAPFSIRLTSSS  238


>emb|CAH67407.1| OSIGBa0143N19.1 [Oryza sativa Indica Group]
Length=264

Score = 95.5 bits (236),  Expect = 5e-22
Identities = 47/99 (47%), Positives = 63/99 (64%), Gaps = 1/99 (1%)
Frame = +3

Query  3    GEADQLRNVRRLQIQYQKVGCDFSGVNVAFRIDPDSKPSYFATAIEYENGDG-LTGVEIR  179
G+ADQLR    LQIQY +V C++ GV + F +D  S P+YFA  ++YENGDG L+GVE+
Sbjct  140  GQADQLRAAGVLQIQYNRVPCNWGGVKLTFVVDAGSNPNYFAVLVKYENGDGDLSGVELM  199

Query  180  QANTNGEWLPMELLSGAIFKVNLTEGYTPPFSIKLTDSS  296
Q      W  M+   GA++K+N       PFSI+LT SS
Sbjct  200  QTGAGAAWTQMQQSWGAVWKLNAGSALQAPFSIRLTSSS  238


>ref|NP_001053501.2| Os04g0552000 [Oryza sativa Japonica Group]
sp|Q7XT40.2|EXB15_ORYSJ RecName: Full=Expansin-B15; AltName: Full=Beta-expansin-15; AltName:
Full=OsEXPB15; AltName: Full=OsaEXPb1.16; Flags: Precursor
gb|AAM73779.1|AF391108_1 beta-expansin OsEXPB15 [Oryza sativa]
emb|CAE01687.2| OSJNBa0010H02.7 [Oryza sativa Japonica Group]
gb|EAZ31563.1| hypothetical protein OsJ_15706 [Oryza sativa Japonica Group]
dbj|BAF15415.2| Os04g0552000 [Oryza sativa Japonica Group]
Length=264

Score = 95.1 bits (235),  Expect = 7e-22
Identities = 47/99 (47%), Positives = 63/99 (64%), Gaps = 1/99 (1%)
Frame = +3

Query  3    GEADQLRNVRRLQIQYQKVGCDFSGVNVAFRIDPDSKPSYFATAIEYENGDG-LTGVEIR  179
G+ADQLR    LQIQY +V C++ GV + F +D  S P+YFA  ++YENGDG L+GVE+
Sbjct  140  GQADQLRAAGVLQIQYNRVPCNWGGVKLTFVVDVGSNPNYFAVLVKYENGDGDLSGVELM  199

Query  180  QANTNGEWLPMELLSGAIFKVNLTEGYTPPFSIKLTDSS  296
Q      W  M+   GA++K+N       PFSI+LT SS
Sbjct  200  QTGAGAAWTQMQQSWGAVWKLNAGSALQAPFSIRLTSSS  238


Database: All non-redundant GenBank CDS translations+PDB+SwissProt+PIR+PRF
excluding environmental samples from WGS projects
Posted date:  Apr 23, 2012  4:44 PM
Number of letters in database: 6,150,218,869
Number of sequences in database:  17,919,084

Lambda      K        H
0.318    0.134    0.401
Gapped
Lambda      K        H
0.267   0.0410    0.140
Matrix: BLOSUM62
Gap Penalties: Existence: 11, Extension: 1
Number of Sequences: 17919084
Number of Hits to DB: 3261458740
Number of extensions: 70392146
Number of successful extensions: 165488
Number of sequences better than 1e-10: 150
Number of HSP's better than 1e-10 without gapping: 0
Number of HSP's gapped: 165282
Number of HSP's successfully gapped: 152
Length of query: 296
Length of database: 6150218869
Length adjustment: 67
Effective length of query: 229
Effective length of database: 4949640241
Effective search space: 153438847471
Effective search space used: 153438847471
T: 12
A: 40
X1: 16 (7.3 bits)
X2: 38 (14.6 bits)
X3: 64 (24.7 bits)
S1: 41 (20.4 bits)
S2: 171 (70.5 bits)
ka-blk-alpha gapped: 1.9
ka-blk-alpha ungapped: 0.7916
ka-blk-alpha_v gapped: 42.6028
ka-blk-alpha_v ungapped: 4.96466
ka-blk-sigma gapped: 43.6362


<PRE>


A. Schaffer, Jinghui Zhang, Zheng Zhang, Webb Miller, and
David J. Lipman (1997), "Gapped BLAST and PSI-BLAST: a new
generation of protein database search programs", Nucleic
Acids Res. 25:3389-3402.


RID: UPCM23EY016


Database: All non-redundant GenBank CDS
translations+PDB+SwissProt+PIR+PRF excluding environmental samples
from WGS projects
17,919,084 sequences; 6,150,218,869 total letters
Query= TrVeIntZeamaGB1_193

Length=1305


Score     E
Sequences producing significant alignments:                       (Bits)  Value

ref|XP_003635659.1|  PREDICTED: cytokinin dehydrogenase 3-like...   407    6e-136
emb|CAN80714.1|  hypothetical protein VITISV_042932 [Vitis vin...   409    3e-135
ref|XP_002264445.1|  PREDICTED: cytokinin dehydrogenase 3 [Vit...   408    9e-135
emb|CAN77185.1|  hypothetical protein VITISV_039458 [Vitis vin...   407    2e-134
emb|CBI37295.3|  unnamed protein product [Vitis vinifera]           410    6e-134

ALIGNMENTS
>ref|XP_003635659.1| PREDICTED: cytokinin dehydrogenase 3-like, partial [Vitis vinifera]
Length=418

Score =  407 bits (1047),  Expect = 6e-136
Identities = 217/419 (52%), Positives = 279/419 (67%), Gaps = 17/419 (4%)
Frame = +3

Query  3     VRGQAMALNGVVVNMTNEKQIKVG---------LNKTYVDVGAGASWIDVLRATLKYGSA  155
+RGQAMA +GVVV M +      G         ++ +Y D G    WIDVL+ATLK+G A
Sbjct  2     LRGQAMAPHGVVVEMRSLNNCSRGSGIRVTKNPISGSYADAGGEQLWIDVLQATLKHGLA  61

Query  156   PLSWTDYLYLTVGGTLSNAGIGGQTFLHGPQIANVLQLEVVTGKGELVTCSPRIIPELYF  335
P+SWTDYLYLT+GGTLSNAGI GQTF HGPQI+NV +++V+TGKGELVTCS     EL+F
Sbjct  62    PVSWTDYLYLTIGGTLSNAGISGQTFRHGPQISNVYEMDVLTGKGELVTCSKDTNSELFF  121

Query  336   GVLGGLGQFGIITRARIVLDKAPKRVKWARLIYSNFAKFARDQEHLISTNASSSYVEGFI  515
VLGGLGQFGII RARI L  APKRVKW +++Y +F+ F+RDQEHLIS N    Y+EG +
Sbjct  122   AVLGGLGQFGIIIRARIALKPAPKRVKWIQMLYDDFSTFSRDQEHLISIN-GLDYLEGSL  180

Query  516   IVNTSTTDQWIPTFPISPSDQSNISALLNNQSILYAIEVAKYYDDQSTSTIYADFQKLLN  695
++  S+ + W  +F  SPS+   IS+L++   I+Y +EV KYYD+ ++ T+  + Q+LL
Sbjct  181   LMQNSSPNNWRSSF--SPSEYPRISSLISKNGIIYCLEVVKYYDELTSHTVDEELQELLK  238

Query  696   ELNFNKGLGFITDVSFFDFTNRV----INLDTPETGSLLAHTWLNLFIPKSRIYDFNRLV  863
LNF  G  F  DVS  DF NRV    +NL        + H WLNLF+P SRI DFN  V
Sbjct  239   GLNFLPGFVFTKDVSLVDFLNRVHSEELNLRAKGLWD-VPHPWLNLFVPGSRISDFNSGV  297

Query  864   LAGMLPSLKKNPGTFIFYPLNKNKWDDKMSAVTSDEAVFYTLGLLNSSPLDKYQSFTAFN  1043
+LP + +  GTF+ YP+ +NKWDD+ SAV  DE +FYT+GLL+SS  D ++     N
Sbjct  298   FRDILPKINQTTGTFLVYPVIRNKWDDRTSAVIPDEDIFYTVGLLHSSGADDWEPLENQN  357

Query  1044  SKVLSVCKAAGINVKEYLPNYDNMNAWMNHFGTKWVTFSTkkkkfdpkkRLSPGQRIFN  1220
++L  C  AGI +K YL  Y     WMNHFG KW TF  +K +FDPK  LSPGQ+IFN
Sbjct  358   KEILKFCDKAGIKIKRYLSRYTTKKDWMNHFGPKWRTFEDRKAQFDPKMILSPGQQIFN  416


>emb|CAN80714.1| hypothetical protein VITISV_042932 [Vitis vinifera]
Length=522

Score =  409 bits (1052),  Expect = 3e-135
Identities = 218/419 (52%), Positives = 278/419 (66%), Gaps = 17/419 (4%)
Frame = +3

Query  3     VRGQAMALNGVVVNMTNEKQIKVGLN---------KTYVDVGAGASWIDVLRATLKYGSA  155
+RGQAMA +GVVV M +      G            +Y DVG    WIDVL+ATLK+G A
Sbjct  106   LRGQAMAXHGVVVEMRSLNNCSXGSGIRVTKNPIWGSYADVGGEQQWIDVLQATLKHGLA  165

Query  156   PLSWTDYLYLTVGGTLSNAGIGGQTFLHGPQIANVLQLEVVTGKGELVTCSPRIIPELYF  335
P+SWTDYLYLT+GGTLSNAGI GQTF HGPQI+NV +++V+TGKGELVTCS     EL+F
Sbjct  166   PVSWTDYLYLTIGGTLSNAGISGQTFRHGPQISNVYEMDVLTGKGELVTCSKDTNSELFF  225

Query  336   GVLGGLGQFGIITRARIVLDKAPKRVKWARLIYSNFAKFARDQEHLISTNASSSYVEGFI  515
VLGGLGQFGII RARI L  APKRVKW +++Y +F+ F+RDQEHLIS N    Y+EG +
Sbjct  226   AVLGGLGQFGIIIRARIALKPAPKRVKWIQMLYDDFSTFSRDQEHLISIN-GLDYLEGSL  284

Query  516   IVNTSTTDQWIPTFPISPSDQSNISALLNNQSILYAIEVAKYYDDQSTSTIYADFQKLLN  695
++  S+ + W  +F  SPS+   IS+L++   I+Y +EV KYYD+ ++ T+  + Q+LL
Sbjct  285   LMQNSSPNNWRSSF--SPSEYPRISSLISKNGIIYCLEVVKYYDELTSHTVDEELQELLK  342

Query  696   ELNFNKGLGFITDVSFFDFTNRV----INLDTPETGSLLAHTWLNLFIPKSRIYDFNRLV  863
LNF  G  F  DVS  DF NRV    +NL        + H WLNLF+P SRI DFN  V
Sbjct  343   GLNFLPGFVFTKDVSLVDFLNRVHSEELNLRAKGLWD-VPHPWLNLFVPGSRISDFNSGV  401

Query  864   LAGMLPSLKKNPGTFIFYPLNKNKWDDKMSAVTSDEAVFYTLGLLNSSPLDKYQSFTAFN  1043
+LP + +  GTF+ YP+ +NKWDD+ SAV  DE +FYT+GLL+SS  D ++     N
Sbjct  402   FRDILPKINQTTGTFLVYPVIRNKWDDRTSAVIPDEDIFYTVGLLHSSGADDWEPLENQN  461

Query  1044  SKVLSVCKAAGINVKEYLPNYDNMNAWMNHFGTKWVTFSTkkkkfdpkkRLSPGQRIFN  1220
++L  C  AGI +K YL  Y     WMNHFG KW TF  +K +FDPK  LSPGQ+IFN
Sbjct  462   KEILKFCDKAGIKIKRYLSRYTTKKDWMNHFGPKWRTFEDRKAQFDPKMILSPGQQIFN  520


>ref|XP_002264445.1| PREDICTED: cytokinin dehydrogenase 3 [Vitis vinifera]
Length=522

Score =  408 bits (1049),  Expect = 9e-135
Identities = 217/419 (52%), Positives = 279/419 (67%), Gaps = 17/419 (4%)
Frame = +3

Query  3     VRGQAMALNGVVVNMTNEKQIKVG---------LNKTYVDVGAGASWIDVLRATLKYGSA  155
+RGQAMA +GVVV M +      G         ++ +Y D G    WIDVL+ATLK+G A
Sbjct  106   LRGQAMAPHGVVVEMRSLNNCSRGSGIRVTKNPISGSYADAGGEQLWIDVLQATLKHGLA  165

Query  156   PLSWTDYLYLTVGGTLSNAGIGGQTFLHGPQIANVLQLEVVTGKGELVTCSPRIIPELYF  335
P+SWTDYLYLT+GGTLSNAGI GQTF HGPQI+NV +++V+TGKGELVTCS     EL+F
Sbjct  166   PVSWTDYLYLTIGGTLSNAGISGQTFRHGPQISNVYEMDVLTGKGELVTCSKDTNSELFF  225

Query  336   GVLGGLGQFGIITRARIVLDKAPKRVKWARLIYSNFAKFARDQEHLISTNASSSYVEGFI  515
VLGGLGQFGII RARI L  APKRVKW +++Y +F+ F+RDQEHLIS N    Y+EG +
Sbjct  226   AVLGGLGQFGIIIRARIALKPAPKRVKWIQMLYDDFSTFSRDQEHLISIN-GLDYLEGSL  284

Query  516   IVNTSTTDQWIPTFPISPSDQSNISALLNNQSILYAIEVAKYYDDQSTSTIYADFQKLLN  695
++  S+ + W  +F  SPS+   IS+L++   I+Y +EV KYYD+ ++ T+  + Q+LL
Sbjct  285   LMQNSSPNNWRSSF--SPSEYPRISSLISKNGIIYCLEVVKYYDELTSHTVDEELQELLK  342

Query  696   ELNFNKGLGFITDVSFFDFTNRV----INLDTPETGSLLAHTWLNLFIPKSRIYDFNRLV  863
LNF  G  F  DVS  DF NRV    +NL        + H WLNLF+P SRI DFN  V
Sbjct  343   GLNFLPGFVFTKDVSLVDFLNRVHSEELNLQAKGLWD-VPHPWLNLFVPGSRISDFNSGV  401

Query  864   LAGMLPSLKKNPGTFIFYPLNKNKWDDKMSAVTSDEAVFYTLGLLNSSPLDKYQSFTAFN  1043
+LP + +  GTF+ YP+ +NKWDD+ SAV  DE +FYT+GLL+SS  D ++     N
Sbjct  402   FRDILPKINQTTGTFLVYPVIRNKWDDRTSAVIPDEDIFYTVGLLHSSGADDWEPLENQN  461

Query  1044  SKVLSVCKAAGINVKEYLPNYDNMNAWMNHFGTKWVTFSTkkkkfdpkkRLSPGQRIFN  1220
++L  C  AGI +K YL  Y     WMNHFG KW TF  +K +FDPK  LSPGQ+IFN
Sbjct  462   KEILQFCDKAGIKIKRYLSRYTTKEDWMNHFGPKWRTFEDRKAQFDPKLILSPGQQIFN  520


>emb|CAN77185.1| hypothetical protein VITISV_039458 [Vitis vinifera]
Length=522

Score =  407 bits (1047),  Expect = 2e-134
Identities = 217/419 (52%), Positives = 277/419 (66%), Gaps = 17/419 (4%)
Frame = +3

Query  3     VRGQAMALNGVVVNMTNEKQIKVGLN---------KTYVDVGAGASWIDVLRATLKYGSA  155
+RGQAMA +GVVV M +      G            +Y DVG    WIDVL+ATLK+G A
Sbjct  106   LRGQAMASHGVVVEMRSLNNCSCGSGIRVTKNPIWGSYADVGGEQQWIDVLQATLKHGLA  165

Query  156   PLSWTDYLYLTVGGTLSNAGIGGQTFLHGPQIANVLQLEVVTGKGELVTCSPRIIPELYF  335
P+SWTDYLYLT+GGTLSNAGI GQTF HGPQI+NV +++V+TGKGELVTCS     EL+F
Sbjct  166   PVSWTDYLYLTIGGTLSNAGISGQTFRHGPQISNVYEMDVLTGKGELVTCSKDTNSELFF  225

Query  336   GVLGGLGQFGIITRARIVLDKAPKRVKWARLIYSNFAKFARDQEHLISTNASSSYVEGFI  515
VLGGLGQFGIITRARI L+ AP+RVKW +++Y +F+ F+RDQEHLIS N    Y+EG +
Sbjct  226   AVLGGLGQFGIITRARIALEPAPERVKWIQMLYDDFSTFSRDQEHLISIN-GLDYLEGSL  284

Query  516   IVNTSTTDQWIPTFPISPSDQSNISALLNNQSILYAIEVAKYYDDQSTSTIYADFQKLLN  695
+  S  + W  +F  SPS+   IS+L++   I+Y +EV KYYD+ ++ T+  + Q+LL
Sbjct  285   XMQNSXPNNWRSSF--SPSEYPRISSLISKNGIIYCLEVVKYYDELTSHTVDEELQELLK  342

Query  696   ELNFNKGLGFITDVSFFDFTNRV----INLDTPETGSLLAHTWLNLFIPKSRIYDFNRLV  863
LNF  G  F  DVS  DF NRV    +NL        + H WLNLF+P SRI DFN  V
Sbjct  343   GLNFLPGFVFTKDVSLVDFLNRVHSEELNLRAKGLWD-VPHPWLNLFVPGSRISDFNSGV  401

Query  864   LAGMLPSLKKNPGTFIFYPLNKNKWDDKMSAVTSDEAVFYTLGLLNSSPLDKYQSFTAFN  1043
+LP + +  GTF+ YP+ +NKWDD+ SAV  DE +FYT+G L+SS  D ++     N
Sbjct  402   FRDILPKINQTTGTFLVYPVIRNKWDDRTSAVIPDEDIFYTVGXLHSSGADDWEPLENQN  461

Query  1044  SKVLSVCKAAGINVKEYLPNYDNMNAWMNHFGTKWVTFSTkkkkfdpkkRLSPGQRIFN  1220
++L  C  AGI +K YL  Y     WMNHFG KW TF  +K +FDPK  LSPGQ+IFN
Sbjct  462   KEILKFCDKAGIKIKRYLSRYTTKXDWMNHFGPKWXTFEDRKAQFDPKMILSPGQQIFN  520


>emb|CBI37295.3| unnamed protein product [Vitis vinifera]
Length=632

Score =  410 bits (1053),  Expect = 6e-134
Identities = 218/419 (52%), Positives = 278/419 (66%), Gaps = 17/419 (4%)
Frame = +3

Query  3     VRGQAMALNGVVVNMTNEKQIKVGLN---------KTYVDVGAGASWIDVLRATLKYGSA  155
+RGQAMA +GVVV M +      G            +Y DVG    WIDVL+ATLK+G A
Sbjct  216   LRGQAMASHGVVVEMRSLNNCSCGSGIRVTKNPIWGSYADVGGEQQWIDVLQATLKHGLA  275

Query  156   PLSWTDYLYLTVGGTLSNAGIGGQTFLHGPQIANVLQLEVVTGKGELVTCSPRIIPELYF  335
P+SWTDYLYLT+GGTLSNAGI GQTF HGPQI+NV +++V+TGKGELVTCS     EL+F
Sbjct  276   PVSWTDYLYLTIGGTLSNAGISGQTFRHGPQISNVYEMDVLTGKGELVTCSKDTNSELFF  335

Query  336   GVLGGLGQFGIITRARIVLDKAPKRVKWARLIYSNFAKFARDQEHLISTNASSSYVEGFI  515
VLGGLGQFGII RARI L  APKRVKW +++Y +F+ F+RDQEHLIS N    Y+EG +
Sbjct  336   AVLGGLGQFGIIIRARIALKPAPKRVKWIQMLYDDFSTFSRDQEHLISIN-GLDYLEGSL  394

Query  516   IVNTSTTDQWIPTFPISPSDQSNISALLNNQSILYAIEVAKYYDDQSTSTIYADFQKLLN  695
++  S+ + W  +F  SPS+   IS+L++   I+Y +EV KYYD+ ++ T+  + Q+LL
Sbjct  395   LMQNSSPNNWRSSF--SPSEYPRISSLISKNGIIYCLEVVKYYDELTSHTVDEELQELLK  452

Query  696   ELNFNKGLGFITDVSFFDFTNRV----INLDTPETGSLLAHTWLNLFIPKSRIYDFNRLV  863
LNF  G  F  DVS  DF NRV    +NL        + H WLNLF+P SRI DFN  V
Sbjct  453   GLNFLPGFVFTKDVSLVDFLNRVHSEELNLQAKGLWD-VPHPWLNLFVPGSRISDFNSGV  511

Query  864   LAGMLPSLKKNPGTFIFYPLNKNKWDDKMSAVTSDEAVFYTLGLLNSSPLDKYQSFTAFN  1043
+LP + +  GTF+ YP+ +NKWDD+ SAV  DE +FYT+GLL+SS  D ++     N
Sbjct  512   FRDILPKINQTTGTFLVYPVIRNKWDDRTSAVIPDEDIFYTVGLLHSSGADDWEPLENQN  571

Query  1044  SKVLSVCKAAGINVKEYLPNYDNMNAWMNHFGTKWVTFSTkkkkfdpkkRLSPGQRIFN  1220
++L  C  AGI +K YL  Y     WMNHFG KW TF  +K +FDPK  LSPGQ+IFN
Sbjct  572   KEILQFCDKAGIKIKRYLSRYTTKEDWMNHFGPKWRTFEDRKAQFDPKLILSPGQQIFN  630


Score =  115 bits (289),  Expect = 5e-25
Identities = 58/102 (57%), Positives = 73/102 (72%), Gaps = 9/102 (9%)
Frame = +3

Query  3    VRGQAMALNGVVVNMTNEKQIKVG---------LNKTYVDVGAGASWIDVLRATLKYGSA  155
+RGQAMA +GVVV M +      G         ++ +Y D G    WIDVL+ATLK+G A
Sbjct  106  LRGQAMAPHGVVVEMRSLNNCSRGSGIRVTKNPISGSYADAGGEQLWIDVLQATLKHGLA  165

Query  156  PLSWTDYLYLTVGGTLSNAGIGGQTFLHGPQIANVLQLEVVT  281
P+SWTDYLYLT+GGTLSNAGI GQTF HGPQI+NV +++V+T
Sbjct  166  PVSWTDYLYLTIGGTLSNAGISGQTFRHGPQISNVYEMDVLT  207


Database: All non-redundant GenBank CDS translations+PDB+SwissProt+PIR+PRF
excluding environmental samples from WGS projects
Posted date:  Apr 23, 2012  4:44 PM
Number of letters in database: 6,150,218,869
Number of sequences in database:  17,919,084

Lambda      K        H
0.318    0.134    0.401
Gapped
Lambda      K        H
0.267   0.0410    0.140
Matrix: BLOSUM62
Gap Penalties: Existence: 11, Extension: 1
Number of Sequences: 17919084
Number of Hits to DB: 13964863820
Number of extensions: 302558797
Number of successful extensions: 765889
Number of sequences better than 1e-10: 275
Number of HSP's better than 1e-10 without gapping: 0
Number of HSP's gapped: 763282
Number of HSP's successfully gapped: 283
Length of query: 1305
Length of database: 6150218869
Length adjustment: 144
Effective length of query: 1161
Effective length of database: 3569870773
Effective search space: 1038832394943
Effective search space used: 1038832394943
T: 12
A: 40
X1: 16 (7.3 bits)
X2: 38 (14.6 bits)
X3: 64 (24.7 bits)
S1: 41 (20.4 bits)
S2: 178 (73.2 bits)
ka-blk-alpha gapped: 1.9
ka-blk-alpha ungapped: 0.7916
ka-blk-alpha_v gapped: 42.6028
ka-blk-alpha_v ungapped: 4.96466
ka-blk-sigma gapped: 43.6362


<PRE>


A. Schaffer, Jinghui Zhang, Zheng Zhang, Webb Miller, and
David J. Lipman (1997), "Gapped BLAST and PSI-BLAST: a new
generation of protein database search programs", Nucleic
Acids Res. 25:3389-3402.


RID: UPD254P201S


Database: All non-redundant GenBank CDS
translations+PDB+SwissProt+PIR+PRF excluding environmental samples
from WGS projects
17,919,084 sequences; 6,150,218,869 total letters
Query= TrVeIntZeamaGB1_2144

Length=847


Score     E
Sequences producing significant alignments:                       (Bits)  Value

ref|XP_003618435.1|  FACT complex subunit SPT16 [Medicago trun...   156    2e-39
ref|XP_003552890.1|  PREDICTED: FACT complex subunit SPT16-lik...   156    2e-39
ref|XP_003553020.1|  PREDICTED: FACT complex subunit SPT16-lik...   155    3e-39
ref|XP_003538371.1|  PREDICTED: FACT complex subunit SPT16-lik...   155    3e-39
gb|ADE76954.1|  unknown [Picea sitchensis]                          147    3e-38

ALIGNMENTS
>ref|XP_003618435.1| FACT complex subunit SPT16 [Medicago truncatula]
gb|AES74653.1| FACT complex subunit SPT16 [Medicago truncatula]
Length=1058

Score =  156 bits (394),  Expect = 2e-39
Identities = 102/128 (80%), Positives = 116/128 (91%), Gaps = 0/128 (0%)
Frame = -2

Query  846   PSSSLDGIKEWLDTTDIKYYESRLNLNWRPILKTITDDPQQFIEEGGWEFLNLEATDSDT  667
PS+S+DGIKEWLDTTDIKYYESRLNLNWR ILKTITDDPQ FIE GGWEFLNLEA DS++
Sbjct  896   PSTSIDGIKEWLDTTDIKYYESRLNLNWRQILKTITDDPQSFIEGGGWEFLNLEAADSES  955

Query  666   DNSAESDKGYepsdaepesdseeeasdseslvesedddededsedeEQGKTWEELEREAS  487
+ S ESDKGYEPSD EPESDSEEE S+S SLVESE++++ E+  +EEQGKTWEELER+AS
Sbjct  956   EGSEESDKGYEPSDIEPESDSEEEDSESASLVESEEEEDSEEDSEEEQGKTWEELERDAS  1015

Query  486   NADKEKGN  463
NAD+EKGN
Sbjct  1016  NADREKGN  1023


>ref|XP_003552890.1| PREDICTED: FACT complex subunit SPT16-like [Glycine max]
Length=1064

Score =  156 bits (394),  Expect = 2e-39
Identities = 110/130 (85%), Positives = 119/130 (92%), Gaps = 2/130 (2%)
Frame = -2

Query  846   PSSSLDGIKEWLDTTDIKYYESRLNLNWRPILKTITDDPQQFIEEGGWEFLNLEATDSDT  667
PS+SLDGIKEWLDTTDIKYYESRLNLNWR ILKTITDDPQ FIE GGWEFLNLEATDS++
Sbjct  900   PSTSLDGIKEWLDTTDIKYYESRLNLNWRQILKTITDDPQSFIEGGGWEFLNLEATDSES  959

Query  666   DNSAESDKGYepsdaepesdseeeasdseslvesedddededsedeEQ--GKTWEELERE  493
+NS ESDKGYEPSD EPESDSE+EASDSESLVESEDD E++  ED E+  GKTWEELERE
Sbjct  960   ENSEESDKGYEPSDVEPESDSEDEASDSESLVESEDDGEEDSEEDSEEEKGKTWEELERE  1019

Query  492   ASNADKEKGN  463
ASNAD+EKGN
Sbjct  1020  ASNADREKGN  1029


>ref|XP_003553020.1| PREDICTED: FACT complex subunit SPT16-like [Glycine max]
Length=1068

Score =  155 bits (393),  Expect = 3e-39
Identities = 112/131 (85%), Positives = 122/131 (93%), Gaps = 3/131 (2%)
Frame = -2

Query  846   PSSSLDGIKEWLDTTDIKYYESRLNLNWRPILKTITDDPQQFIEEGGWEFLNLEATDSDT  667
PS+SLDGIKEWLDTTDIKYYESRLNLNWR ILKTITDDPQ FIE GGWEFLNLEATDS++
Sbjct  903   PSTSLDGIKEWLDTTDIKYYESRLNLNWRQILKTITDDPQSFIEGGGWEFLNLEATDSES  962

Query  666   DNSAESDKGYepsdaepesdseeeasdseslvesedddededsedeEQ---GKTWEELER  496
+NS ESDKGYEPSD EPESDSE+EASDSESLVESEDDD+DEDSE++ +   GKTWEELER
Sbjct  963   ENSEESDKGYEPSDVEPESDSEDEASDSESLVESEDDDDDEDSEEDSEEEKGKTWEELER  1022

Query  495   EASNADKEKGN  463
EASNAD+EKGN
Sbjct  1023  EASNADREKGN  1033


>ref|XP_003538371.1| PREDICTED: FACT complex subunit SPT16-like [Glycine max]
Length=1068

Score =  155 bits (393),  Expect = 3e-39
Identities = 112/131 (85%), Positives = 122/131 (93%), Gaps = 3/131 (2%)
Frame = -2

Query  846   PSSSLDGIKEWLDTTDIKYYESRLNLNWRPILKTITDDPQQFIEEGGWEFLNLEATDSDT  667
PS+SLDGIKEWLDTTDIKYYESRLNLNWR ILKTITDDPQ FIE GGWEFLNLEATDS++
Sbjct  903   PSTSLDGIKEWLDTTDIKYYESRLNLNWRQILKTITDDPQSFIEGGGWEFLNLEATDSES  962

Query  666   DNSAESDKGYepsdaepesdseeeasdseslvesedddededsedeEQ---GKTWEELER  496
+NS ESDKGYEPSD EPESDSE+EASDSESLVESEDDD+DEDSE++ +   GKTWEELER
Sbjct  963   ENSEESDKGYEPSDVEPESDSEDEASDSESLVESEDDDDDEDSEEDSEEEKGKTWEELER  1022

Query  495   EASNADKEKGN  463
EASNAD+EKGN
Sbjct  1023  EASNADREKGN  1033


>gb|ADE76954.1| unknown [Picea sitchensis]
Length=372

Score =  147 bits (372),  Expect = 3e-38
Identities = 93/128 (73%), Positives = 118/128 (92%), Gaps = 0/128 (0%)
Frame = -2

Query  846  PSSSLDGIKEWLDTTDIKYYESRLNLNWRPILKTITDDPQQFIEEGGWEFLNLEATDSDT  667
PS+SLDGIKEWL++ DIKYYESR+NLNWRPILKTITDDP++FIE+GGWEFLN+EA+DSD+
Sbjct  208  PSASLDGIKEWLNSMDIKYYESRMNLNWRPILKTITDDPEKFIEDGGWEFLNMEASDSDS  267

Query  666  DNSAESDKGYepsdaepesdseeeasdseslvesedddededsedeEQGKTWEELEREAS  487
+ S ESD+GYEPSD E ES+S+EE S++ESLVES++D+E+E+  +EE+GKTW+ELE EA
Sbjct  268  EGSEESDQGYEPSDVEEESESDEEDSENESLVESDEDEEEEEDSEEEEGKTWDELEAEAR  327

Query  486  NADKEKGN  463
NADKEKG+
Sbjct  328  NADKEKGD  335


Database: All non-redundant GenBank CDS translations+PDB+SwissProt+PIR+PRF
excluding environmental samples from WGS projects
Posted date:  Apr 23, 2012  4:44 PM
Number of letters in database: 6,150,218,869
Number of sequences in database:  17,919,084

Lambda      K        H
0.318    0.134    0.401
Gapped
Lambda      K        H
0.267   0.0410    0.140
Matrix: BLOSUM62
Gap Penalties: Existence: 11, Extension: 1
Number of Sequences: 17919084
Number of Hits to DB: 320334330
Number of extensions: 5543186
Number of successful extensions: 14563
Number of sequences better than 1e-10: 7
Number of HSP's better than 1e-10 without gapping: 0
Number of HSP's gapped: 14546
Number of HSP's successfully gapped: 7
Length of query: 847
Length of database: 6150218869
Length adjustment: 139
Effective length of query: 708
Effective length of database: 3659466193
Effective search space: 523303665599
Effective search space used: 523303665599
T: 12
A: 40
X1: 16 (7.3 bits)
X2: 38 (14.6 bits)
X3: 64 (24.7 bits)
S1: 41 (20.4 bits)
S2: 176 (72.4 bits)
ka-blk-alpha gapped: 1.9
ka-blk-alpha ungapped: 0.7916
ka-blk-alpha_v gapped: 42.6028
ka-blk-alpha_v ungapped: 4.96466
ka-blk-sigma gapped: 43.6362


<PRE>


A. Schaffer, Jinghui Zhang, Zheng Zhang, Webb Miller, and
David J. Lipman (1997), "Gapped BLAST and PSI-BLAST: a new
generation of protein database search programs", Nucleic
Acids Res. 25:3389-3402.


RID: UPD2724001S


Database: All non-redundant GenBank CDS
translations+PDB+SwissProt+PIR+PRF excluding environmental samples
from WGS projects
17,919,084 sequences; 6,150,218,869 total letters
Query= TrVeIntZeamaGB1_2150

Length=846


Score     E
Sequences producing significant alignments:                       (Bits)  Value

ref|XP_002304535.1|  predicted protein [Populus trichocarpa] >...   206    4e-63
ref|NP_176598.1|  Disease resistance-responsive (dirigent-like...   187    2e-55
ref|XP_002887917.1|  disease resistance-responsive family prot...   186    5e-55
gb|ACC91257.1|  disease resistance-responsive family protein [...   184    2e-54
gb|ABV89607.1|  disease resistance response protein [Brassica ...   184    3e-54

ALIGNMENTS
>ref|XP_002304535.1| predicted protein [Populus trichocarpa]
gb|EEE79514.1| predicted protein [Populus trichocarpa]
Length=162

Score =  206 bits (524),  Expect = 4e-63
Identities = 112/165 (68%), Positives = 129/165 (78%), Gaps = 3/165 (2%)
Frame = -2

Query  710  SCSSSVKSLKQNKPCKQMVLYCHDILFNGTDQanatsaattnstllalNPSGHFGAIVVF  531
S SS+ KS K  +PCK +VLY HD LFNGTD ANATSAA T+ T L       FG +VVF
Sbjct  1    SVSSAKKSFKPKQPCKDLVLYYHDTLFNGTDVANATSAAATDPTKLGNFK---FGMLVVF  57

Query  530  NDPVTKDNRLQSEPVAQAQGFYIYNKKEEANAWFAFTLVFNSTEYKGTLNIMGADIMNAK  351
+DP+TKDN L S PVA+AQGFY Y+KK    AWFAFTL+FNST++KGTLNIMGAD+M  +
Sbjct  58   DDPMTKDNHLLSRPVARAQGFYFYDKKSTYTAWFAFTLIFNSTKHKGTLNIMGADLMTEE  117

Query  350  TRDFSVVGGTGDFFMARGICTVSTDVLQGGFYFRLILDIKLYECY  216
TRDFSVVGGTGDFFMARGI T+ TD  QG +YFRL +DIKLYECY
Sbjct  118  TRDFSVVGGTGDFFMARGIATIHTDTFQGDYYFRLKMDIKLYECY  162


>ref|NP_176598.1| Disease resistance-responsive (dirigent-like protein) family
protein [Arabidopsis thaliana]
gb|AAF24580.1|AC007764_22 F22C12.8 [Arabidopsis thaliana]
gb|AAQ65109.1| At1g64160 [Arabidopsis thaliana]
dbj|BAD43018.1| putative dirigent protein [Arabidopsis thaliana]
dbj|BAD44501.1| putative dirigent protein [Arabidopsis thaliana]
gb|AEE34203.1| Disease resistance-responsive (dirigent-like protein) family
protein [Arabidopsis thaliana]
Length=182

Score =  187 bits (475),  Expect = 2e-55
Identities = 98/179 (55%), Positives = 122/179 (68%), Gaps = 13/179 (7%)
Frame = -2

Query  740  LFLIVLLTIISCSSSVKSLKQNKPCKQMVLYCHDILFNGTDQanatsaattnstllalNP  561
+FL++  T+IS     KS  Q KPCK  VLY HDI+F   D           ++    NP
Sbjct  13   VFLVLTKTVISARKPSKS--QPKPCKNFVLYYHDIMFGVDD-------VQNATSAAVTNP  63

Query  560  SG----HFGAIVVFNDPVTKDNRLQSEPVAQAQGFYIYNKKEEANAWFAFTLVFNSTEYK  393
G     FG +V+F+DP+T D   QSEPVA+AQGFY Y+ K + NAWFA+TLVFNST++K
Sbjct  64   PGLGNFKFGKLVIFDDPMTIDKNFQSEPVARAQGFYFYDMKNDYNAWFAYTLVFNSTQHK  123

Query  392  GTLNIMGADIMNAKTRDFSVVGGTGDFFMARGICTVSTDVLQGGFYFRLILDIKLYECY  216
GTLNIMGAD+M  ++RD SVVGGTGDFFM+RGI T  TD  +G  YFR+ +DIKLYECY
Sbjct  124  GTLNIMGADLMMVQSRDLSVVGGTGDFFMSRGIVTFETDTFEGAKYFRVKMDIKLYECY  182


>ref|XP_002887917.1| disease resistance-responsive family protein [Arabidopsis lyrata
subsp. lyrata]
gb|EFH64176.1| disease resistance-responsive family protein [Arabidopsis lyrata
subsp. lyrata]
Length=182

Score =  186 bits (472),  Expect = 5e-55
Identities = 97/179 (54%), Positives = 122/179 (68%), Gaps = 13/179 (7%)
Frame = -2

Query  740  LFLIVLLTIISCSSSVKSLKQNKPCKQMVLYCHDILFNGTDQanatsaattnstllalNP  561
+FL++  T+IS     KS  Q KPCK  VLY HDI+F   D           ++    NP
Sbjct  13   IFLVLSKTVISARKPSKS--QPKPCKNFVLYYHDIMFGVDD-------VQNATSAAITNP  63

Query  560  SG----HFGAIVVFNDPVTKDNRLQSEPVAQAQGFYIYNKKEEANAWFAFTLVFNSTEYK  393
G     FG +V+F+DP+T D   QSEPVA+AQGFY Y+ K + NAWFA+TLVFNST++K
Sbjct  64   PGLGNFKFGKLVIFDDPMTIDKNFQSEPVARAQGFYFYDMKNDYNAWFAYTLVFNSTQHK  123

Query  392  GTLNIMGADIMNAKTRDFSVVGGTGDFFMARGICTVSTDVLQGGFYFRLILDIKLYECY  216
GTLNIMGAD+M  ++RD SVVGGTGDFFM+RGI T  TD  +G  YFR+ +DIKLY+CY
Sbjct  124  GTLNIMGADLMMVQSRDLSVVGGTGDFFMSRGIVTFETDTFEGAKYFRVKMDIKLYDCY  182


>gb|ACC91257.1| disease resistance-responsive family protein [Capsella rubella]
Length=187

Score =  184 bits (468),  Expect = 2e-54
Identities = 96/178 (54%), Positives = 120/178 (67%), Gaps = 11/178 (6%)
Frame = -2

Query  737  FLIVLLTIISCSSSVKSLKQNKPCKQMVLYCHDILFNGTDQanatsaattnstllalNPS  558
FL+VLL   +   S ++L Q KPCK    Y HDIL++G +           ++   ++P
Sbjct  17   FLLVLLFSDTVFGSRRTLDQKKPCKHFSFYFHDILYDGDN-------VANATSAAIVSPP  69

Query  557  G----HFGAIVVFNDPVTKDNRLQSEPVAQAQGFYIYNKKEEANAWFAFTLVFNSTEYKG  390
G     FG  V+F+DP+T D    SEPVA+AQGFY Y+ K + NAWF +TLVFNST++KG
Sbjct  70   GLGNFKFGKFVIFDDPITMDKNYLSEPVARAQGFYFYDMKMDFNAWFCYTLVFNSTQHKG  129

Query  389  TLNIMGADIMNAKTRDFSVVGGTGDFFMARGICTVSTDVLQGGFYFRLILDIKLYECY  216
TLNIMGAD+M   TRD SVVGGTGDFFMARGI T  TD+ QG  YFR+ +DIKLYECY
Sbjct  130  TLNIMGADLMMEPTRDLSVVGGTGDFFMARGIATFVTDLFQGAKYFRVKMDIKLYECY  187


>gb|ABV89607.1| disease resistance response protein [Brassica rapa]
Length=187

Score =  184 bits (467),  Expect = 3e-54
Identities = 97/178 (54%), Positives = 120/178 (67%), Gaps = 11/178 (6%)
Frame = -2

Query  737  FLIVLLTIISCSSSVKSLKQNKPCKQMVLYCHDILFNGTDQanatsaattnstllalNPS  558
FL+VLL   +  S  K+L Q KPCK    Y HDIL++G +           ++   ++P
Sbjct  17   FLLVLLFSDTVYSFRKTLDQRKPCKHFSFYFHDILYDGDN-------VANATSAAIVSPP  69

Query  557  G----HFGAIVVFNDPVTKDNRLQSEPVAQAQGFYIYNKKEEANAWFAFTLVFNSTEYKG  390
G     FG  V+F+ P+T D    SEPVA+AQGFY Y+ K + N+WF+FTLVFNSTE+KG
Sbjct  70   GLGNFKFGKFVIFDGPITMDKNYLSEPVARAQGFYFYDMKTDFNSWFSFTLVFNSTEHKG  129

Query  389  TLNIMGADIMNAKTRDFSVVGGTGDFFMARGICTVSTDVLQGGFYFRLILDIKLYECY  216
TLNIMGAD+M   TRD SVVGGTGDFFMARGI T  TD+ QG  YFR+ +DIKLYECY
Sbjct  130  TLNIMGADLMMEPTRDLSVVGGTGDFFMARGIATFVTDLFQGARYFRVKMDIKLYECY  187


Database: All non-redundant GenBank CDS translations+PDB+SwissProt+PIR+PRF
excluding environmental samples from WGS projects
Posted date:  Apr 23, 2012  4:44 PM
Number of letters in database: 6,150,218,869
Number of sequences in database:  17,919,084

Lambda      K        H
0.318    0.134    0.401
Gapped
Lambda      K        H
0.267   0.0410    0.140
Matrix: BLOSUM62
Gap Penalties: Existence: 11, Extension: 1
Number of Sequences: 17919084
Number of Hits to DB: 468283081
Number of extensions: 10447263
Number of successful extensions: 25613
Number of sequences better than 1e-10: 2
Number of HSP's better than 1e-10 without gapping: 0
Number of HSP's gapped: 25560
Number of HSP's successfully gapped: 2
Length of query: 846
Length of database: 6150218869
Length adjustment: 139
Effective length of query: 707
Effective length of database: 3659466193
Effective search space: 523303665599
Effective search space used: 523303665599
T: 12
A: 40
X1: 16 (7.3 bits)
X2: 38 (14.6 bits)
X3: 64 (24.7 bits)
S1: 41 (20.4 bits)
S2: 176 (72.4 bits)
ka-blk-alpha gapped: 1.9
ka-blk-alpha ungapped: 0.7916
ka-blk-alpha_v gapped: 42.6028
ka-blk-alpha_v ungapped: 4.96466
ka-blk-sigma gapped: 43.6362


<PRE>


A. Schaffer, Jinghui Zhang, Zheng Zhang, Webb Miller, and
David J. Lipman (1997), "Gapped BLAST and PSI-BLAST: a new
generation of protein database search programs", Nucleic
Acids Res. 25:3389-3402.


RID: UPD33H2T012


Database: All non-redundant GenBank CDS
translations+PDB+SwissProt+PIR+PRF excluding environmental samples
from WGS projects
17,919,084 sequences; 6,150,218,869 total letters
Query= TrVeIntZeamaGB1_2405

Length=823


Score     E
Sequences producing significant alignments:                       (Bits)  Value

ref|XP_002527782.1|  Pectinesterase-1 precursor, putative [Ric...   337    2e-109
ref|XP_002314796.1|  predicted protein [Populus trichocarpa] >...   323    7e-104
emb|CAN77092.1|  hypothetical protein VITISV_026596 [Vitis vin...   315    4e-101
ref|XP_003630894.1|  Pectinesterase [Medicago truncatula] >gb|...   301    3e-98
ref|XP_003530788.1|  PREDICTED: probable pectinesterase/pectin...   306    1e-97

ALIGNMENTS
>ref|XP_002527782.1| Pectinesterase-1 precursor, putative [Ricinus communis]
gb|EEF34592.1| Pectinesterase-1 precursor, putative [Ricinus communis]
Length=529

Score =  337 bits (864),  Expect = 2e-109
Identities = 158/210 (75%), Positives = 176/210 (84%), Gaps = 5/210 (2%)
Frame = -1

Query  823  QKHQAVAFRSGSDFSVFYTCSFKGYQDTLYLYAQRQFYRNCDIYGTVDFIFGDAVAVIQN  644
QKHQAVA RSGSDFSVFY CSFKGYQDTLY+Y+QRQFYR+CDIYGT+DFIFGDAVAV+QN
Sbjct  320  QKHQAVALRSGSDFSVFYGCSFKGYQDTLYVYSQRQFYRDCDIYGTIDFIFGDAVAVLQN  379

Query  643  SNIYVRKPMPNQKNTVTAQSRKDPNQNTGIVIHASRVSTSA-----ASGFENYLGRPWQR  479
NIYVR+PM  QKNTVTAQ RKDPN+NTGIVIH S V  ++        F+ YLGRPWQ+
Sbjct  380  CNIYVRRPMNGQKNTVTAQGRKDPNENTGIVIHNSNVMATSDMRPVQGSFKTYLGRPWQK  439

Query  478  YSRTVFMKCEIDGGIAAAGWLPWSGDFGLSTLYYGEYMNTGSGASTGGRVKWPGYHVIGS  299
YSRT+FMK  +DG I  AGWLPWSG+F LSTLYYGEYMNTGSGAST  RV WPGYHVI
Sbjct  440  YSRTLFMKSNLDGLIDPAGWLPWSGNFALSTLYYGEYMNTGSGASTARRVNWPGYHVITK  499

Query  298  GVEAGKFSVGSFLGGDSWIPGTGVPFTSGV  209
+AGKF+VG+FL GDSWIPGTGVPF SG+
Sbjct  500  ATDAGKFTVGNFLAGDSWIPGTGVPFDSGL  529


>ref|XP_002314796.1| predicted protein [Populus trichocarpa]
gb|EEF00967.1| predicted protein [Populus trichocarpa]
Length=531

Score =  323 bits (827),  Expect = 7e-104
Identities = 153/210 (73%), Positives = 174/210 (83%), Gaps = 5/210 (2%)
Frame = -1

Query  823  QKHQAVAFRSGSDFSVFYTCSFKGYQDTLYLYAQRQFYRNCDIYGTVDFIFGDAVAVIQN  644
QKHQAVA RSGSDFSVFY+CSFKGYQDTLY+++QRQFYR+CDIYGTVDFIFGDAVAV+QN
Sbjct  322  QKHQAVALRSGSDFSVFYSCSFKGYQDTLYVHSQRQFYRDCDIYGTVDFIFGDAVAVLQN  381

Query  643  SNIYVRKPMPNQKNTVTAQSRKDPNQNTGIVIHASRVSTS-----AASGFENYLGRPWQR  479
NIYVR+PM  Q NTVTAQ R DP++NTGIVIH SRV  +         F++YLGRPW++
Sbjct  382  CNIYVRRPMSKQTNTVTAQGRTDPDENTGIVIHNSRVMAAPDLRPVQGSFKSYLGRPWKK  441

Query  478  YSRTVFMKCEIDGGIAAAGWLPWSGDFGLSTLYYGEYMNTGSGASTGGRVKWPGYHVIGS  299
YSRTVF+K  IDG I  AGWLPW GDF LSTLYYGEYM+TGSGAST GRVKWPGYH I S
Sbjct  442  YSRTVFLKSNIDGLIDPAGWLPWKGDFALSTLYYGEYMSTGSGASTKGRVKWPGYHTITS  501

Query  298  GVEAGKFSVGSFLGGDSWIPGTGVPFTSGV  209
+EAGKF+V +FL G+SWI   GVPF SG+
Sbjct  502  PLEAGKFTVENFLAGNSWISAAGVPFESGL  531


>emb|CAN77092.1| hypothetical protein VITISV_026596 [Vitis vinifera]
Length=507

Score =  315 bits (807),  Expect = 4e-101
Identities = 151/210 (72%), Positives = 167/210 (80%), Gaps = 5/210 (2%)
Frame = -1

Query  823  QKHQAVAFRSGSDFSVFYTCSFKGYQDTLYLYAQRQFYRNCDIYGTVDFIFGDAVAVIQN  644
QKHQAVA RS SD SVFY CSFKGYQDTLY++ QRQFYR+CD+YGTVDFIFGDAVAV+QN
Sbjct  298  QKHQAVALRSSSDGSVFYGCSFKGYQDTLYVHTQRQFYRSCDVYGTVDFIFGDAVAVLQN  357

Query  643  SNIYVRKPMPNQKNTVTAQSRKDPNQNTGIVIHASRVSTS-----AASGFENYLGRPWQR  479
NIYVR+PM NQ N +TAQ R D N+NTGI IH SRV  +       S F+ YLGRPW++
Sbjct  358  CNIYVRRPMSNQPNVITAQGRSDQNENTGISIHNSRVMAAPDLRPVQSRFKTYLGRPWRK  417

Query  478  YSRTVFMKCEIDGGIAAAGWLPWSGDFGLSTLYYGEYMNTGSGASTGGRVKWPGYHVIGS  299
YSRTVFMK  +DG I   GW PW GDFGLSTLYYGEYMNTGSGAST GRVKW GYHVI S
Sbjct  418  YSRTVFMKTSLDGLIHPEGWSPWKGDFGLSTLYYGEYMNTGSGASTRGRVKWRGYHVITS  477

Query  298  GVEAGKFSVGSFLGGDSWIPGTGVPFTSGV  209
EA KF+VG FL GDSWIP TGVP+ SG+
Sbjct  478  AAEADKFTVGRFLVGDSWIPTTGVPYASGL  507


>ref|XP_003630894.1| Pectinesterase [Medicago truncatula]
gb|AET05370.1| Pectinesterase [Medicago truncatula]
Length=326

Score =  301 bits (772),  Expect = 3e-98
Identities = 140/206 (68%), Positives = 166/206 (81%), Gaps = 5/206 (2%)
Frame = -1

Query  823  QKHQAVAFRSGSDFSVFYTCSFKGYQDTLYLYAQRQFYRNCDIYGTVDFIFGDAVAVIQN  644
QKHQAVA RSG+D SVFY C+FKG+QDTLY+YA RQFYR+C+IYGT+DFIFG+AV V+QN
Sbjct  100  QKHQAVALRSGADHSVFYRCAFKGFQDTLYVYANRQFYRDCNIYGTIDFIFGNAVTVLQN  159

Query  643  SNIYVRKPMPNQKNTVTAQSRKDPNQNTGIVIHASRVSTSA-----ASGFENYLGRPWQR  479
NI+VRKPM NQ+NTVTAQ R DPN+NTGIVIH  R++ S+      +  + YLGRPWQ+
Sbjct  160  CNIFVRKPMSNQQNTVTAQGRTDPNENTGIVIHNCRITASSDLKAIQNSVKTYLGRPWQK  219

Query  478  YSRTVFMKCEIDGGIAAAGWLPWSGDFGLSTLYYGEYMNTGSGASTGGRVKWPGYHVIGS  299
YSRTV MK  +DG I + GW PW G F LSTLYYGEYMN G GA+T GRVKWPG+HVI +
Sbjct  220  YSRTVVMKSNLDGLINSEGWAPWMGGFALSTLYYGEYMNVGGGANTDGRVKWPGFHVITN  279

Query  298  GVEAGKFSVGSFLGGDSWIPGTGVPF  221
+A KFSVG+FL GDSWI G+GVPF
Sbjct  280  PSDAVKFSVGNFLAGDSWISGSGVPF  305


>ref|XP_003530788.1| PREDICTED: probable pectinesterase/pectinesterase inhibitor 6-like
[Glycine max]
Length=526

Score =  306 bits (785),  Expect = 1e-97
Identities = 145/210 (69%), Positives = 168/210 (80%), Gaps = 6/210 (3%)
Frame = -1

Query  823  QKHQAVAFRSGSDFSVFYTCSFKGYQDTLYLYAQRQFYRNCDIYGTVDFIFGDAVAVIQN  644
QKHQAVA RSG+D SVFY CSF+GYQDTLY+YA RQFYR+CDIYGTVDFIFGDAVAV+QN
Sbjct  318  QKHQAVALRSGADHSVFYRCSFRGYQDTLYVYANRQFYRDCDIYGTVDFIFGDAVAVLQN  377

Query  643  SNIYVRKPMPNQKNTVTAQSRKDPNQNTGIVIHASRVST-----SAASGFENYLGRPWQR  479
NIYVRKPM NQ+NTVTAQ R DPN+NTGI+IH  R++      +    F  +LGRPWQ+
Sbjct  378  CNIYVRKPMSNQQNTVTAQGRTDPNENTGIIIHNCRITAAGDLKAVQGSFRTFLGRPWQK  437

Query  478  YSRTVFMKCEIDGGIAAAGWLPWSGDFGLSTLYYGEYMNTGSGASTGGRVKWPGYHVIGS  299
YSRTV MK  +DG I+ AGW PWSG+F LSTLYY E+ NTG+GASTGGRV W G+ VI S
Sbjct  438  YSRTVVMKSALDGLISPAGWFPWSGNFALSTLYYAEHANTGAGASTGGRVDWAGFRVI-S  496

Query  298  GVEAGKFSVGSFLGGDSWIPGTGVPFTSGV  209
EA KF+VG+FL G SWIPG+GVPF  G+
Sbjct  497  STEAVKFTVGNFLAGGSWIPGSGVPFDEGL  526


Database: All non-redundant GenBank CDS translations+PDB+SwissProt+PIR+PRF
excluding environmental samples from WGS projects
Posted date:  Apr 23, 2012  4:44 PM
Number of letters in database: 6,150,218,869
Number of sequences in database:  17,919,084

Lambda      K        H
0.318    0.134    0.401
Gapped
Lambda      K        H
0.267   0.0410    0.140
Matrix: BLOSUM62
Gap Penalties: Existence: 11, Extension: 1
Number of Sequences: 17919084
Number of Hits to DB: 9486076996
Number of extensions: 232193923
Number of successful extensions: 787420
Number of sequences better than 1e-10: 1491
Number of HSP's better than 1e-10 without gapping: 0
Number of HSP's gapped: 772317
Number of HSP's successfully gapped: 1519
Length of query: 823
Length of database: 6150218869
Length adjustment: 138
Effective length of query: 685
Effective length of database: 3677385277
Effective search space: 500124397672
Effective search space used: 500124397672
T: 12
A: 40
X1: 16 (7.3 bits)
X2: 38 (14.6 bits)
X3: 64 (24.7 bits)
S1: 41 (20.4 bits)
S2: 176 (72.4 bits)
ka-blk-alpha gapped: 1.9
ka-blk-alpha ungapped: 0.7916
ka-blk-alpha_v gapped: 42.6028
ka-blk-alpha_v ungapped: 4.96466
ka-blk-sigma gapped: 43.6362


<PRE>


A. Schaffer, Jinghui Zhang, Zheng Zhang, Webb Miller, and
David J. Lipman (1997), "Gapped BLAST and PSI-BLAST: a new
generation of protein database search programs", Nucleic
Acids Res. 25:3389-3402.


RID: UPCM3D9U016


Database: All non-redundant GenBank CDS
translations+PDB+SwissProt+PIR+PRF excluding environmental samples
from WGS projects
17,919,084 sequences; 6,150,218,869 total letters
Query= TrVeIntZeamaGB1_259

Length=1253


Score     E
Sequences producing significant alignments:                       (Bits)  Value

ref|XP_002274134.2|  PREDICTED: strictosidine synthase 1-like ...   252    8e-77
emb|CBI15377.3|  unnamed protein product [Vitis vinifera]           252    3e-73
ref|XP_002274235.1|  PREDICTED: strictosidine synthase 3-like ...   232    6e-69
emb|CAN78855.1|  hypothetical protein VITISV_013355 [Vitis vin...   231    8e-69
ref|XP_002274202.2|  PREDICTED: strictosidine synthase 3-like ...   231    3e-68

ALIGNMENTS
>ref|XP_002274134.2| PREDICTED: strictosidine synthase 1-like [Vitis vinifera]
Length=343

Score =  252 bits (644),  Expect = 8e-77
Identities = 149/303 (49%), Positives = 201/303 (66%), Gaps = 8/303 (3%)
Frame = -3

Query  1134  FERINLPLNM-GSEAYAFDSQNVGPYTGLNDGRIVKYNGTH--FVDFATTVPNRSNKLCD  964
F ++ LP N+ G EA AFD    GPYTG++DGR++KY G    F DFA T P RS  +CD
Sbjct  36    FTQLQLPPNVTGPEALAFDRLGGGPYTGVSDGRVLKYGGPSAGFTDFAYTTPTRSKAVCD  95

Query  963   GANANATLGRQCGRPLDLEFNNETGELYIVDLYQGLMvvgpgggvatpvaegADGMPGNA  784
G   +   G  CGRPL + FNN TG+LYI D Y GL+VVG  GG+ATPVA  A+G+P
Sbjct  96    GTT-DPNSGPTCGRPLGVGFNNLTGQLYIADAYSGLLVVGSNGGLATPVATTAEGVPFRF  154

Query  783   PDAIAIDPITSEVYFTDIGTLIFTNPNMSEVLQSGDKSGKLLKYDPTTKRRSVVLTGLSG  604
+ + +D +T  VYFTD  + ++   ++++ +++ D SG+LLKYDP+TK+ +V++ GLSG
Sbjct  155   LNGLDVDQLTGNVYFTDASS-VYELRDITQGVENNDASGRLLKYDPSTKQVTVLIRGLSG  213

Query  603   PSGLAVSQDGSFILIAEYFACSITRYWLTGPKAHTSEHLLELPGNPDNIKRTKTGDFWVA  424
P+G AVS+DGSF+L++E+ A    ++WL GPKA+TSE      G PDNIK + T  FWVA
Sbjct  214   PAGAAVSRDGSFVLVSEFIANRTQKFWLRGPKANTSELFFTFQGRPDNIKTSITDTFWVA  273

Query  423   VNIQKLYPQLNGFPLGQKISADGQIMQTVNFYAEYKATSISEVQEHLD-QLYVASIFTDF  247
VNI K  P     P GQ++ A G ++QTVNF AEY +T ISEVQ   +  LYV S    +
Sbjct  274   VNIGKSVP--TTVPTGQRMDAHGNVLQTVNFEAEYGSTMISEVQGRGEIFLYVGSRDASY  331

Query  246   VGV  238
VGV
Sbjct  332   VGV  334


>emb|CBI15377.3| unnamed protein product [Vitis vinifera]
Length=693

Score =  252 bits (644),  Expect = 3e-73
Identities = 149/303 (49%), Positives = 201/303 (66%), Gaps = 8/303 (3%)
Frame = -3

Query  1134  FERINLPLNM-GSEAYAFDSQNVGPYTGLNDGRIVKYNGTH--FVDFATTVPNRSNKLCD  964
F ++ LP N+ G EA AFD    GPYTG++DGR++KY G    F DFA T P RS  +CD
Sbjct  36    FTQLQLPPNVTGPEALAFDRLGGGPYTGVSDGRVLKYGGPSAGFTDFAYTTPTRSKAVCD  95

Query  963   GANANATLGRQCGRPLDLEFNNETGELYIVDLYQGLMvvgpgggvatpvaegADGMPGNA  784
G   +   G  CGRPL + FNN TG+LYI D Y GL+VVG  GG+ATPVA  A+G+P
Sbjct  96    GTT-DPNSGPTCGRPLGVGFNNLTGQLYIADAYSGLLVVGSNGGLATPVATTAEGVPFRF  154

Query  783   PDAIAIDPITSEVYFTDIGTLIFTNPNMSEVLQSGDKSGKLLKYDPTTKRRSVVLTGLSG  604
+ + +D +T  VYFTD  + ++   ++++ +++ D SG+LLKYDP+TK+ +V++ GLSG
Sbjct  155   LNGLDVDQLTGNVYFTDASS-VYELRDITQGVENNDASGRLLKYDPSTKQVTVLIRGLSG  213

Query  603   PSGLAVSQDGSFILIAEYFACSITRYWLTGPKAHTSEHLLELPGNPDNIKRTKTGDFWVA  424
P+G AVS+DGSF+L++E+ A    ++WL GPKA+TSE      G PDNIK + T  FWVA
Sbjct  214   PAGAAVSRDGSFVLVSEFIANRTQKFWLRGPKANTSELFFTFQGRPDNIKTSITDTFWVA  273

Query  423   VNIQKLYPQLNGFPLGQKISADGQIMQTVNFYAEYKATSISEVQEHLD-QLYVASIFTDF  247
VNI K  P     P GQ++ A G ++QTVNF AEY +T ISEVQ   +  LYV S    +
Sbjct  274   VNIGKSVP--TTVPTGQRMDAHGNVLQTVNFEAEYGSTMISEVQGRGEIFLYVGSRDASY  331

Query  246   VGV  238
VGV
Sbjct  332   VGV  334


Score =  205 bits (521),  Expect = 8e-56
Identities = 138/310 (45%), Positives = 186/310 (60%), Gaps = 12/310 (4%)
Frame = -3

Query  1152  TQEYRNFERINLPLNMGSEAYAFDSQNVGPYTGLNDGRIVKY-NGT-HFVDFATTVPNRS  979
T + +  ER+ LP   G E+ AFD+   GPYTG++DGRI+KY NG+  FV+FA T  N S
Sbjct  380   TYKAQFLERLPLPAT-GPESIAFDAAGGGPYTGISDGRILKYVNGSVGFVEFAITSSNSS  438

Query  978   NKLCDGANANATLGRQCGRPLDLEFNNETGELYIVDLYQGLMvvgpgggvatpvaegADG  799
+ C G N +  L   CGRP  L F+ +TG+LYI D Y GLMVVGP GGVAT +A  ADG
Sbjct  439   EEFCVG-NGSVALDFTCGRPFGLGFHYQTGDLYIADAYYGLMVVGPNGGVATQLANAADG  497

Query  798   MPGNAPDAIAIDPITSEVYFTDIGTLIFTNPNMSEVLQSGDKSGKLLKYDPTTKRRSVVL  619
+P    +A+ +D  T  VY  D  +    N   S  LQ+ D +G+L+KYDP +K  +V+L
Sbjct  498   VPFGFTNALDVDTETGMVYLVDYSSQFSVN-EFSVSLQAHDMTGRLMKYDPESKELTVLL  556

Query  618   TGLSGPSGLAVSQDGSFILIAEYFACSITRYWLTGPKAHTSEHLLELPGNPDNIKRTKTG  439
GL G +G+A+S+DGSFILI E     I ++WL GPKA TSE L E    P NIKR + G
Sbjct  557   GGLGGAAGMAISKDGSFILITETVTKRIRKFWLQGPKATTSEILKEFTVRPANIKRNEEG  616

Query  438   DFWVAVNIQK---LYPQLNGFPLGQKISADGQIMQTVNFYAEYKATSISEVQEHLDQLYV  268
+FWVA  +       P     P G +IS DG I++ ++   +   + ISEV  +  ++Y+
Sbjct  617   EFWVAFLVADETGSCPSQQQSP-GLRISGDGMILEAISLDTQ---SGISEVAVYNGKMYI  672

Query  267   ASIFTDFVGV  238
S F  FV V
Sbjct  673   GSPFLHFVDV  682


>ref|XP_002274235.1| PREDICTED: strictosidine synthase 3-like [Vitis vinifera]
Length=342

Score =  232 bits (591),  Expect = 6e-69
Identities = 140/311 (45%), Positives = 190/311 (61%), Gaps = 13/311 (4%)
Frame = -3

Query  1137  NFERINLPLNM-GSEAYAFDSQNVGPYTGLNDGRIVKYNGTH--FVDFATTVPNRSNKLC  967
+F ++ LP N+ G  + AFD    GPY G+NDGRI++Y GT   F DFA   P RS  +C
Sbjct  31    SFTQLQLPPNVTGPVSLAFDLTVGGPYAGVNDGRIIRYGGTDVGFTDFAFCTPTRSKAVC  90

Query  966   DGANANATLGRQCGRPLDLEFNNETGELYIVDLYQGLMvvgpgggvatpvaegADGMPGN  787
DG   +   G  CGRPL L FNN   ++YI D Y GL V G  G +AT +A  A+G+P
Sbjct  91    DGTT-DPDSGPTCGRPLGLSFNNLRNQMYIADAYSGLFVAGTNGRLATKLATSAEGVPFC  149

Query  786   APDAIAIDPITSEVYFTDIGTLIFTNPNMSEVLQSG-------DKSGKLLKYDPTTKRRS  628
+ + +DP++  VYFTD  T I    N+S  L SG       D +G+LL+YDP TK  +
Sbjct  150   FLNGLDVDPLSGLVYFTDFSTTIQLR-NISRALASGNTTQFSSDATGRLLRYDPETKNVT  208

Query  627   VVLTGLSGPSGLAVSQDGSFILIAEYFACSITRYWLTGPKAHTSEHLLELPGNPDNIKRT  448
V+L GLSG +G AVS DG F+L++E+ A  I ++WL GPKA T+E  +   G P NIKRT
Sbjct  209   VLLRGLSGAAGTAVSNDGMFVLVSEFNANRILKFWLRGPKASTAETFVSFRGRPVNIKRT  268

Query  447   KTGDFWVAVNIQKLYPQLNGFPLGQKISADGQIMQTVNFYAEY-KATSISEVQEHLDQLY  271
+G+FWVAVN+            GQ+IS  G I++TV+F  +Y  +T I+EVQ+HL  LY
Sbjct  269   ASGNFWVAVNVPNNQSPPTTILTGQRISYYGTILETVSFDDQYGGSTLITEVQQHLGALY  328

Query  270   VASIFTDFVGV  238
+ +   +FVGV
Sbjct  329   IGANSANFVGV  339


>emb|CAN78855.1| hypothetical protein VITISV_013355 [Vitis vinifera]
Length=342

Score =  231 bits (590),  Expect = 8e-69
Identities = 139/311 (45%), Positives = 190/311 (61%), Gaps = 13/311 (4%)
Frame = -3

Query  1137  NFERINLPLNM-GSEAYAFDSQNVGPYTGLNDGRIVKYNGTH--FVDFATTVPNRSNKLC  967
+F ++ LP N+ G  + AFD    GPY G+NDGRI++Y GT   F DFA   P RS  +C
Sbjct  31    SFTQLQLPPNVTGPVSLAFDLTVGGPYAGVNDGRIIRYGGTDVGFTDFAFCTPTRSKAVC  90

Query  966   DGANANATLGRQCGRPLDLEFNNETGELYIVDLYQGLMvvgpgggvatpvaegADGMPGN  787
DG   +   G  CGRPL L FNN   ++YI D Y GL V G  G +AT +A  A+G+P
Sbjct  91    DGTT-DPDSGPTCGRPLGLSFNNLRNQMYIADAYSGLFVAGTNGRLATKLATSAEGVPFC  149

Query  786   APDAIAIDPITSEVYFTDIGTLIFTNPNMSEVLQSG-------DKSGKLLKYDPTTKRRS  628
+ + +DP++  VYFTD  T I    N+S  L SG       D +G+LL+YDP TK  +
Sbjct  150   FLNGLDVDPLSGLVYFTDFSTTIQLR-NISRALASGNTTQFSSDATGRLLRYDPETKNVT  208

Query  627   VVLTGLSGPSGLAVSQDGSFILIAEYFACSITRYWLTGPKAHTSEHLLELPGNPDNIKRT  448
V+L GLSG +G AVS DG F+L++E+ A  I ++WL GPKA T+E  +   G P NIKRT
Sbjct  209   VLLRGLSGAAGTAVSNDGMFVLVSEFNANRILKFWLRGPKASTAETFVSFRGRPVNIKRT  268

Query  447   KTGDFWVAVNIQKLYPQLNGFPLGQKISADGQIMQTVNFYAEY-KATSISEVQEHLDQLY  271
+G+FWVAVN+            GQ+IS  G I++TV+F  +Y  +T I+EVQ+HL  LY
Sbjct  269   ASGNFWVAVNVPNNQSPPTTILTGQRISYYGTILETVSFDDQYGGSTLITEVQQHLGALY  328

Query  270   VASIFTDFVGV  238
+ +   +FVG+
Sbjct  329   IGANSANFVGI  339


>ref|XP_002274202.2| PREDICTED: strictosidine synthase 3-like [Vitis vinifera]
Length=366

Score =  231 bits (588),  Expect = 3e-68
Identities = 139/316 (44%), Positives = 197/316 (62%), Gaps = 13/316 (4%)
Frame = -3

Query  1152  TQEYRN-----FERINLPLNM-GSEAYAFDSQNVGPYTGLNDGRIVKYNG--THFVDFAT  997
TQ++R      F ++ LP ++ G E+ AFD +  GPYTG++DGR++KY G    F DFA
Sbjct  50    TQDFRVLPFTLFNKLQLPSSITGPESLAFDLKGEGPYTGVSDGRVLKYQGPAVGFTDFAV  109

Query  996   TVPNRSNKLCDGANANATLGRQCGRPLDLEFNNETGELYIVDLYQGLMvvgpgggvatpv  817
T PNR+ ++CDG+  +  L   CGRPL L FN  TG+LY+VD Y GLMVVG  GG+AT +
Sbjct  110   TSPNRTEEMCDGS-IDPALEATCGRPLGLGFNYHTGDLYMVDAYLGLMVVGSSGGIATQL  168

Query  816   aegADGMPGNAPDAIAIDPITSEVYFTDIGTLIFTNPNMSEVLQSGDKSGKLLKYDPTTK  637
A  A+G+P      + +D     VYFT+  T  F   +M E++ S D +G L +YDP ++
Sbjct  169   AAAAEGIPFRFLAGLDVDQGNGMVYFTEASTR-FQLRDMQELIASNDSTGSLFRYDPQSR  227

Query  636   RRSVVLTGLSGPSGLAVSQDGSFILIAEYFACSITRYWLTGPKAHTSEHLLELPGNPDNI  457
V+L GLS   G+AVS+DG F+L+AE  A  I R+WL GPKA+TSE  +EL G P NI
Sbjct  228   EVRVLLGGLSVAVGVAVSRDGMFVLVAELTANRIRRFWLGGPKANTSEVFMELLGKPSNI  287

Query  456   KRTKTGDFWVAVNI---QKLYPQLNGFPLGQKISADGQIMQTVNFYAEYKATSISEVQEH  286
KR + G+FWVA+N        P+    PLG ++S DG++++       Y+ ++ISEVQE
Sbjct  288   KRNERGEFWVAINNALGPPAPPESLVMPLGLRLSNDGRVLEVAPLVGAYQISAISEVQER  347

Query  285   LDQLYVASIFTDFVGV  238
+LYVAS+   +  +
Sbjct  348   NGELYVASLVAAYASI  363


Database: All non-redundant GenBank CDS translations+PDB+SwissProt+PIR+PRF
excluding environmental samples from WGS projects
Posted date:  Apr 23, 2012  4:44 PM
Number of letters in database: 6,150,218,869
Number of sequences in database:  17,919,084

Lambda      K        H
0.318    0.134    0.401
Gapped
Lambda      K        H
0.267   0.0410    0.140
Matrix: BLOSUM62
Gap Penalties: Existence: 11, Extension: 1
Number of Sequences: 17919084
Number of Hits to DB: 13440548551
Number of extensions: 296709369
Number of successful extensions: 717997
Number of sequences better than 1e-10: 548
Number of HSP's better than 1e-10 without gapping: 0
Number of HSP's gapped: 715823
Number of HSP's successfully gapped: 564
Length of query: 1253
Length of database: 6150218869
Length adjustment: 143
Effective length of query: 1110
Effective length of database: 3587789857
Effective search space: 983054420818
Effective search space used: 983054420818
T: 12
A: 40
X1: 16 (7.3 bits)
X2: 38 (14.6 bits)
X3: 64 (24.7 bits)
S1: 41 (20.4 bits)
S2: 178 (73.2 bits)
ka-blk-alpha gapped: 1.9
ka-blk-alpha ungapped: 0.7916
ka-blk-alpha_v gapped: 42.6028
ka-blk-alpha_v ungapped: 4.96466
ka-blk-sigma gapped: 43.6362


<PRE>


A. Schaffer, Jinghui Zhang, Zheng Zhang, Webb Miller, and
David J. Lipman (1997), "Gapped BLAST and PSI-BLAST: a new
generation of protein database search programs", Nucleic
Acids Res. 25:3389-3402.


RID: UPCM4BW5016


Database: All non-redundant GenBank CDS
translations+PDB+SwissProt+PIR+PRF excluding environmental samples
from WGS projects
17,919,084 sequences; 6,150,218,869 total letters
Query= TrVeIntZeamaGB1_277

Length=1245


Score     E
Sequences producing significant alignments:                       (Bits)  Value

ref|XP_002312331.1|  predicted protein [Populus trichocarpa] >...   606    0.0
ref|XP_002278181.1|  PREDICTED: ATP-citrate synthase beta chai...   595    0.0
ref|XP_003567578.1|  PREDICTED: ATP-citrate synthase beta chai...   594    0.0
gb|ABR15094.1|  ATP citrate lyase alpha subunit [Glycyrrhiza u...   593    0.0
ref|XP_002863984.1|  ATP-citrate lyase B-2 [Arabidopsis lyrata...   592    0.0

ALIGNMENTS
>ref|XP_002312331.1| predicted protein [Populus trichocarpa]
gb|EEE89698.1| predicted protein [Populus trichocarpa]
Length=608

Score =  606 bits (1562),  Expect = 0.0
Identities = 316/337 (94%), Positives = 323/337 (96%), Gaps = 0/337 (0%)
Frame = -2

Query  1244  GHAGAKSGGEMESAQAKNQALRDAGAVVPTSYEAFEGAIKETFAKLVEAGKIPAVKEVKP  1065
GHAGAKSGGEMESAQAKNQAL+DAGAVVPTSYEAFE AIKETF KLVE GKI +VKE  P
Sbjct  272   GHAGAKSGGEMESAQAKNQALKDAGAVVPTSYEAFETAIKETFEKLVEEGKISSVKEFTP  331

Query  1064  PQIPEDLKTAIKSGKVRAPTHIISTISDDRGEEPTYAGVPMSSIVEQGLGVGDVISLLWF  885
PQIPEDL  AIKSGKVRAPTHIISTISDDRGEEP YAGVPMSSIVEQG GVGDVISLLWF
Sbjct  332   PQIPEDLNIAIKSGKVRAPTHIISTISDDRGEEPCYAGVPMSSIVEQGYGVGDVISLLWF  391

Query  884   KRSLPHYCTRFIEICIMLCADHGPCVSGAHNSIVTARAGKDLVSSLVSGLLTIGPRFGGA  705
KRSLP YCT FIEICIMLCADHGPCVSGAHN+IVTARAGKDLVSSLVSGLLTIGPRFGGA
Sbjct  392   KRSLPRYCTHFIEICIMLCADHGPCVSGAHNTIVTARAGKDLVSSLVSGLLTIGPRFGGA  451

Query  704   IDDAARYFKDAYDRGLTPYEFVESMKKKGIRVPGIGHRIKSADNRDKRVELLQLFARTNF  525
IDDAARYFKDAYDRGLTPYEFVESMKKKGIRVPGIGHRIK  DNRDKRVELLQLFART+F
Sbjct  452   IDDAARYFKDAYDRGLTPYEFVESMKKKGIRVPGIGHRIKRGDNRDKRVELLQLFARTHF  511

Query  524   PSVKYMEYAVEVETYTLSKANNLVLNVDGAIgslfldllsgsGMFTKQEIDEIVGIGYLN  345
PSVKYMEYAV+VETYTLSKANNLVLNVDGAIGSLFLDLL+GSGMFTKQEIDEIVGIGYLN
Sbjct  512   PSVKYMEYAVQVETYTLSKANNLVLNVDGAIGSLFLDLLAGSGMFTKQEIDEIVGIGYLN  571

Query  344   GLFVLARSIGLIGHTFDQKRLKQPLYRHPWEDVLYTK  234
GLFVLARSIGLIGHTFDQKRLKQPLYRHPWEDVLY+K
Sbjct  572   GLFVLARSIGLIGHTFDQKRLKQPLYRHPWEDVLYSK  608


>ref|XP_002278181.1| PREDICTED: ATP-citrate synthase beta chain protein 2 [Vitis vinifera]
emb|CBI22878.3| unnamed protein product [Vitis vinifera]
Length=608

Score =  595 bits (1535),  Expect = 0.0
Identities = 313/337 (93%), Positives = 318/337 (94%), Gaps = 0/337 (0%)
Frame = -2

Query  1244  GHAGAKSGGEMESAQAKNQALRDAGAVVPTSYEAFEGAIKETFAKLVEAGKIPAVKEVKP  1065
GHAGAKSGGEMESAQAKNQAL +AGAVVPTSYEAFE AIKETF KL E GKI  VKEV P
Sbjct  272   GHAGAKSGGEMESAQAKNQALSEAGAVVPTSYEAFETAIKETFEKLHEEGKITPVKEVAP  331

Query  1064  PQIPEDLKTAIKSGKVRAPTHIISTISDDRGEEPTYAGVPMSSIVEQGLGVGDVISLLWF  885
PQIPEDL TAIKSGKVRAPTHIISTISDDRGEEP YAGVPMSSIVEQG GVGDVISLLWF
Sbjct  332   PQIPEDLNTAIKSGKVRAPTHIISTISDDRGEEPCYAGVPMSSIVEQGYGVGDVISLLWF  391

Query  884   KRSLPHYCTRFIEICIMLCADHGPCVSGAHNSIVTARAGKDLVSSLVSGLLTIGPRFGGA  705
KRSLP YCT FIEICIMLCADHGPCVSGAHN+IVTARAGKDLVSSLVSGLLTIGPRFGGA
Sbjct  392   KRSLPRYCTHFIEICIMLCADHGPCVSGAHNTIVTARAGKDLVSSLVSGLLTIGPRFGGA  451

Query  704   IDDAARYFKDAYDRGLTPYEFVESMKKKGIRVPGIGHRIKSADNRDKRVELLQLFARTNF  525
IDDAARYFKDAYDRGLT YEFVE MKKKGIRVPGIGHRIK  DNRDKRVELLQ FART+F
Sbjct  452   IDDAARYFKDAYDRGLTAYEFVEDMKKKGIRVPGIGHRIKRGDNRDKRVELLQRFARTHF  511

Query  524   PSVKYMEYAVEVETYTLSKANNLVLNVDGAIgslfldllsgsGMFTKQEIDEIVGIGYLN  345
PSVKYMEYAVEVETYTLSK+NNLVLNVDGAIGSLFLDLL+GSGMFTKQEIDEIV IGYLN
Sbjct  512   PSVKYMEYAVEVETYTLSKSNNLVLNVDGAIGSLFLDLLAGSGMFTKQEIDEIVQIGYLN  571

Query  344   GLFVLARSIGLIGHTFDQKRLKQPLYRHPWEDVLYTK  234
GLFVLARSIGLIGHTFDQKRLKQPLYRHPWEDVLYTK
Sbjct  572   GLFVLARSIGLIGHTFDQKRLKQPLYRHPWEDVLYTK  608


>ref|XP_003567578.1| PREDICTED: ATP-citrate synthase beta chain protein 1-like [Brachypodium
distachyon]
Length=608

Score =  594 bits (1531),  Expect = 0.0
Identities = 307/337 (91%), Positives = 320/337 (95%), Gaps = 0/337 (0%)
Frame = -2

Query  1244  GHAGAKSGGEMESAQAKNQALRDAGAVVPTSYEAFEGAIKETFAKLVEAGKIPAVKEVKP  1065
GHAGAKSGGE+ESAQAKNQALRDAGAVVPTS+EA E  IKETF KLVEAG IP V E+ P
Sbjct  272   GHAGAKSGGELESAQAKNQALRDAGAVVPTSFEALESVIKETFDKLVEAGNIPPVAEITP  331

Query  1064  PQIPEDLKTAIKSGKVRAPTHIISTISDDRGEEPTYAGVPMSSIVEQGLGVGDVISLLWF  885
P IPEDLKTAIKSGKVRAPTHIISTISDDRGEEP YAGVPMS+I+E+G GVGDVISLLWF
Sbjct  332   PPIPEDLKTAIKSGKVRAPTHIISTISDDRGEEPCYAGVPMSTIIERGYGVGDVISLLWF  391

Query  884   KRSLPHYCTRFIEICIMLCADHGPCVSGAHNSIVTARAGKDLVSSLVSGLLTIGPRFGGA  705
KRSLP YCT+FIEICIMLCADHGPCVSGAHNSIVTARAGKDLVSSLVSGLLTIGPRFGGA
Sbjct  392   KRSLPRYCTQFIEICIMLCADHGPCVSGAHNSIVTARAGKDLVSSLVSGLLTIGPRFGGA  451

Query  704   IDDAARYFKDAYDRGLTPYEFVESMKKKGIRVPGIGHRIKSADNRDKRVELLQLFARTNF  525
IDDAARYFKDAYDRGLTPYEFVE MKKKGIRVPGIGHRIKS DNRDKRV+LLQ +A TNF
Sbjct  452   IDDAARYFKDAYDRGLTPYEFVEGMKKKGIRVPGIGHRIKSRDNRDKRVQLLQKYAHTNF  511

Query  524   PSVKYMEYAVEVETYTLSKANNLVLNVDGAIgslfldllsgsGMFTKQEIDEIVGIGYLN  345
PSVKYMEYAV+VETYTLSKANNLV+NVDGAIGSLFLDLLSGSGMF+KQEIDEI+ IGYLN
Sbjct  512   PSVKYMEYAVQVETYTLSKANNLVMNVDGAIGSLFLDLLSGSGMFSKQEIDEIIEIGYLN  571

Query  344   GLFVLARSIGLIGHTFDQKRLKQPLYRHPWEDVLYTK  234
GLFVLARSIGLIGHTFDQKRLKQPLYRHPWEDVLYTK
Sbjct  572   GLFVLARSIGLIGHTFDQKRLKQPLYRHPWEDVLYTK  608


>gb|ABR15094.1| ATP citrate lyase alpha subunit [Glycyrrhiza uralensis]
Length=608

Score =  593 bits (1528),  Expect = 0.0
Identities = 309/337 (92%), Positives = 319/337 (95%), Gaps = 0/337 (0%)
Frame = -2

Query  1244  GHAGAKSGGEMESAQAKNQALRDAGAVVPTSYEAFEGAIKETFAKLVEAGKIPAVKEVKP  1065
GHAGAKSGGEMESAQAKNQAL +AGAVVPTSYEAFE AIKETF KLVE GKIP VKE  P
Sbjct  272   GHAGAKSGGEMESAQAKNQALSEAGAVVPTSYEAFEAAIKETFDKLVEEGKIPPVKEFTP  331

Query  1064  PQIPEDLKTAIKSGKVRAPTHIISTISDDRGEEPTYAGVPMSSIVEQGLGVGDVISLLWF  885
PQIPEDL TAI+SGKVRAPTHIISTISDDRGEEP YAGVPMSSI+E G GVGDVISLLWF
Sbjct  332   PQIPEDLNTAIRSGKVRAPTHIISTISDDRGEEPCYAGVPMSSIIENGYGVGDVISLLWF  391

Query  884   KRSLPHYCTRFIEICIMLCADHGPCVSGAHNSIVTARAGKDLVSSLVSGLLTIGPRFGGA  705
KRSLP YCT+FIEICIMLCADHGPCVSGAHN+IVTARAGKDLVSSLVSGLLTIGPRFGGA
Sbjct  392   KRSLPRYCTQFIEICIMLCADHGPCVSGAHNAIVTARAGKDLVSSLVSGLLTIGPRFGGA  451

Query  704   IDDAARYFKDAYDRGLTPYEFVESMKKKGIRVPGIGHRIKSADNRDKRVELLQLFARTNF  525
IDDAARYFKDA DR LTPYEFVESMKKKGIRVPGIGHRIK+ DN+DKRVELLQ FART+F
Sbjct  452   IDDAARYFKDACDRSLTPYEFVESMKKKGIRVPGIGHRIKNRDNKDKRVELLQKFARTHF  511

Query  524   PSVKYMEYAVEVETYTLSKANNLVLNVDGAIgslfldllsgsGMFTKQEIDEIVGIGYLN  345
PSVKYMEYAVEVE YTL+KANNLVLNVDGAIGSLFLDLL+GSGMFTKQEIDEIV IGYLN
Sbjct  512   PSVKYMEYAVEVENYTLTKANNLVLNVDGAIGSLFLDLLAGSGMFTKQEIDEIVEIGYLN  571

Query  344   GLFVLARSIGLIGHTFDQKRLKQPLYRHPWEDVLYTK  234
GLFVLARSIGLIGHTFDQKRLKQPLYRHPWEDVLYTK
Sbjct  572   GLFVLARSIGLIGHTFDQKRLKQPLYRHPWEDVLYTK  608


>ref|XP_002863984.1| ATP-citrate lyase B-2 [Arabidopsis lyrata subsp. lyrata]
gb|EFH40243.1| ATP-citrate lyase B-2 [Arabidopsis lyrata subsp. lyrata]
Length=608

Score =  592 bits (1527),  Expect = 0.0
Identities = 308/337 (91%), Positives = 318/337 (94%), Gaps = 0/337 (0%)
Frame = -2

Query  1244  GHAGAKSGGEMESAQAKNQALRDAGAVVPTSYEAFEGAIKETFAKLVEAGKIPAVKEVKP  1065
GHAGAKSGGEMESAQAKNQAL DAGA+VPTS+EA E AIKETF KLVE GK+  +KEV P
Sbjct  272   GHAGAKSGGEMESAQAKNQALMDAGAIVPTSFEALEAAIKETFEKLVEEGKVSPIKEVTP  331

Query  1064  PQIPEDLKTAIKSGKVRAPTHIISTISDDRGEEPTYAGVPMSSIVEQGLGVGDVISLLWF  885
PQIPEDL +AIKSGKVRAPTHIISTISDDRGEEP YAGVPMSSI+EQG GVGDVISLLWF
Sbjct  332   PQIPEDLNSAIKSGKVRAPTHIISTISDDRGEEPCYAGVPMSSIIEQGYGVGDVISLLWF  391

Query  884   KRSLPHYCTRFIEICIMLCADHGPCVSGAHNSIVTARAGKDLVSSLVSGLLTIGPRFGGA  705
KRSLP YCT+FIEICIMLCADHGPCVSGAHN+IVTARAGKDLVSSLVSGLLTIGPRFGGA
Sbjct  392   KRSLPRYCTKFIEICIMLCADHGPCVSGAHNTIVTARAGKDLVSSLVSGLLTIGPRFGGA  451

Query  704   IDDAARYFKDAYDRGLTPYEFVESMKKKGIRVPGIGHRIKSADNRDKRVELLQLFARTNF  525
IDDAARYFKDA DR LTPYEFVE MKKKGIRVPGIGHRIKS DNRDKRVELLQ FAR+NF
Sbjct  452   IDDAARYFKDACDRNLTPYEFVEGMKKKGIRVPGIGHRIKSRDNRDKRVELLQKFARSNF  511

Query  524   PSVKYMEYAVEVETYTLSKANNLVLNVDGAIgslfldllsgsGMFTKQEIDEIVGIGYLN  345
PSVKYMEYAV VETYTLSKANNLVLNVDGAIGSLFLDLL+GSGMFTKQEIDEIV IGYLN
Sbjct  512   PSVKYMEYAVTVETYTLSKANNLVLNVDGAIGSLFLDLLAGSGMFTKQEIDEIVQIGYLN  571

Query  344   GLFVLARSIGLIGHTFDQKRLKQPLYRHPWEDVLYTK  234
GLFVLARSIGLIGHTFDQKRLKQPLYRHPWEDVLYTK
Sbjct  572   GLFVLARSIGLIGHTFDQKRLKQPLYRHPWEDVLYTK  608


Database: All non-redundant GenBank CDS translations+PDB+SwissProt+PIR+PRF
excluding environmental samples from WGS projects
Posted date:  Apr 23, 2012  4:44 PM
Number of letters in database: 6,150,218,869
Number of sequences in database:  17,919,084

Lambda      K        H
0.318    0.134    0.401
Gapped
Lambda      K        H
0.267   0.0410    0.140
Matrix: BLOSUM62
Gap Penalties: Existence: 11, Extension: 1
Number of Sequences: 17919084
Number of Hits to DB: 13931286861
Number of extensions: 313571627
Number of successful extensions: 796081
Number of sequences better than 1e-10: 395
Number of HSP's better than 1e-10 without gapping: 0
Number of HSP's gapped: 795149
Number of HSP's successfully gapped: 404
Length of query: 1245
Length of database: 6150218869
Length adjustment: 143
Effective length of query: 1102
Effective length of database: 3587789857
Effective search space: 975878841104
Effective search space used: 975878841104
T: 12
A: 40
X1: 16 (7.3 bits)
X2: 38 (14.6 bits)
X3: 64 (24.7 bits)
S1: 41 (20.4 bits)
S2: 178 (73.2 bits)
ka-blk-alpha gapped: 1.9
ka-blk-alpha ungapped: 0.7916
ka-blk-alpha_v gapped: 42.6028
ka-blk-alpha_v ungapped: 4.96466
ka-blk-sigma gapped: 43.6362


<PRE>


A. Schaffer, Jinghui Zhang, Zheng Zhang, Webb Miller, and
David J. Lipman (1997), "Gapped BLAST and PSI-BLAST: a new
generation of protein database search programs", Nucleic
Acids Res. 25:3389-3402.


RID: UPD4BETR01N


Database: All non-redundant GenBank CDS
translations+PDB+SwissProt+PIR+PRF excluding environmental samples
from WGS projects
17,919,084 sequences; 6,150,218,869 total letters
Query= TrVeIntZeamaGB1_2862

Length=786


Score     E
Sequences producing significant alignments:                       (Bits)  Value

ref|XP_002266452.2|  PREDICTED: disease resistance response pr...   160    3e-45
ref|XP_002323339.1|  predicted protein [Populus trichocarpa] >...   157    2e-44
ref|XP_002528277.1|  Disease resistance response protein, puta...   157    3e-44
gb|ABK93789.1|  unknown [Populus trichocarpa]                       157    4e-44
ref|XP_002335799.1|  predicted protein [Populus trichocarpa] >...   157    7e-44

ALIGNMENTS
>ref|XP_002266452.2| PREDICTED: disease resistance response protein 206-like [Vitis
vinifera]
emb|CAN62170.1| hypothetical protein VITISV_027159 [Vitis vinifera]
emb|CBI17737.3| unnamed protein product [Vitis vinifera]
Length=182

Score =  160 bits (404),  Expect = 3e-45
Identities = 85/145 (59%), Positives = 100/145 (69%), Gaps = 3/145 (2%)
Frame = +1

Query  112  ITKLRFYFYDKPSSPNATAKLIVGTTTAPSFFGSVVMIDDALLESPNKKSKIIGRAQGLY  291
++ L FYF+D  S  N TA  I G       FG  +M+DDAL E P   SK++GRAQGLY
Sbjct  41   VSHLHFYFHDILSGKNPTATQIAGPKKG--HFGVTMMVDDALTEGPEPSSKLLGRAQGLY  98

Query  292  AGADQTAIGLLMVVNYVFTAGKYNGSSLSVLGRNAVFQQVREMPILGGTGAFRLARGFAL  471
A + Q    LLMV+N+ F  GKYNGSS+SVLGRN V   VREMPI+GG+G FR ARG+AL
Sbjct  99   ALSAQQEPALLMVMNFAFMEGKYNGSSISVLGRNPVMHAVREMPIVGGSGLFRYARGYAL  158

Query  472  LSTKWFDPRGNGDAIVEYNVSVLHF  546
T WFD +  GDAIVEYNVSVLHF
Sbjct  159  AHTVWFDGK-TGDAIVEYNVSVLHF  182


>ref|XP_002323339.1| predicted protein [Populus trichocarpa]
gb|EEF05100.1| predicted protein [Populus trichocarpa]
Length=178

Score =  157 bits (398),  Expect = 2e-44
Identities = 83/148 (56%), Positives = 102/148 (69%), Gaps = 4/148 (3%)
Frame = +1

Query  112  ITKLRFYFYDKPSSPNATAKLIVG---TTTAPSFFGSVVMIDDALLESPNKKSKIIGRAQ  282
++ L FYF+D  S  N TA  I     T T+ + FG V MIDD L  +P   SK++GRAQ
Sbjct  32   LSHLHFYFHDIVSGKNPTAVRIARADMTNTSSTGFGMVAMIDDPLTMTPELSSKLVGRAQ  91

Query  283  GLYAGADQTAIGLLMVVNYVFTAGKYNGSSLSVLGRNAVFQQVREMPILGGTGAFRLARG  462
G YA A Q  +GLLM +N+VF  GK+NGS+LSVLGRN+VF  VREMPI+GG+G FR ARG
Sbjct  92   GFYASASQNDVGLLMTMNFVFMEGKFNGSTLSVLGRNSVFSTVREMPIVGGSGLFRFARG  151

Query  463  FALLSTKWFDPRGNGDAIVEYNVSVLHF  546
+A  ST  FD R  GDA+VEYNV V H+
Sbjct  152  YAQASTHMFD-RTTGDAVVEYNVYVFHY  178


>ref|XP_002528277.1| Disease resistance response protein, putative [Ricinus communis]
gb|EEF34115.1| Disease resistance response protein, putative [Ricinus communis]
Length=186

Score =  157 bits (398),  Expect = 3e-44
Identities = 75/147 (51%), Positives = 104/147 (71%), Gaps = 4/147 (3%)
Frame = +1

Query  112  ITKLRFYFYDKPSSPNATAKLIV---GTTTAPSFFGSVVMIDDALLESPNKKSKIIGRAQ  282
+T L+FYF+D  S  N TA  +     T  +P+ FG+++M DD L E P+ KSK++GRAQ
Sbjct  41   VTNLQFYFHDIVSGKNRTAIRVAQSADTEKSPTLFGALIMADDPLTEGPDPKSKLVGRAQ  100

Query  283  GLYAGADQTAIGLLMVVNYVFTAGKYNGSSLSVLGRNAVFQQVREMPILGGTGAFRLARG  462
GLY  A Q  + L+M +NY FT+G YNGSS+S+LG+N+    VRE+P++GGTG FR+ARG
Sbjct  101  GLYGSAGQNELCLIMAMNYAFTSGAYNGSSISILGKNSAMSPVRELPVVGGTGVFRMARG  160

Query  463  FALLSTKWFDPRGNGDAIVEYNVSVLH  543
+A+  T WFD    GDAIV YN++V+H
Sbjct  161  YAIARTHWFDIT-TGDAIVGYNLTVVH  186


>gb|ABK93789.1| unknown [Populus trichocarpa]
Length=194

Score =  157 bits (398),  Expect = 4e-44
Identities = 83/148 (56%), Positives = 102/148 (69%), Gaps = 4/148 (3%)
Frame = +1

Query  112  ITKLRFYFYDKPSSPNATAKLIVG---TTTAPSFFGSVVMIDDALLESPNKKSKIIGRAQ  282
++ L FYF+D  S  N TA  I     T T+ + FG V MIDD L  +P   SK++GRAQ
Sbjct  48   LSHLHFYFHDIVSGKNPTAVRIARADMTNTSSTGFGMVAMIDDPLTMTPELSSKLVGRAQ  107

Query  283  GLYAGADQTAIGLLMVVNYVFTAGKYNGSSLSVLGRNAVFQQVREMPILGGTGAFRLARG  462
G YA A Q  +GLLM +N+VF  GK+NGS+LSVLGRN+VF  VREMPI+GG+G FR ARG
Sbjct  108  GFYASASQNDVGLLMTMNFVFMEGKFNGSTLSVLGRNSVFSTVREMPIVGGSGLFRFARG  167

Query  463  FALLSTKWFDPRGNGDAIVEYNVSVLHF  546
+A  ST  FD R  GDA+VEYNV V H+
Sbjct  168  YAQASTHMFD-RTTGDAVVEYNVYVFHY  194


>ref|XP_002335799.1| predicted protein [Populus trichocarpa]
gb|EEE73321.1| predicted protein [Populus trichocarpa]
Length=193

Score =  157 bits (396),  Expect = 7e-44
Identities = 81/147 (55%), Positives = 104/147 (71%), Gaps = 3/147 (2%)
Frame = +1

Query  112  ITKLRFYFYDKPSSPNATAKLIVG--TTTAPSFFGSVVMIDDALLESPNKKSKIIGRAQG  285
+T  R Y++D  S+PN TA  IV   + T+ + FGS+ MIDD L E P   SK+IGRAQG
Sbjct  48   LTHFRVYWHDIYSAPNPTAMPIVRAPSNTSATLFGSISMIDDPLTEKPELSSKLIGRAQG  107

Query  286  LYAGADQTAIGLLMVVNYVFTAGKYNGSSLSVLGRNAVFQQVREMPILGGTGAFRLARGF  465
Y  A Q    LLM +N+VF  GKYNGS++S+LGRN VF +VREMP++GG+G FR ARG+
Sbjct  108  FYGSAGQEETALLMAMNFVFLQGKYNGSTISILGRNHVFSKVREMPVIGGSGLFRFARGY  167

Query  466  ALLSTKWFDPRGNGDAIVEYNVSVLHF  546
A  ST  FD + +GDA+VEYNV VLH+
Sbjct  168  AQASTHSFDLK-SGDAVVEYNVYVLHY  193


Database: All non-redundant GenBank CDS translations+PDB+SwissProt+PIR+PRF
excluding environmental samples from WGS projects
Posted date:  Apr 23, 2012  4:44 PM
Number of letters in database: 6,150,218,869
Number of sequences in database:  17,919,084

Lambda      K        H
0.318    0.134    0.401
Gapped
Lambda      K        H
0.267   0.0410    0.140
Matrix: BLOSUM62
Gap Penalties: Existence: 11, Extension: 1
Number of Sequences: 17919084
Number of Hits to DB: 392749991
Number of extensions: 8530628
Number of successful extensions: 26277
Number of sequences better than 1e-10: 16
Number of HSP's better than 1e-10 without gapping: 0
Number of HSP's gapped: 26234
Number of HSP's successfully gapped: 16
Length of query: 786
Length of database: 6150218869
Length adjustment: 138
Effective length of query: 648
Effective length of database: 3677385277
Effective search space: 455995774348
Effective search space used: 455995774348
T: 12
A: 40
X1: 16 (7.3 bits)
X2: 38 (14.6 bits)
X3: 64 (24.7 bits)
S1: 41 (20.4 bits)
S2: 175 (72.0 bits)
ka-blk-alpha gapped: 1.9
ka-blk-alpha ungapped: 0.7916
ka-blk-alpha_v gapped: 42.6028
ka-blk-alpha_v ungapped: 4.96466
ka-blk-sigma gapped: 43.6362


<PRE>


A. Schaffer, Jinghui Zhang, Zheng Zhang, Webb Miller, and
David J. Lipman (1997), "Gapped BLAST and PSI-BLAST: a new
generation of protein database search programs", Nucleic
Acids Res. 25:3389-3402.


RID: UPD4D4R501N


Database: All non-redundant GenBank CDS
translations+PDB+SwissProt+PIR+PRF excluding environmental samples
from WGS projects
17,919,084 sequences; 6,150,218,869 total letters
Query= TrVeIntZeamaGB1_3088

Length=768


Score     E
Sequences producing significant alignments:                       (Bits)  Value

ref|XP_002317421.1|  predicted protein [Populus trichocarpa] >...  96.7    3e-21
ref|XP_002273122.2|  PREDICTED: uncharacterized protein LOC100...  95.9    3e-21
emb|CAN72178.1|  hypothetical protein VITISV_012478 [Vitis vin...  95.9    5e-21
ref|XP_002522583.1|  conserved hypothetical protein [Ricinus c...  95.5    7e-21
ref|XP_002305745.1|  predicted protein [Populus trichocarpa] >...  95.1    1e-20

ALIGNMENTS
>ref|XP_002317421.1| predicted protein [Populus trichocarpa]
gb|ABK94387.1| unknown [Populus trichocarpa]
gb|EEE98033.1| predicted protein [Populus trichocarpa]
Length=177

Score = 96.7 bits (239),  Expect = 3e-21
Identities = 45/49 (92%), Positives = 48/49 (98%), Gaps = 0/49 (0%)
Frame = -2

Query  767  WGSLDALIGRLRAAYEENGGSQETNPFGNGSIRVYLREVKDCQAKARGI  621
WGSLDALIGRLRAAYEE+GGS ETNPFGNG+IRVYLREVK+CQAKARGI
Sbjct  104  WGSLDALIGRLRAAYEEHGGSAETNPFGNGAIRVYLREVKECQAKARGI  152


>ref|XP_002273122.2| PREDICTED: uncharacterized protein LOC100254926 [Vitis vinifera]
emb|CBI30686.3| unnamed protein product [Vitis vinifera]
Length=149

Score = 95.9 bits (237),  Expect = 3e-21
Identities = 44/49 (90%), Positives = 48/49 (98%), Gaps = 0/49 (0%)
Frame = -2

Query  767  WGSLDALIGRLRAAYEENGGSQETNPFGNGSIRVYLREVKDCQAKARGI  621
WGSLDALIGRLRAAYEE+GGS ETNPFGNG+IRVYLREV+DCQ+KARGI
Sbjct  76   WGSLDALIGRLRAAYEEHGGSPETNPFGNGAIRVYLREVRDCQSKARGI  124


>emb|CAN72178.1| hypothetical protein VITISV_012478 [Vitis vinifera]
Length=175

Score = 95.9 bits (237),  Expect = 5e-21
Identities = 44/49 (90%), Positives = 48/49 (98%), Gaps = 0/49 (0%)
Frame = -2

Query  767  WGSLDALIGRLRAAYEENGGSQETNPFGNGSIRVYLREVKDCQAKARGI  621
WGSLDALIGRLRAAYEE+GGS ETNPFGNG+IRVYLREV+DCQ+KARGI
Sbjct  102  WGSLDALIGRLRAAYEEHGGSPETNPFGNGAIRVYLREVRDCQSKARGI  150


>ref|XP_002522583.1| conserved hypothetical protein [Ricinus communis]
gb|EEF39883.1| conserved hypothetical protein [Ricinus communis]
Length=180

Score = 95.5 bits (236),  Expect = 7e-21
Identities = 44/49 (90%), Positives = 48/49 (98%), Gaps = 0/49 (0%)
Frame = -2

Query  767  WGSLDALIGRLRAAYEENGGSQETNPFGNGSIRVYLREVKDCQAKARGI  621
WGSLDALIGRLRAAYEE+GGS ETNPFGNG+IRVYLREV++CQAKARGI
Sbjct  105  WGSLDALIGRLRAAYEEHGGSPETNPFGNGAIRVYLREVRECQAKARGI  153


>ref|XP_002305745.1| predicted protein [Populus trichocarpa]
gb|ABK93578.1| unknown [Populus trichocarpa]
gb|EEE86256.1| predicted protein [Populus trichocarpa]
Length=177

Score = 95.1 bits (235),  Expect = 1e-20
Identities = 44/49 (90%), Positives = 48/49 (98%), Gaps = 0/49 (0%)
Frame = -2

Query  767  WGSLDALIGRLRAAYEENGGSQETNPFGNGSIRVYLREVKDCQAKARGI  621
WGSLDALIGRLRAA+EE+GGS ETNPFGNG+IRVYLREVK+CQAKARGI
Sbjct  104  WGSLDALIGRLRAAFEEHGGSAETNPFGNGAIRVYLREVKECQAKARGI  152


Database: All non-redundant GenBank CDS translations+PDB+SwissProt+PIR+PRF
excluding environmental samples from WGS projects
Posted date:  Apr 23, 2012  4:44 PM
Number of letters in database: 6,150,218,869
Number of sequences in database:  17,919,084

Lambda      K        H
0.318    0.134    0.401
Gapped
Lambda      K        H
0.267   0.0410    0.140
Matrix: BLOSUM62
Gap Penalties: Existence: 11, Extension: 1
Number of Sequences: 17919084
Number of Hits to DB: 305746453
Number of extensions: 5236553
Number of successful extensions: 10219
Number of sequences better than 1e-10: 11
Number of HSP's better than 1e-10 without gapping: 0
Number of HSP's gapped: 10216
Number of HSP's successfully gapped: 11
Length of query: 768
Length of database: 6150218869
Length adjustment: 137
Effective length of query: 631
Effective length of database: 3695304361
Effective search space: 439741218959
Effective search space used: 439741218959
T: 12
A: 40
X1: 16 (7.3 bits)
X2: 38 (14.6 bits)
X3: 64 (24.7 bits)
S1: 41 (20.4 bits)
S2: 175 (72.0 bits)
ka-blk-alpha gapped: 1.9
ka-blk-alpha ungapped: 0.7916
ka-blk-alpha_v gapped: 42.6028
ka-blk-alpha_v ungapped: 4.96466
ka-blk-sigma gapped: 43.6362


<PRE>


A. Schaffer, Jinghui Zhang, Zheng Zhang, Webb Miller, and
David J. Lipman (1997), "Gapped BLAST and PSI-BLAST: a new
generation of protein database search programs", Nucleic
Acids Res. 25:3389-3402.


RID: UPD5MSRZ01S


Database: All non-redundant GenBank CDS
translations+PDB+SwissProt+PIR+PRF excluding environmental samples
from WGS projects
17,919,084 sequences; 6,150,218,869 total letters
Query= TrVeIntZeamaGB1_3187

Length=762


Score     E
Sequences producing significant alignments:                       (Bits)  Value

ref|XP_002271428.2|  PREDICTED: pathogenesis-related protein S...   149    3e-41
ref|XP_002328585.1|  predicted protein [Populus trichocarpa] >...   147    1e-40
gb|ACB12048.1|  pathogenesis-related protein [Rehmannia glutin...   145    7e-40
gb|ABR10301.1|  pathogen-related protein STH-2 [Salvia miltior...   139    1e-37
ref|XP_002271360.1|  PREDICTED: major allergen Pru ar 1 [Vitis...   137    6e-37

ALIGNMENTS
>ref|XP_002271428.2| PREDICTED: pathogenesis-related protein STH-2 [Vitis vinifera]
emb|CBI22930.3| unnamed protein product [Vitis vinifera]
Length=160

Score =  149 bits (375),  Expect = 3e-41
Identities = 72/160 (45%), Positives = 111/160 (69%), Gaps = 2/160 (1%)
Frame = -2

Query  704  MAVTKHSQEITVSVSPKRMIKALVTDASTFLPKIMSGTIQSIVVLSGNGGPGTIIQTNFS  525
M VT  +QE    VSP RM KALV D+   +P+++  +++SI  + G+GG G+I QTNFS
Sbjct  1    MGVTTFTQEFVTPVSPARMFKALVVDSHILVPRLVPESVKSIEFVEGDGGAGSITQTNFS  60

Query  524  DVAGAPVPTAKHRIDALDAEKGTTKFTMIEGAYLGEKIESVVYDVKFEEAGNGGCTIKVT  345
+     K++I+A+D EK   ++T+IEG  LG+++ES+VY++KFEE+G+GGC  K
Sbjct  61   --GDSDCEYLKYKINAVDKEKLECRYTLIEGGVLGDQLESIVYEMKFEESGDGGCICKTR  118

Query  344  NEYNSKGDAALKDEDIKEIVDRAKGFYIAAEAYLIANPNE  225
+EY++KG+  +K+E I+E  ++A G Y   EAYL+ANP+E
Sbjct  119  SEYHTKGEFEIKEESIREGKEKAMGVYKLVEAYLLANPDE  158


>ref|XP_002328585.1| predicted protein [Populus trichocarpa]
gb|EEE76932.1| predicted protein [Populus trichocarpa]
Length=160

Score =  147 bits (371),  Expect = 1e-40
Identities = 71/159 (45%), Positives = 104/159 (65%), Gaps = 2/159 (1%)
Frame = -2

Query  704  MAVTKHSQEITVSVSPKRMIKALVTDASTFLPKIMSGTIQSIVVLSGNGGPGTIIQTNFS  525
M V  ++QE T  +SP RM KAL+ D++  +PK++   ++S+ ++ G+GG G+I Q NF+
Sbjct  1    MGVASYTQEFTCPISPARMFKALILDSNNLIPKLLPQIVKSVDLIHGDGGAGSIEQVNFT  60

Query  524  DVAGAPVPTAKHRIDALDAEKGTTKFTMIEGAYLGEKIESVVYDVKFEEAGNGGCTIKVT  345
+  G  +   KHRID LD      K+TMIEG  LGEK+ES+ Y+V+FE   +GGC  K+T
Sbjct  61   E--GTDIKYVKHRIDELDRVNLVCKYTMIEGDSLGEKLESIAYEVRFEVGSDGGCDCKMT  118

Query  344  NEYNSKGDAALKDEDIKEIVDRAKGFYIAAEAYLIANPN  228
+ Y   GD  LK+E+IK   D+A+G Y   EAYL+ NP+
Sbjct  119  SSYLMLGDFTLKEEEIKAGQDKARGIYKVVEAYLLENPH  157


>gb|ACB12048.1| pathogenesis-related protein [Rehmannia glutinosa]
Length=154

Score =  145 bits (365),  Expect = 7e-40
Identities = 79/162 (49%), Positives = 112/162 (69%), Gaps = 8/162 (5%)
Frame = -2

Query  704  MAVTKHSQEITVSVSPKRMIKALVTDASTFLPKIMSGTIQSIVVLSGNGGPGTIIQTNFS  525
M +TKH QE+ + VS KRM KALVT++ + +P  +   I+SI +L G+G  GTI +TN +
Sbjct  1    MGITKHIQELKLRVSAKRMFKALVTESHS-IP--LPDAIKSIEILHGDGSAGTIRKTNLA  57

Query  524  DVAGAPVPTAKHRIDALDAEKGTTKFTMIEGAYLGEKIESVVYDVKFEEAGNGGCTIKVT  345
D  G+ V   K RI+A+D +   +K+T+IEG  LG+KIES+ Y+ KFE++ +GGC  K+
Sbjct  58   D--GSYV---KIRIEAVDIDNQVSKYTVIEGPMLGDKIESIHYEQKFEDSSDGGCVAKIV  112

Query  344  NEYNSKGDAALKDEDIKEIVDRAKGFYIAAEAYLIANPNECA  219
EY++KGD  LK+E +K I D+A GFY  +E YL ANPN CA
Sbjct  113  CEYHTKGDIQLKEEGVKAINDQALGFYTLSEEYLHANPNVCA  154


>gb|ABR10301.1| pathogen-related protein STH-2 [Salvia miltiorrhiza]
Length=160

Score =  139 bits (350),  Expect = 1e-37
Identities = 72/163 (44%), Positives = 107/163 (66%), Gaps = 4/163 (2%)
Frame = -2

Query  704  MAVTKHSQEITVSVSPKRMIKALVTDASTFLPKIMSGTIQSIVVLSGNG-GPGTIIQTNF  528
M V    QE+   +S  R+ KALVT++   +PK  + +I+SI ++ G+G  PG I QTNF
Sbjct  1    MGVKSFFQEMKTKISSSRLFKALVTESPEVVPKFTT-SIKSIELIQGSGYAPGAIFQTNF  59

Query  527  SDVAGAPVPTAKHRIDALDAEKGTTKFTMIEGAYLGEKIESVVYDVKFEEAGNGGCTIKV  348
+  GA     K R+D +D EK + K+T+IEG  LG+K+E + YD+KFE+  +GGC +KV
Sbjct  60   PE--GAHFKYMKCRVDEIDHEKHSIKYTLIEGDMLGDKLEKICYDMKFEDTEDGGCVVKV  117

Query  347  TNEYNSKGDAALKDEDIKEIVDRAKGFYIAAEAYLIANPNECA  219
T+EY++KG   L DED+K   +++ G Y + E YL+ANP+ CA
Sbjct  118  TSEYHTKGGYELADEDLKGAKEQSLGMYKSCEDYLLANPHVCA  160


>ref|XP_002271360.1| PREDICTED: major allergen Pru ar 1 [Vitis vinifera]
emb|CAN79555.1| hypothetical protein VITISV_025729 [Vitis vinifera]
emb|CBI22942.3| unnamed protein product [Vitis vinifera]
Length=161

Score =  137 bits (346),  Expect = 6e-37
Identities = 75/159 (47%), Positives = 101/159 (64%), Gaps = 3/159 (2%)
Frame = -2

Query  704  MAVTKHSQEITVSVSPKRMIKALVTDASTFLPKIMSGTIQSIVVLSGNGGPGTIIQTNFS  525
M VT+ SQ+    V+P RM KAL+ D+    PK+M  +I+SI  L G G  G+I Q NF+
Sbjct  1    MGVTRLSQKYATHVTPGRMFKALILDSHNLCPKLMFSSIKSIEFLEGEGEVGSIKQINFT  60

Query  524  DVAGAPVPTAKHRIDALDAEKGTTKFTMIE-GAYLGEKIESVVYDVKFEEAGNGGCTIKV  348
+ +  P+   KHRIDALD EK T  +TM E  A + +KIE + YDVKFE  G GGC   +
Sbjct  61   EAS--PLTYMKHRIDALDKEKLTCTYTMFETDALIMDKIEYITYDVKFEPYGFGGCVCNL  118

Query  347  TNEYNSKGDAALKDEDIKEIVDRAKGFYIAAEAYLIANP  231
T+ Y +KGD  +++EDI+   DRA G Y   EAYL+A+P
Sbjct  119  TSVYKTKGDVEIREEDIEHGKDRAIGMYEVLEAYLMAHP  157


Database: All non-redundant GenBank CDS translations+PDB+SwissProt+PIR+PRF
excluding environmental samples from WGS projects
Posted date:  Apr 23, 2012  4:44 PM
Number of letters in database: 6,150,218,869
Number of sequences in database:  17,919,084

Lambda      K        H
0.318    0.134    0.401
Gapped
Lambda      K        H
0.267   0.0410    0.140
Matrix: BLOSUM62
Gap Penalties: Existence: 11, Extension: 1
Number of Sequences: 17919084
Number of Hits to DB: 375474024
Number of extensions: 8001644
Number of successful extensions: 23298
Number of sequences better than 1e-10: 14
Number of HSP's better than 1e-10 without gapping: 0
Number of HSP's gapped: 23215
Number of HSP's successfully gapped: 14
Length of query: 762
Length of database: 6150218869
Length adjustment: 137
Effective length of query: 625
Effective length of database: 3695304361
Effective search space: 432350610237
Effective search space used: 432350610237
T: 12
A: 40
X1: 16 (7.3 bits)
X2: 38 (14.6 bits)
X3: 64 (24.7 bits)
S1: 41 (20.4 bits)
S2: 175 (72.0 bits)
ka-blk-alpha gapped: 1.9
ka-blk-alpha ungapped: 0.7916
ka-blk-alpha_v gapped: 42.6028
ka-blk-alpha_v ungapped: 4.96466
ka-blk-sigma gapped: 43.6362


<PRE>


A. Schaffer, Jinghui Zhang, Zheng Zhang, Webb Miller, and
David J. Lipman (1997), "Gapped BLAST and PSI-BLAST: a new
generation of protein database search programs", Nucleic
Acids Res. 25:3389-3402.


RID: UPCM5CG001N


Database: All non-redundant GenBank CDS
translations+PDB+SwissProt+PIR+PRF excluding environmental samples
from WGS projects
17,919,084 sequences; 6,150,218,869 total letters
Query= TrVeIntZeamaGB1_328

Length=1209


Score     E
Sequences producing significant alignments:                       (Bits)  Value

gb|ACZ51443.1|  peroxidase protein [Mikania micrantha]              459    6e-158
dbj|BAA77389.1|  peroxidase 3 [Scutellaria baicalensis]             456    8e-157
ref|XP_002268259.2|  PREDICTED: cationic peroxidase 1-like [Vi...   457    1e-156
gb|ACJ11762.1|  class III peroxidase [Gossypium hirsutum]           434    3e-148
sp|P22195.2|PER1_ARAHY  RecName: Full=Cationic peroxidase 1; A...   430    1e-146

ALIGNMENTS
>gb|ACZ51443.1| peroxidase protein [Mikania micrantha]
Length=321

Score =  459 bits (1180),  Expect = 6e-158
Identities = 225/297 (76%), Positives = 258/297 (87%), Gaps = 3/297 (1%)
Frame = +3

Query  60   GQLSPNFYSTTCPNLLSIISSAVNTALSTEQRMGASLLRLHFHDCFVNGCDASVLLDDTA  239
GQLS NFY+T+CPN  SIISSAVN+A+S E RMGASLLRLHFHDCFVNGCDASVLLDDT
Sbjct  27   GQLSANFYATSCPNFSSIISSAVNSAVSNEARMGASLLRLHFHDCFVNGCDASVLLDDTT  86

Query  240  NFTGEKTAGPNNNSLRGFEVIDNIKAQVETSCSGIVSCADILAVAARDSVVVLGGPSWTV  419
NFTGEKTAGPNNNSLRGF+VID IK+Q+E+SC G+VSCAD+LA AARDSVV LGGPSW +
Sbjct  87   NFTGEKTAGPNNNSLRGFDVIDTIKSQLESSCPGVVSCADLLATAARDSVVALGGPSWNL  146

Query  420  PLGRRDSTSASLSAANNQIPAPTLNLNALITSFSNQGFTAQELVALSGAHTIGQARCTTF  599
GRRDS +ASLSAAN+ IPAPTLNL+ LITSFSN GFTA E+VALSG+HTIGQARCT F
Sbjct  147  AFGRRDSITASLSAANSNIPAPTLNLSGLITSFSNLGFTANEMVALSGSHTIGQARCTVF  206

Query  600  RTRLYNEANINASYATTLQAGCPSIGPTGDNNLSGLD-SDPTAFNNQYFTDLINLRGLLH  776
R R+YNE NIN+S+AT+L+A CPS G  GDNNLS LD   PT+F+N YFT+L+N  GLLH
Sbjct  207  RARIYNENNINSSFATSLRANCPSSG--GDNNLSPLDVVSPTSFDNTYFTNLLNQNGLLH  264

Query  777  SDQELFNNGSTDAQVTAYSTNSTSFFTDFANAMIKMSNLSPLTGTNGQIRTNCSRTN  947
SDQELFN GSTDAQV  YS+N+ +F TDFAN M+KMSNL+PLTG++GQ+RTNC RTN
Sbjct  265  SDQELFNGGSTDAQVRTYSSNAATFSTDFANGMVKMSNLNPLTGSSGQVRTNCRRTN  321


>dbj|BAA77389.1| peroxidase 3 [Scutellaria baicalensis]
Length=318

Score =  456 bits (1172),  Expect = 8e-157
Identities = 226/299 (76%), Positives = 256/299 (86%), Gaps = 3/299 (1%)
Frame = +3

Query  54   SHGQLSPNFYSTTCPNLLSIISSAVNTALSTEQRMGASLLRLHFHDCFVNGCDASVLLDD  233
S+ QLS NFY+TTCPNLL+II +AVN+A+S++ RMGASLLRLHFHDCFVNGCDASVLLDD
Sbjct  22   SNAQLSANFYNTTCPNLLTIIRNAVNSAVSSDTRMGASLLRLHFHDCFVNGCDASVLLDD  81

Query  234  TANFTGEKTAGPNNNSLRGFEVIDNIKAQVETSCSGIVSCADILAVAARDSVVVLGGPSW  413
FTGEKTAGPN NSLRGF+VIDNIK  VE SC  IVSC+DIL+VAARD VV +GGPSW
Sbjct  82   RTGFTGEKTAGPNANSLRGFDVIDNIKTLVEGSCPNIVSCSDILSVAARDGVVAVGGPSW  141

Query  414  TVPLGRRDSTSASLSAANNQIPAPTLNLNALITSFSNQGFTAQELVALSGAHTIGQARCT  593
V LGRRDST+ASL+AAN QIP P LNLNALITSFSN+GFTA+E+VALSG+HTIGQARCT
Sbjct  142  AVALGRRDSTTASLNAANTQIPGPGLNLNALITSFSNKGFTAREMVALSGSHTIGQARCT  201

Query  594  TFRTRLYNEANINASYATTLQAGCPSIGPTGDNNLSGLDS-DPTAFNNQYFTDLINLRGL  770
TFR R+YN+ NIN ++AT L+A CP  G  GDNNL+ LD+  P  FNN Y+ +LI LRGL
Sbjct  202  TFRGRIYNDTNINGAFATGLRANCPRSG--GDNNLAPLDNVSPARFNNDYYRNLIGLRGL  259

Query  771  LHSDQELFNNGSTDAQVTAYSTNSTSFFTDFANAMIKMSNLSPLTGTNGQIRTNCSRTN  947
LHSDQELFNNG+ DAQV AYSTNS +FF DFANAM+KMSNLSPLTGTNGQIR NC RTN
Sbjct  260  LHSDQELFNNGTADAQVRAYSTNSAAFFNDFANAMVKMSNLSPLTGTNGQIRRNCRRTN  318


>ref|XP_002268259.2| PREDICTED: cationic peroxidase 1-like [Vitis vinifera]
Length=376

Score =  457 bits (1177),  Expect = 1e-156
Identities = 224/296 (76%), Positives = 261/296 (88%), Gaps = 3/296 (1%)
Frame = +3

Query  63   QLSPNFYSTTCPNLLSIISSAVNTALSTEQRMGASLLRLHFHDCFVNGCDASVLLDDTAN  242
QL+ N+YS++CPN LSII SAVNTA++ E RMGASLLRLHFHDCFVNGCDAS+LLDDT+N
Sbjct  83   QLTTNYYSSSCPNALSIIKSAVNTAVNNEARMGASLLRLHFHDCFVNGCDASILLDDTSN  142

Query  243  FTGEKTAGPNNNSLRGFEVIDNIKAQVETSCSGIVSCADILAVAARDSVVVLGGPSWTVP  422
FTGEKTA PN NS+RGF+VID IK+QVE+SC G+VSCADILAV ARDSVV LGGPSWTV
Sbjct  143  FTGEKTAVPNANSVRGFDVIDTIKSQVESSCPGVVSCADILAVVARDSVVALGGPSWTVR  202

Query  423  LGRRDSTSASLSAANNQIPAPTLNLNALITSFSNQGFTAQELVALSGAHTIGQARCTTFR  602
LGRRDST+ASLS AN+ IPAPTLNL+ LI+SFSN+GF+A E+VALSG+HTIGQARCT FR
Sbjct  203  LGRRDSTTASLSTANSDIPAPTLNLSGLISSFSNKGFSANEMVALSGSHTIGQARCTNFR  262

Query  603  TRLYNEANINASYATTLQAGCPSIGPTGDNNLSGLDS-DPTAFNNQYFTDLINLRGLLHS  779
RLYNE NI+AS+ ++LQA CPS G  GDNNLS LD+  PT F+N YFT+L+N +GLLHS
Sbjct  263  DRLYNETNIDASFQSSLQANCPSSG--GDNNLSPLDTKSPTTFDNAYFTNLVNNKGLLHS  320

Query  780  DQELFNNGSTDAQVTAYSTNSTSFFTDFANAMIKMSNLSPLTGTNGQIRTNCSRTN  947
DQ+LFN GSTD+QVT YST ST+FFTDFANA++KM NLSPLTGT+GQIRTNC +TN
Sbjct  321  DQQLFNGGSTDSQVTTYSTKSTTFFTDFANAIVKMGNLSPLTGTSGQIRTNCRKTN  376


>gb|ACJ11762.1| class III peroxidase [Gossypium hirsutum]
Length=323

Score =  434 bits (1116),  Expect = 3e-148
Identities = 217/296 (73%), Positives = 253/296 (85%), Gaps = 3/296 (1%)
Frame = +3

Query  63   QLSPNFYSTTCPNLLSIISSAVNTALSTEQRMGASLLRLHFHDCFVNGCDASVLLDDTAN  242
QLS  FYSTTCP  LS I SAVN+A+S E RMGASL RLHFHDCFVNGCD S+LLDDTAN
Sbjct  30   QLSSTFYSTTCPRALSTIKSAVNSAVSNEARMGASLPRLHFHDCFVNGCDGSILLDDTAN  89

Query  243  FTGEKTAGPNNNSLRGFEVIDNIKAQVETSCSGIVSCADILAVAARDSVVVLGGPSWTVP  422
TGEKTA PN+NS RGFEVID IK+QVE+ C G+VSCADI+AVAARDSVV LGGPSW V
Sbjct  90   MTGEKTAVPNSNSARGFEVIDTIKSQVESLCPGVVSCADIVAVAARDSVVALGGPSWIVL  149

Query  423  LGRRDSTSASLSAANNQIPAPTLNLNALITSFSNQGFTAQELVALSGAHTIGQARCTTFR  602
LGRRDST+ASLSAAN+ IPAPTLNL+ LIT+FSN+GFTA+E+VALSG+HTIGQARCTTFR
Sbjct  150  LGRRDSTTASLSAANSNIPAPTLNLSGLITAFSNKGFTAKEMVALSGSHTIGQARCTTFR  209

Query  603  TRLYNEANINASYATTLQAGCPSIGPTGDNNLSGLD-SDPTAFNNQYFTDLINLRGLLHS  779
TR+YNE NI++++AT+L+A CPS G  GDN+LS LD +  T+F+N YF +L   +GLLHS
Sbjct  210  TRIYNETNIDSTFATSLRANCPSNG--GDNSLSPLDTTSSTSFDNAYFKNLQGQKGLLHS  267

Query  780  DQELFNNGSTDAQVTAYSTNSTSFFTDFANAMIKMSNLSPLTGTNGQIRTNCSRTN  947
DQ+LF+ GSTD+QV AYS+N  SF TDFANAM+KM NLSPLTGT+GQIRTNC + N
Sbjct  268  DQQLFSGGSTDSQVNAYSSNLGSFTTDFANAMVKMGNLSPLTGTSGQIRTNCRKAN  323


>sp|P22195.2|PER1_ARAHY RecName: Full=Cationic peroxidase 1; AltName: Full=PNPC1; Flags:
Precursor
gb|AAB06183.1| cationic peroxidase [Arachis hypogaea]
Length=316

Score =  430 bits (1105),  Expect = 1e-146
Identities = 213/296 (72%), Positives = 249/296 (84%), Gaps = 3/296 (1%)
Frame = +3

Query  63   QLSPNFYSTTCPNLLSIISSAVNTALSTEQRMGASLLRLHFHDCFVNGCDASVLLDDTAN  242
QLS NFY+T CPN LS I SAVN+A++ E RMGASLLRLHFHDCFV GCDASVLLDDT+N
Sbjct  23   QLSSNFYATKCPNALSTIKSAVNSAVAKEARMGASLLRLHFHDCFVQGCDASVLLDDTSN  82

Query  243  FTGEKTAGPNNNSLRGFEVIDNIKAQVETSCSGIVSCADILAVAARDSVVVLGGPSWTVP  422
FTGEKTAGPN NS+RGFEVID IK+QVE+ C G+VSCADILAVAARDSVV LGG SW V
Sbjct  83   FTGEKTAGPNANSIRGFEVIDTIKSQVESLCPGVVSCADILAVAARDSVVALGGASWNVL  142

Query  423  LGRRDSTSASLSAANNQIPAPTLNLNALITSFSNQGFTAQELVALSGAHTIGQARCTTFR  602
LGRRDST+ASLS+AN+ +PAP  NL+ LI++FSN+GFT +ELV LSGAHTIGQA+CT FR
Sbjct  143  LGRRDSTTASLSSANSDLPAPFFNLSGLISAFSNKGFTTKELVTLSGAHTIGQAQCTAFR  202

Query  603  TRLYNEANINASYATTLQAGCPSIGPTGDNNLSGLD-SDPTAFNNQYFTDLINLRGLLHS  779
TR+YNE+NI+ +YA +LQA CPS+G  GD NLS  D + P  F+N Y+ +L N +GLLHS
Sbjct  203  TRIYNESNIDPTYAKSLQANCPSVG--GDTNLSPFDVTTPNKFDNAYYINLRNKKGLLHS  260

Query  780  DQELFNNGSTDAQVTAYSTNSTSFFTDFANAMIKMSNLSPLTGTNGQIRTNCSRTN  947
DQ+LFN  STD+QVTAYS N+ +F TDF NAMIKM NLSPLTGT+GQIRTNC +TN
Sbjct  261  DQQLFNGVSTDSQVTAYSNNAATFNTDFGNAMIKMGNLSPLTGTSGQIRTNCRKTN  316


Database: All non-redundant GenBank CDS translations+PDB+SwissProt+PIR+PRF
excluding environmental samples from WGS projects
Posted date:  Apr 23, 2012  4:44 PM
Number of letters in database: 1,855,251,573
Number of sequences in database:  17,919,084

Lambda      K        H
0.318    0.134    0.401
Gapped
Lambda      K        H
0.267   0.0410    0.140
Matrix: BLOSUM62
Gap Penalties: Existence: 11, Extension: 1
Number of Sequences: 17919084
Number of Hits to DB: 638584556
Number of extensions: 13696293
Number of successful extensions: 34605
Number of sequences better than 1e-10: 100
Number of HSP's better than 1e-10 without gapping: 0
Number of HSP's gapped: 34287
Number of HSP's successfully gapped: 100
Length of query: 1209
Length of database: 6150218869
Length adjustment: 143
Effective length of query: 1066
Effective length of database: 3587789857
Effective search space: 932825362820
Effective search space used: 932825362820
T: 12
A: 40
X1: 16 (7.3 bits)
X2: 38 (14.6 bits)
X3: 64 (24.7 bits)
S1: 41 (20.4 bits)
S2: 178 (73.2 bits)


<PRE>


A. Schaffer, Jinghui Zhang, Zheng Zhang, Webb Miller, and
David J. Lipman (1997), "Gapped BLAST and PSI-BLAST: a new
generation of protein database search programs", Nucleic
Acids Res. 25:3389-3402.


RID: UPD6R91601S


Database: All non-redundant GenBank CDS
translations+PDB+SwissProt+PIR+PRF excluding environmental samples
from WGS projects
17,919,084 sequences; 6,150,218,869 total letters
Query= TrVeIntZeamaGB1_3586

Length=736


Score     E
Sequences producing significant alignments:                       (Bits)  Value

ref|XP_002304640.1|  AP2/ERF domain-containing transcription f...   145    5e-39
dbj|BAJ34121.1|  unnamed protein product [Thellungiella haloph...   143    2e-38
ref|NP_196837.1|  ethylene-responsive transcription factor ERF...   142    2e-38
gb|ACO55953.1|  RAP2-like protein [Juglans nigra]                   141    9e-38
gb|ADN33698.1|  AP2 domain transcription factor RAP2 [Cucumis ...   141    2e-37

ALIGNMENTS
>ref|XP_002304640.1| AP2/ERF domain-containing transcription factor [Populus trichocarpa]
gb|EEE79619.1| AP2/ERF domain-containing transcription factor [Populus trichocarpa]
Length=234

Score =  145 bits (365),  Expect = 5e-39
Identities = 98/200 (49%), Positives = 124/200 (62%), Gaps = 17/200 (9%)
Frame = -1

Query  733  DNNSTIISSLTTNHGASDSAAALPPPERVEDARKDQGVKK-HYRGVRQRPWGKWAAEIRD  557
DNN T + S      A D +     P++ +  +  +  ++ HYRGVRQRPWGKWAAEIRD
Sbjct  16   DNNPTSVQSTPY---ALDQSVVKDEPDQSQPVQDQENTRRRHYRGVRQRPWGKWAAEIRD  72

Query  556  PKKAARVWLGTFdtaedaalayddaALKFKGSKAKLNFPERVQGNTTQLHYPTSSAHQHM  377
PKKAARVWLGTFDTAEDAA+AYD AALKFKG+KAKLNFPERVQG T   +Y  S    ++
Sbjct  73   PKKAARVWLGTFDTAEDAAVAYDKAALKFKGTKAKLNFPERVQGRTEFGYYMGSGTSTNV  132

Query  376  ------------PHTTQPGPLLSSANAFPGLQQYAQLLSSNDDADIPYFTSALYSSTADY  233
P    P P   + + +P L QYAQ+LSSN DA+ PY+TS L++
Sbjct  133  LTEQSPRPVAPPPPPPPPPPSSFAPDTYPDLLQYAQILSSN-DANFPYYTSNLFNQQPFA  191

Query  232  QTASASYLTLQHQDYQSRFT  173
S+S+L+ Q Q    RF+
Sbjct  192  PHYSSSFLSQQQQQDLMRFS  211


>dbj|BAJ34121.1| unnamed protein product [Thellungiella halophila]
Length=231

Score =  143 bits (361),  Expect = 2e-38
Identities = 98/220 (45%), Positives = 129/220 (59%), Gaps = 30/220 (14%)
Frame = -1

Query  718  IISSLTT--NHGASDSAAALPPPERVE-------DARKDQGVKKHYRGVRQRPWGKWAAE  566
+ISSL+    +  SD   +  PP + E          +DQ  ++HYRGVRQRPWGKWAAE
Sbjct  1    MISSLSRAIEYPTSDGQESSDPPVKQELDKSDQLQQDQDQPRRRHYRGVRQRPWGKWAAE  60

Query  565  IRDPKKAARVWLGTFdtaedaalayddaALKFKGSKAKLNFPERVQGNTTQLHYPTSSAH  386
IRDPKKAARVWLGTF+TAE+AALAYD AALKFKG+KAKLNFPERVQG +T  +  + +
Sbjct  61   IRDPKKAARVWLGTFETAEEAALAYDRAALKFKGTKAKLNFPERVQGPSTTTYVASQTGF  120

Query  385  QHMPH----------------TTQPGPLLSSANAFPGLQQYAQLLSSNDDADIPYFTSAL  254
H P                 TT   P     N    + QYAQLL+SN+D D+ Y+TS+L
Sbjct  121  DHAPRGGSELMNSPPPRLGPSTTTTAPTSWPTNYNQDILQYAQLLTSNNDVDLSYYTSSL  180

Query  253  YSS-----TADYQTASASYLTLQHQDYQSRFTGDHKHPGS  149
+S      +    ++S+++ + Q Q  Q +    H+   S
Sbjct  181  FSQQQQPFSTPSSSSSSTFTSQQTQQQQQQQQQQHEEEKS  220


>ref|NP_196837.1| ethylene-responsive transcription factor ERF113 [Arabidopsis
thaliana]
sp|Q9LYU3.1|EF113_ARATH RecName: Full=Ethylene-responsive transcription factor ERF113
emb|CAB86640.1| putative protein [Arabidopsis thaliana]
gb|AAS47615.1| At5g13330 [Arabidopsis thaliana]
gb|AAS76737.1| At5g13330 [Arabidopsis thaliana]
gb|AAT44928.1| putative AP2/EREBP transcription factor [Arabidopsis thaliana]
gb|AED91881.1| ethylene-responsive transcription factor ERF113 [Arabidopsis
thaliana]
Length=212

Score =  142 bits (359),  Expect = 2e-38
Identities = 90/174 (52%), Positives = 117/174 (67%), Gaps = 10/174 (6%)
Frame = -1

Query  634  KDQGVKKHYRGVRQRPWGKWAAEIRDPKKAARVWLGTFdtaedaalayddaALKFKGSKA  455
+DQ  ++HYRGVRQRPWGKWAAEIRDPKKAARVWLGTF+TAE+AALAYD AALKFKG+KA
Sbjct  31   QDQPRRRHYRGVRQRPWGKWAAEIRDPKKAARVWLGTFETAEEAALAYDRAALKFKGTKA  90

Query  454  KLNFPERVQGNTTQL---HYPTSSAHQHMPHTTQPGPLLSSANAFP-----GLQQYAQLL  299
KLNFPERVQG TT     H P   +        +PGP  ++  ++P      + QYAQLL
Sbjct  91   KLNFPERVQGPTTTTTISHAPRGVSESMNSPPPRPGPPSTTTTSWPMTYNQDILQYAQLL  150

Query  298  SSNDDADIPYFTSALYSS--TADYQTASASYLTLQHQDYQSRFTGDHKHPGSGF  143
+SN++ D+ Y+TS L+S   +    ++S+S  T Q Q  Q +   + +    G+
Sbjct  151  TSNNEVDLSYYTSTLFSQPFSTPSSSSSSSQQTQQQQLQQQQQQREEEEKNYGY  204


>gb|ACO55953.1| RAP2-like protein [Juglans nigra]
Length=226

Score =  141 bits (356),  Expect = 9e-38
Identities = 103/218 (47%), Positives = 131/218 (60%), Gaps = 27/218 (12%)
Frame = -1

Query  736  EDNNSTIISSLT-TNHGASDSAAALP----PPERVEDARKDQGVKKHYRGVRQRPWGKWA  572
ED  S+++ S   T H A      +P    P +  E+AR+     +HYRGVRQRPWGKWA
Sbjct  16   EDQQSSLVQSTPLTIHEAGPVKEEVPDSSQPVQDQENARR-----RHYRGVRQRPWGKWA  70

Query  571  AEIRDPKKAARVWLGTFdtaedaalayddaALKFKGSKAKLNFPERVQGNTTQLHYPTSS  392
AEIRDPKKAARVWLGTF+TAEDAALAYD AAL+FKG+KAKLNFPERVQG T++  YP+
Sbjct  71   AEIRDPKKAARVWLGTFETAEDAALAYDRAALRFKGTKAKLNFPERVQG-TSEFGYPSGF  129

Query  391  AHQHM-----------PHTTQPGPLLSSANAFPGLQQYAQLLSSNDDADIPYFTSALY--  251
+  +           P    P   L   + FPGL QYAQLLSS+ D + PY+TS+L+
Sbjct  130  GNTSVSQSAVPVQNPRPVVNPPPSTLPQESTFPGLYQYAQLLSSS-DVEFPYYTSSLFNQ  188

Query  250  -SSTADYQT-ASASYLTLQHQDYQSRFTGDHKHPGSGF  143
S  + + + +S S     H  +Q R   +    G  F
Sbjct  189  ESFASQFSSFSSPSSAASSHHPHQERQDQEEDDKGRQF  226


>gb|ADN33698.1| AP2 domain transcription factor RAP2 [Cucumis melo subsp. melo]
Length=252

Score =  141 bits (355),  Expect = 2e-37
Identities = 94/169 (56%), Positives = 114/169 (67%), Gaps = 11/169 (7%)
Frame = -1

Query  625  GVKKHYRGVRQRPWGKWAAEIRDPKKAARVWLGTFdtaedaalayddaALKFKGSKAKLN  446
G K+HYRGVRQRPWGKWAAEIRDPKKAARVWLGTFDTAE AA+AYD+AAL+FKG+KAKLN
Sbjct  83   GRKRHYRGVRQRPWGKWAAEIRDPKKAARVWLGTFDTAEAAAIAYDNAALRFKGTKAKLN  142

Query  445  FPERVQGNTTQLHY---PTSSAHQHMPHTTQPG----PLLSSANAFPGLQQYAQLLSSND  287
FPERVQ N  +  +   P+ +A       + P     P LS    FPGL QYAQLLSS+
Sbjct  143  FPERVQANPAEFGFLSPPSIAAPPPPTAVSSPSVSLPPPLSHEEVFPGLHQYAQLLSSS-  201

Query  286  DADIPYFTSALYSSTADYQ---TASASYLTLQHQDYQSRFTGDHKHPGS  149
DAD PY++S+L  +         +S+S  + Q Q+ Q R+  D    GS
Sbjct  202  DADFPYYSSSLLFNQQQSHYPFFSSSSSSSQQQQEDQDRYGEDFGTGGS  250


Database: All non-redundant GenBank CDS translations+PDB+SwissProt+PIR+PRF
excluding environmental samples from WGS projects
Posted date:  Apr 23, 2012  4:44 PM
Number of letters in database: 6,150,218,869
Number of sequences in database:  17,919,084

Lambda      K        H
0.318    0.134    0.401
Gapped
Lambda      K        H
0.267   0.0410    0.140
Matrix: BLOSUM62
Gap Penalties: Existence: 11, Extension: 1
Number of Sequences: 17919084
Number of Hits to DB: 381165112
Number of extensions: 8230657
Number of successful extensions: 30957
Number of sequences better than 1e-10: 36
Number of HSP's better than 1e-10 without gapping: 0
Number of HSP's gapped: 30783
Number of HSP's successfully gapped: 36
Length of query: 736
Length of database: 6150218869
Length adjustment: 137
Effective length of query: 599
Effective length of database: 3695304361
Effective search space: 399092870988
Effective search space used: 399092870988
T: 12
A: 40
X1: 16 (7.3 bits)
X2: 38 (14.6 bits)
X3: 64 (24.7 bits)
S1: 41 (20.4 bits)
S2: 175 (72.0 bits)
ka-blk-alpha gapped: 1.9
ka-blk-alpha ungapped: 0.7916
ka-blk-alpha_v gapped: 42.6028
ka-blk-alpha_v ungapped: 4.96466
ka-blk-sigma gapped: 43.6362


<PRE>


A. Schaffer, Jinghui Zhang, Zheng Zhang, Webb Miller, and
David J. Lipman (1997), "Gapped BLAST and PSI-BLAST: a new
generation of protein database search programs", Nucleic
Acids Res. 25:3389-3402.


RID: UPD6WZSR01S


Database: All non-redundant GenBank CDS
translations+PDB+SwissProt+PIR+PRF excluding environmental samples
from WGS projects
17,919,084 sequences; 6,150,218,869 total letters
Query= TrVeIntZeamaGB1_3754

Length=725


Score     E
Sequences producing significant alignments:                       (Bits)  Value

ref|XP_002276040.1|  PREDICTED: uncharacterized protein LOC100...  71.6    1e-11
emb|CBI24383.3|  unnamed protein product [Vitis vinifera]          71.6    2e-11
gb|ACF83094.1|  unknown [Zea mays]                                 70.9    2e-11
gb|ACF84316.1|  unknown [Zea mays]                                 70.9    2e-11
ref|NP_001149939.1|  RNA binding protein [Zea mays] >gb|ACG372...  70.9    2e-11

ALIGNMENTS
>ref|XP_002276040.1| PREDICTED: uncharacterized protein LOC100263294 [Vitis vinifera]
Length=457

Score = 71.6 bits (174),  Expect = 1e-11
Identities = 41/106 (39%), Positives = 57/106 (54%), Gaps = 10/106 (9%)
Frame = -1

Query  725  RFGEIEDVPIGNDPVTQKFKGFAVITYKSVEGYNKAMAEPNKVFENCQLHCKKFQENLNK  546
+FGEIED P+G D  T KF+GFA+I +K+ EG  +A+ EP K FE+C+L C +
Sbjct  241  KFGEIEDGPLGFDKATGKFRGFAIIVFKTAEGMKRALEEPIKTFESCKLQCSRKVAKTTP  300

Query  545  KNINNGPSQTGPASMNP---------IGVNYGGFGTNMNAGMGLVG  435
TG A++ P         +G+N G  G N+N    LVG
Sbjct  301  VQQQAVAGSTG-ATLPPSNYQLQAYQMGLNQGLIGQNVNPQGVLVG  345


>emb|CBI24383.3| unnamed protein product [Vitis vinifera]
Length=583

Score = 71.6 bits (174),  Expect = 2e-11
Identities = 41/106 (39%), Positives = 57/106 (54%), Gaps = 10/106 (9%)
Frame = -1

Query  725  RFGEIEDVPIGNDPVTQKFKGFAVITYKSVEGYNKAMAEPNKVFENCQLHCKKFQENLNK  546
+FGEIED P+G D  T KF+GFA+I +K+ EG  +A+ EP K FE+C+L C +
Sbjct  327  KFGEIEDGPLGFDKATGKFRGFAIIVFKTAEGMKRALEEPIKTFESCKLQCSRKVAKTTP  386

Query  545  KNINNGPSQTGPASMNP---------IGVNYGGFGTNMNAGMGLVG  435
TG A++ P         +G+N G  G N+N    LVG
Sbjct  387  VQQQAVAGSTG-ATLPPSNYQLQAYQMGLNQGLIGQNVNPQGVLVG  431


>gb|ACF83094.1| unknown [Zea mays]
Length=379

Score = 70.9 bits (172),  Expect = 2e-11
Identities = 40/97 (41%), Positives = 54/97 (56%), Gaps = 1/97 (1%)
Frame = -1

Query  725  RFGEIEDVPIGNDPVTQKFKGFAVITYKSVEGYNKAMAEPNKVFENCQLHCKKFQENLNK  546
RFGEIE+ P+G D VT K KGFA+  YK++E   KA+ EP+K FE   LHC+K  +   K
Sbjct  253  RFGEIEEGPLGLDKVTGKPKGFALFVYKTIESAKKALEEPHKHFEGVMLHCQKAIDG-PK  311

Query  545  KNINNGPSQTGPASMNPIGVNYGGFGTNMNAGMGLVG  435
N   G      A  +  G  + G+G   ++  G VG
Sbjct  312  PNKLGGAGGFFGAGASSGGKGFAGYGATSHSLPGTVG  348


>gb|ACF84316.1| unknown [Zea mays]
Length=410

Score = 70.9 bits (172),  Expect = 2e-11
Identities = 40/97 (41%), Positives = 54/97 (56%), Gaps = 1/97 (1%)
Frame = -1

Query  725  RFGEIEDVPIGNDPVTQKFKGFAVITYKSVEGYNKAMAEPNKVFENCQLHCKKFQENLNK  546
RFGEIE+ P+G D VT K KGFA+  YK++E   KA+ EP+K FE   LHC+K  +   K
Sbjct  209  RFGEIEEGPLGLDKVTGKPKGFALFVYKTIESAKKALEEPHKHFEGVMLHCQKAIDG-PK  267

Query  545  KNINNGPSQTGPASMNPIGVNYGGFGTNMNAGMGLVG  435
N   G      A  +  G  + G+G   ++  G VG
Sbjct  268  PNKLGGAGGFFGAGASSGGKGFAGYGATSHSLPGTVG  304


>ref|NP_001149939.1| RNA binding protein [Zea mays]
gb|ACG37277.1| RNA binding protein [Zea mays]
Length=455

Score = 70.9 bits (172),  Expect = 2e-11
Identities = 40/97 (41%), Positives = 54/97 (56%), Gaps = 1/97 (1%)
Frame = -1

Query  725  RFGEIEDVPIGNDPVTQKFKGFAVITYKSVEGYNKAMAEPNKVFENCQLHCKKFQENLNK  546
RFGEIE+ P+G D VT K KGFA+  YK++E   KA+ EP+K FE   LHC+K  +   K
Sbjct  254  RFGEIEEGPLGLDKVTGKPKGFALFVYKTIESAKKALEEPHKHFEGVMLHCQKAIDG-PK  312

Query  545  KNINNGPSQTGPASMNPIGVNYGGFGTNMNAGMGLVG  435
N   G      A  +  G  + G+G   ++  G VG
Sbjct  313  PNKLGGAGGFFGAGASSGGKGFAGYGATSHSLPGTVG  349


Database: All non-redundant GenBank CDS translations+PDB+SwissProt+PIR+PRF
excluding environmental samples from WGS projects
Posted date:  Apr 23, 2012  4:44 PM
Number of letters in database: 6,150,218,869
Number of sequences in database:  17,919,084

Lambda      K        H
0.318    0.134    0.401
Gapped
Lambda      K        H
0.267   0.0410    0.140
Matrix: BLOSUM62
Gap Penalties: Existence: 11, Extension: 1
Number of Sequences: 17919084
Number of Hits to DB: 369861218
Number of extensions: 8110291
Number of successful extensions: 20203
Number of sequences better than 1e-10: 0
Number of HSP's better than 1e-10 without gapping: 0
Number of HSP's gapped: 20162
Number of HSP's successfully gapped: 0
Length of query: 725
Length of database: 6150218869
Length adjustment: 137
Effective length of query: 588
Effective length of database: 3695304361
Effective search space: 384311653544
Effective search space used: 384311653544
T: 12
A: 40
X1: 16 (7.3 bits)
X2: 38 (14.6 bits)
X3: 64 (24.7 bits)
S1: 41 (20.4 bits)
S2: 175 (72.0 bits)
ka-blk-alpha gapped: 1.9
ka-blk-alpha ungapped: 0.7916
ka-blk-alpha_v gapped: 42.6028
ka-blk-alpha_v ungapped: 4.96466
ka-blk-sigma gapped: 43.6362


<PRE>


A. Schaffer, Jinghui Zhang, Zheng Zhang, Webb Miller, and
David J. Lipman (1997), "Gapped BLAST and PSI-BLAST: a new
generation of protein database search programs", Nucleic
Acids Res. 25:3389-3402.


RID: UPD7VCNZ01S


Database: All non-redundant GenBank CDS
translations+PDB+SwissProt+PIR+PRF excluding environmental samples
from WGS projects
17,919,084 sequences; 6,150,218,869 total letters
Query= TrVeIntZeamaGB1_4049

Length=708


Score     E
Sequences producing significant alignments:                       (Bits)  Value

ref|XP_002448594.1|  hypothetical protein SORBIDRAFT_06g029810...   261    2e-82
emb|CAH67668.1|  H0315F07.6 [Oryza sativa Indica Group] >dbj|B...   238    3e-76
gb|EEE61761.1|  hypothetical protein OsJ_16303 [Oryza sativa J...   238    7e-73
gb|EEC78090.1|  hypothetical protein OsI_17570 [Oryza sativa I...   238    8e-73
ref|XP_003579353.1|  PREDICTED: putative serine/threonine-prot...   230    7e-66

ALIGNMENTS
>ref|XP_002448594.1| hypothetical protein SORBIDRAFT_06g029810 [Sorghum bicolor]
gb|EES12922.1| hypothetical protein SORBIDRAFT_06g029810 [Sorghum bicolor]
Length=383

Score =  261 bits (667),  Expect = 2e-82
Identities = 130/146 (89%), Positives = 135/146 (92%), Gaps = 2/146 (1%)
Frame = -3

Query  706  YISPEYAMEGKFSDKSDVFSFGVLVLEIVSGRRNSSLLDDEWSMNLLGYAWTLWKEGSVS  527
YISPEYAMEGKFSDKSDVFSFGVLVLEIVSGRRNSS +DDEWSMNLLGYAWTLWKEGSVS
Sbjct  237  YISPEYAMEGKFSDKSDVFSFGVLVLEIVSGRRNSSFVDDEWSMNLLGYAWTLWKEGSVS  296

Query  526  ELIDPLMGATYAYDEACRCVQVGLLCVQEVPAERPAMPLVLRMLSGDAAIPSPKQAAFFV  347
ELIDPLMG TY YDE CRC+QVGLLCVQE+PAERP M +VLRMLSGD  IPSPKQAAFFV
Sbjct  297  ELIDPLMGTTYTYDEVCRCIQVGLLCVQELPAERPTMSMVLRMLSGDVTIPSPKQAAFFV  356

Query  346  GRAPRLPPADDSSNTESGNQLTCTDL  269
GRAPRL PADD+S TESGNQLT TDL
Sbjct  357  GRAPRL-PADDNS-TESGNQLTYTDL  380


>emb|CAH67668.1| H0315F07.6 [Oryza sativa Indica Group]
dbj|BAG92610.1| unnamed protein product [Oryza sativa Japonica Group]
Length=166

Score =  238 bits (607),  Expect = 3e-76
Identities = 114/146 (78%), Positives = 127/146 (87%), Gaps = 5/146 (3%)
Frame = -3

Query  706  YISPEYAMEGKFSDKSDVFSFGVLVLEIVSGRRNSSLLDDEWSMNLLGYAWTLWKEGSVS  527
YISPEYAMEGKFS+KSD+FSFGVL+LEIVSGRRNSS +D+EWSMNLLGYAWTLWKEGSVS
Sbjct  23   YISPEYAMEGKFSEKSDIFSFGVLILEIVSGRRNSSFVDEEWSMNLLGYAWTLWKEGSVS  82

Query  526  ELIDPLMGATYAYDEACRCVQVGLLCVQEVPAERPAMPLVLRMLSGDAAIPSPKQAAFFV  347
ELIDPLMG   +YDE CRC+QVGLLCVQE+P +RP+MPLVLRMLSGD  +P+PKQAAFFV
Sbjct  83   ELIDPLMGTICSYDEVCRCIQVGLLCVQELPGDRPSMPLVLRMLSGDVTLPAPKQAAFFV  142

Query  346  GRAPRLPPADDSSNTESGNQLTCTDL  269
GR P      D +NT SGNQLT T L
Sbjct  143  GRVPL-----DDNNTGSGNQLTYTQL  163


>gb|EEE61761.1| hypothetical protein OsJ_16303 [Oryza sativa Japonica Group]
Length=425

Score =  238 bits (607),  Expect = 7e-73
Identities = 114/146 (78%), Positives = 127/146 (87%), Gaps = 5/146 (3%)
Frame = -3

Query  706  YISPEYAMEGKFSDKSDVFSFGVLVLEIVSGRRNSSLLDDEWSMNLLGYAWTLWKEGSVS  527
YISPEYAMEGKFS+KSD+FSFGVL+LEIVSGRRNSS +D+EWSMNLLGYAWTLWKEGSVS
Sbjct  282  YISPEYAMEGKFSEKSDIFSFGVLILEIVSGRRNSSFVDEEWSMNLLGYAWTLWKEGSVS  341

Query  526  ELIDPLMGATYAYDEACRCVQVGLLCVQEVPAERPAMPLVLRMLSGDAAIPSPKQAAFFV  347
ELIDPLMG   +YDE CRC+QVGLLCVQE+P +RP+MPLVLRMLSGD  +P+PKQAAFFV
Sbjct  342  ELIDPLMGTICSYDEVCRCIQVGLLCVQELPGDRPSMPLVLRMLSGDVTLPAPKQAAFFV  401

Query  346  GRAPRLPPADDSSNTESGNQLTCTDL  269
GR P      D +NT SGNQLT T L
Sbjct  402  GRVPL-----DDNNTGSGNQLTYTQL  422


>gb|EEC78090.1| hypothetical protein OsI_17570 [Oryza sativa Indica Group]
Length=431

Score =  238 bits (607),  Expect = 8e-73
Identities = 114/146 (78%), Positives = 127/146 (87%), Gaps = 5/146 (3%)
Frame = -3

Query  706  YISPEYAMEGKFSDKSDVFSFGVLVLEIVSGRRNSSLLDDEWSMNLLGYAWTLWKEGSVS  527
YISPEYAMEGKFS+KSD+FSFGVL+LEIVSGRRNSS +D+EWSMNLLGYAWTLWKEGSVS
Sbjct  288  YISPEYAMEGKFSEKSDIFSFGVLILEIVSGRRNSSFVDEEWSMNLLGYAWTLWKEGSVS  347

Query  526  ELIDPLMGATYAYDEACRCVQVGLLCVQEVPAERPAMPLVLRMLSGDAAIPSPKQAAFFV  347
ELIDPLMG   +YDE CRC+QVGLLCVQE+P +RP+MPLVLRMLSGD  +P+PKQAAFFV
Sbjct  348  ELIDPLMGTICSYDEVCRCIQVGLLCVQELPGDRPSMPLVLRMLSGDVTLPAPKQAAFFV  407

Query  346  GRAPRLPPADDSSNTESGNQLTCTDL  269
GR P      D +NT SGNQLT T L
Sbjct  408  GRVPL-----DDNNTGSGNQLTYTQL  428


>ref|XP_003579353.1| PREDICTED: putative serine/threonine-protein kinase receptor-like
[Brachypodium distachyon]
Length=1217

Score =  230 bits (586),  Expect = 7e-66
Identities = 112/146 (77%), Positives = 124/146 (85%), Gaps = 5/146 (3%)
Frame = -3

Query  706  YISPEYAMEGKFSDKSDVFSFGVLVLEIVSGRRNSSLLDDEWSMNLLGYAWTLWKEGSVS  527
YISPEYAMEGKFS+KSDVFSFGVLVLEIV GRRNSS +DDEWSMNL+G+AWTLWKE   S
Sbjct  233  YISPEYAMEGKFSEKSDVFSFGVLVLEIVCGRRNSSFIDDEWSMNLVGHAWTLWKEDRTS  292

Query  526  ELIDPLMGATYAYDEACRCVQVGLLCVQEVPAERPAMPLVLRMLSGDAAIPSPKQAAFFV  347
ELID LMG  Y+ DE CRC+QVGLLCVQE+P ERPAMPLVLRMLSGD A+P+PK+AAFFV
Sbjct  293  ELIDALMGTAYSQDEVCRCIQVGLLCVQELPGERPAMPLVLRMLSGDVALPAPKRAAFFV  352

Query  346  GRAPRLPPADDSSNTESGNQLTCTDL  269
GRAP      D  +TESGN LT T+L
Sbjct  353  GRAP-----VDDKDTESGNHLTYTEL  373


Score = 93.6 bits (231),  Expect = 2e-18
Identities = 62/154 (40%), Positives = 82/154 (53%), Gaps = 25/154 (16%)
Frame = -3

Query  706   YISPEYAMEGKFSDKSDVFSFGVLVLEIVSGRRNSSLLDDEWSMNLLGYAWTLWKEGSVS  527
Y +PEYA +G+ + K DV+SFGV++LE +SG RN  +        L+ +AW LW++
Sbjct  1074  YAAPEYARQGEMTLKCDVYSFGVILLETLSGERNGGM------QRLISHAWELWEQNRAM  1127

Query  526   ELID----PLM---GATYAYDEACRCVQVGLLCVQEVPAERPAMPLVLRMLSGDAAIPSP  368
EL+D    PL           E  RCVQ+GLLCVQE P +RPAM  V+ ML+  A   SP
Sbjct  1128  ELLDKATVPLPDPESEPQLLSELKRCVQIGLLCVQETPCDRPAMSAVVAMLTSTA---SP  1184

Query  367   KQAAFFVGRAPRLPP---ADDSSNTESGNQLTCT  275
+ R  RL     A  SS TE+     CT
Sbjct  1185  ------IDRPRRLLDSGWATSSSRTETDLLSPCT  1212


Database: All non-redundant GenBank CDS translations+PDB+SwissProt+PIR+PRF
excluding environmental samples from WGS projects
Posted date:  Apr 23, 2012  4:44 PM
Number of letters in database: 6,150,218,869
Number of sequences in database:  17,919,084

Lambda      K        H
0.318    0.134    0.401
Gapped
Lambda      K        H
0.267   0.0410    0.140
Matrix: BLOSUM62
Gap Penalties: Existence: 11, Extension: 1
Number of Sequences: 17919084
Number of Hits to DB: 411689089
Number of extensions: 9536440
Number of successful extensions: 30672
Number of sequences better than 1e-10: 227
Number of HSP's better than 1e-10 without gapping: 0
Number of HSP's gapped: 30055
Number of HSP's successfully gapped: 229
Length of query: 708
Length of database: 6150218869
Length adjustment: 136
Effective length of query: 572
Effective length of database: 3713223445
Effective search space: 371322344500
Effective search space used: 371322344500
T: 12
A: 40
X1: 16 (7.3 bits)
X2: 38 (14.6 bits)
X3: 64 (24.7 bits)
S1: 41 (20.4 bits)
S2: 175 (72.0 bits)
ka-blk-alpha gapped: 1.9
ka-blk-alpha ungapped: 0.7916
ka-blk-alpha_v gapped: 42.6028
ka-blk-alpha_v ungapped: 4.96466
ka-blk-sigma gapped: 43.6362


<PRE>


A. Schaffer, Jinghui Zhang, Zheng Zhang, Webb Miller, and
David J. Lipman (1997), "Gapped BLAST and PSI-BLAST: a new
generation of protein database search programs", Nucleic
Acids Res. 25:3389-3402.


RID: UPD7ZJ0F01N


Database: All non-redundant GenBank CDS
translations+PDB+SwissProt+PIR+PRF excluding environmental samples
from WGS projects
17,919,084 sequences; 6,150,218,869 total letters
Query= TrVeIntZeamaGB1_4574

Length=680


Score     E
Sequences producing significant alignments:                       (Bits)  Value

ref|XP_002273122.2|  PREDICTED: uncharacterized protein LOC100...   121    3e-31
emb|CAN72178.1|  hypothetical protein VITISV_012478 [Vitis vin...   120    2e-30
ref|XP_003531259.1|  PREDICTED: uncharacterized protein LOC100...   119    3e-30
ref|XP_002522583.1|  conserved hypothetical protein [Ricinus c...   119    5e-30
ref|XP_003542999.1|  PREDICTED: uncharacterized protein LOC100...   116    8e-29

ALIGNMENTS
>ref|XP_002273122.2| PREDICTED: uncharacterized protein LOC100254926 [Vitis vinifera]
emb|CBI30686.3| unnamed protein product [Vitis vinifera]
Length=149

Score =  121 bits (304),  Expect = 3e-31
Identities = 61/80 (76%), Positives = 69/80 (86%), Gaps = 4/80 (5%)
Frame = -1

Query  680  QAWGSLDALIGRLRAAYEEHGGSPETNPFGNGSIRVYLKEVKDCQAKARGIPYKKNKKRK  501
QAWGSLDALIGRLRAAYEEHGGSPETNPFGNG+IRVYL+EV+DCQ+KARGIPYKK KK+K
Sbjct  74   QAWGSLDALIGRLRAAYEEHGGSPETNPFGNGAIRVYLREVRDCQSKARGIPYKKKKKKK  133

Query  500  ISHTSIKGHDEVIKIHKQAA  441
IK ++E  K  KQ+A
Sbjct  134  ---NQIKPNNEA-KSSKQSA  149


>emb|CAN72178.1| hypothetical protein VITISV_012478 [Vitis vinifera]
Length=175

Score =  120 bits (300),  Expect = 2e-30
Identities = 60/79 (76%), Positives = 68/79 (86%), Gaps = 4/79 (5%)
Frame = -1

Query  680  QAWGSLDALIGRLRAAYEEHGGSPETNPFGNGSIRVYLKEVKDCQAKARGIPYKKNKKRK  501
QAWGSLDALIGRLRAAYEEHGGSPETNPFGNG+IRVYL+EV+DCQ+KARGIPYKK KK+K
Sbjct  100  QAWGSLDALIGRLRAAYEEHGGSPETNPFGNGAIRVYLREVRDCQSKARGIPYKKKKKKK  159

Query  500  ISHTSIKGHDEVIKIHKQA  444
IK ++E  K  KQ+
Sbjct  160  ---NQIKPNNEA-KSSKQS  174


>ref|XP_003531259.1| PREDICTED: uncharacterized protein LOC100810655 [Glycine max]
Length=167

Score =  119 bits (299),  Expect = 3e-30
Identities = 58/80 (73%), Positives = 67/80 (84%), Gaps = 2/80 (3%)
Frame = -1

Query  680  QAWGSLDALIGRLRAAYEEHGGSPETNPFGNGSIRVYLKEVKDCQAKARGIPYKKNKKRK  501
QAWGSLDALIGRLRAAYEEHGGSPETNPFG G+IRVYL+EVK+CQAKARGIPYKK KK++
Sbjct  90   QAWGSLDALIGRLRAAYEEHGGSPETNPFGGGAIRVYLREVKECQAKARGIPYKKKKKKR  149

Query  500  ISHTSIKGHDEVIKIHKQAA  441
+  +KG      I +QA+
Sbjct  150  --NPILKGTQRAKDIEQQAS  167


>ref|XP_002522583.1| conserved hypothetical protein [Ricinus communis]
gb|EEF39883.1| conserved hypothetical protein [Ricinus communis]
Length=180

Score =  119 bits (298),  Expect = 5e-30
Identities = 54/60 (90%), Positives = 59/60 (98%), Gaps = 0/60 (0%)
Frame = -1

Query  680  QAWGSLDALIGRLRAAYEEHGGSPETNPFGNGSIRVYLKEVKDCQAKARGIPYKKNKKRK  501
QAWGSLDALIGRLRAAYEEHGGSPETNPFGNG+IRVYL+EV++CQAKARGIPYKK KK+K
Sbjct  103  QAWGSLDALIGRLRAAYEEHGGSPETNPFGNGAIRVYLREVRECQAKARGIPYKKKKKKK  162


>ref|XP_003542999.1| PREDICTED: uncharacterized protein LOC100778886 [Glycine max]
Length=181

Score =  116 bits (290),  Expect = 8e-29
Identities = 58/80 (73%), Positives = 65/80 (81%), Gaps = 3/80 (4%)
Frame = -1

Query  680  QAWGSLDALIGRLRAAYEEHGGSPETNPFGNGSIRVYLKEVKDCQAKARGIPYKKNKKRK  501
QAWGSLDALIGRLRAAYEE GGSPETNPFG+G+IRVYL+EVK+CQAKARGIPY K KK+K
Sbjct  104  QAWGSLDALIGRLRAAYEERGGSPETNPFGSGAIRVYLREVKECQAKARGIPYIKKKKKK  163

Query  500  ISHTSIKGHDEVIKIHKQAA  441
+KG  +  K  KQ A
Sbjct  164  ---NQLKGPHDAPKSFKQLA  180


Database: All non-redundant GenBank CDS translations+PDB+SwissProt+PIR+PRF
excluding environmental samples from WGS projects
Posted date:  Apr 23, 2012  4:44 PM
Number of letters in database: 6,150,218,869
Number of sequences in database:  17,919,084

Lambda      K        H
0.318    0.134    0.401
Gapped
Lambda      K        H
0.267   0.0410    0.140
Matrix: BLOSUM62
Gap Penalties: Existence: 11, Extension: 1
Number of Sequences: 17919084
Number of Hits to DB: 287505189
Number of extensions: 5394626
Number of successful extensions: 12073
Number of sequences better than 1e-10: 14
Number of HSP's better than 1e-10 without gapping: 0
Number of HSP's gapped: 12071
Number of HSP's successfully gapped: 14
Length of query: 680
Length of database: 6150218869
Length adjustment: 136
Effective length of query: 544
Effective length of database: 3713223445
Effective search space: 334190110050
Effective search space used: 334190110050
T: 12
A: 40
X1: 16 (7.3 bits)
X2: 38 (14.6 bits)
X3: 64 (24.7 bits)
S1: 41 (20.4 bits)
S2: 174 (71.6 bits)
ka-blk-alpha gapped: 1.9
ka-blk-alpha ungapped: 0.7916
ka-blk-alpha_v gapped: 42.6028
ka-blk-alpha_v ungapped: 4.96466
ka-blk-sigma gapped: 43.6362


<PRE>


A. Schaffer, Jinghui Zhang, Zheng Zhang, Webb Miller, and
David J. Lipman (1997), "Gapped BLAST and PSI-BLAST: a new
generation of protein database search programs", Nucleic
Acids Res. 25:3389-3402.


RID: UPCND41W012


Database: All non-redundant GenBank CDS
translations+PDB+SwissProt+PIR+PRF excluding environmental samples
from WGS projects
17,919,084 sequences; 6,150,218,869 total letters
Query= TrVeIntZeamaGB1_463

Length=1143


Score     E
Sequences producing significant alignments:                       (Bits)  Value

ref|XP_002513669.1|  conserved hypothetical protein [Ricinus c...   216    3e-64
ref|XP_003634095.1|  PREDICTED: uncharacterized protein LOC100...   214    1e-63
emb|CAN78886.1|  hypothetical protein VITISV_002549 [Vitis vin...   213    3e-63
ref|XP_002318206.1|  predicted protein [Populus trichocarpa] >...   208    5e-62
ref|XP_002275480.1|  PREDICTED: uncharacterized protein LOC100...   209    9e-62

ALIGNMENTS
>ref|XP_002513669.1| conserved hypothetical protein [Ricinus communis]
gb|EEF49072.1| conserved hypothetical protein [Ricinus communis]
Length=265

Score =  216 bits (550),  Expect = 3e-64
Identities = 102/153 (67%), Positives = 121/153 (79%), Gaps = 1/153 (1%)
Frame = +2

Query  164  MGPRYEVEITITSAKDLKNVNWRYGKLRPYAVVWVDPKSKCSTRVDEEGDTTPLWDDKLI  343
M  RYEVE++I+SAKDLKNVNWR+G LRPYAVVW+DP SK STRVDEEGDT P WD  L+
Sbjct  1    MASRYEVEVSISSAKDLKNVNWRHGLLRPYAVVWIDPNSKWSTRVDEEGDTCPFWDQILV  60

Query  344  IPFD-SPIEDSTLHIDIVQADAAEDTKPLIGSGKLHLRDIVDDVGLGILAEKKLDLKRPS  520
IP    PIED TL+ID+V A+A EDTKPLIGS +L L +++DDVG+G    + L LKRPS
Sbjct  61   IPLPPGPIEDHTLYIDVVHANAEEDTKPLIGSARLKLSEVLDDVGIGQRLNRILQLKRPS  120

Query  521  GRPQGKLDVKVSVREPRYRAPDPYYALPYGVPP  619
GRPQGK+DV V++R+P Y  P  YYA PYGVPP
Sbjct  121  GRPQGKMDVNVTIRQPSYHPPPAYYAPPYGVPP  153


>ref|XP_003634095.1| PREDICTED: uncharacterized protein LOC100852496 [Vitis vinifera]
emb|CAN62171.1| hypothetical protein VITISV_014432 [Vitis vinifera]
Length=268

Score =  214 bits (546),  Expect = 1e-63
Identities = 97/154 (63%), Positives = 128/154 (83%), Gaps = 2/154 (1%)
Frame = +2

Query  164  MGPRYEVEITITSAKDLKNVNWRYGKLRPYAVVWVDPKSKCSTRVDEEGDTTPLWDDKLI  343
M PR+E+++ I+SAKDLKNVNWR+G L+PYAVVWV+P +KCST+VD +GDT P W++ L
Sbjct  1    MAPRFELKLKISSAKDLKNVNWRHGSLKPYAVVWVEPNAKCSTKVDHDGDTFPSWNETLH  60

Query  344  IPFDSPIEDSTLHIDIV--QADAAEDTKPLIGSGKLHLRDIVDDVGLGILAEKKLDLKRP  517
IP  S I+DS L++DIV  ++D  +DTKP++GS +L LRD+VDDVG G+ A + L+L+RP
Sbjct  61   IPVPSSIDDSALYLDIVHVKSDDEDDTKPMVGSARLFLRDVVDDVGFGVEAFRTLELRRP  120

Query  518  SGRPQGKLDVKVSVREPRYRAPDPYYALPYGVPP  619
SGRPQGK+DV+VSVR+ RYRAP+PYY  PYGVPP
Sbjct  121  SGRPQGKVDVEVSVRDLRYRAPEPYYTAPYGVPP  154


>emb|CAN78886.1| hypothetical protein VITISV_002549 [Vitis vinifera]
Length=268

Score =  213 bits (543),  Expect = 3e-63
Identities = 96/154 (62%), Positives = 128/154 (83%), Gaps = 2/154 (1%)
Frame = +2

Query  164  MGPRYEVEITITSAKDLKNVNWRYGKLRPYAVVWVDPKSKCSTRVDEEGDTTPLWDDKLI  343
M PR+E+++ I+SAKDLKNVNWR+G L+PYAVVWV+P +KCST+VD +GDT P W++ L
Sbjct  1    MAPRFELKLKISSAKDLKNVNWRHGSLKPYAVVWVEPNAKCSTKVDHDGDTFPSWNETLH  60

Query  344  IPFDSPIEDSTLHIDIV--QADAAEDTKPLIGSGKLHLRDIVDDVGLGILAEKKLDLKRP  517
IP  S I+DS L++DIV  ++D  +DTKP++GS +L LRD+VDDVG G+ A + L+L+RP
Sbjct  61   IPVPSSIDDSALYLDIVHVKSDDEDDTKPMVGSARLFLRDVVDDVGFGVEAFRTLELRRP  120

Query  518  SGRPQGKLDVKVSVREPRYRAPDPYYALPYGVPP  619
SGRPQGK+DV+VSV++ RYRAP+PYY  PYGVPP
Sbjct  121  SGRPQGKVDVEVSVKDLRYRAPEPYYTAPYGVPP  154


>ref|XP_002318206.1| predicted protein [Populus trichocarpa]
gb|EEE96426.1| predicted protein [Populus trichocarpa]
Length=216

Score =  208 bits (530),  Expect = 5e-62
Identities = 102/152 (67%), Positives = 118/152 (78%), Gaps = 1/152 (1%)
Frame = +2

Query  164  MGPRYEVEITITSAKDLKNVNWRYGKLRPYAVVWVDPKSKCSTRVDEEGDTTPLWDDKLI  343
M  RYE E+TI+SAK LKNVNWR+G L+PYAVVWVD   KCST+VD+EGDT+P WD  L+
Sbjct  1    MASRYEFEVTISSAKYLKNVNWRHGSLKPYAVVWVDSNYKCSTQVDDEGDTSPFWDQTLV  60

Query  344  IPFDSP-IEDSTLHIDIVQADAAEDTKPLIGSGKLHLRDIVDDVGLGILAEKKLDLKRPS  520
IP  S  IED TLHIDIV A + E TKPLIGS KL L D++DDV +G  A + L LKRPS
Sbjct  61   IPLPSGRIEDHTLHIDIVHAGSEEGTKPLIGSAKLKLIDVLDDVEIGERATRALQLKRPS  120

Query  521  GRPQGKLDVKVSVREPRYRAPDPYYALPYGVP  616
GRPQGKLDVKV++R+PRYRAPD Y   PYG P
Sbjct  121  GRPQGKLDVKVTIRDPRYRAPDAYREPPYGQP  152


>ref|XP_002275480.1| PREDICTED: uncharacterized protein LOC100242355 [Vitis vinifera]
Length=268

Score =  209 bits (533),  Expect = 9e-62
Identities = 95/154 (62%), Positives = 127/154 (82%), Gaps = 2/154 (1%)
Frame = +2

Query  164  MGPRYEVEITITSAKDLKNVNWRYGKLRPYAVVWVDPKSKCSTRVDEEGDTTPLWDDKLI  343
M PR+E+++ I+SAKDLKNVNW +G L+PYAVVWV+P +KCST+VD +GDT P W++ L
Sbjct  1    MAPRFELKLKISSAKDLKNVNWCHGSLKPYAVVWVEPNAKCSTKVDHDGDTFPSWNETLH  60

Query  344  IPFDSPIEDSTLHIDIV--QADAAEDTKPLIGSGKLHLRDIVDDVGLGILAEKKLDLKRP  517
IP  S I+DS L++DIV  ++D  +DTKP++GS +L LRD+VDDVG G+ A + L+L+RP
Sbjct  61   IPVPSSIDDSALYLDIVHVKSDDEDDTKPMVGSARLFLRDVVDDVGFGVEAFRTLELRRP  120

Query  518  SGRPQGKLDVKVSVREPRYRAPDPYYALPYGVPP  619
SGRPQGK+DV+VSVR+ R+RAP+PYY  PYGVPP
Sbjct  121  SGRPQGKVDVEVSVRDLRHRAPEPYYTAPYGVPP  154


Database: All non-redundant GenBank CDS translations+PDB+SwissProt+PIR+PRF
excluding environmental samples from WGS projects
Posted date:  Apr 23, 2012  4:44 PM
Number of letters in database: 6,150,218,869
Number of sequences in database:  17,919,084

Lambda      K        H
0.318    0.134    0.401
Gapped
Lambda      K        H
0.267   0.0410    0.140
Matrix: BLOSUM62
Gap Penalties: Existence: 11, Extension: 1
Number of Sequences: 17919084
Number of Hits to DB: 9983923121
Number of extensions: 200630892
Number of successful extensions: 671249
Number of sequences better than 1e-10: 62
Number of HSP's better than 1e-10 without gapping: 0
Number of HSP's gapped: 670163
Number of HSP's successfully gapped: 62
Length of query: 1143
Length of database: 6150218869
Length adjustment: 142
Effective length of query: 1001
Effective length of database: 3605708941
Effective search space: 861764436899
Effective search space used: 861764436899
T: 12
A: 40
X1: 16 (7.3 bits)
X2: 38 (14.6 bits)
X3: 64 (24.7 bits)
S1: 41 (20.4 bits)
S2: 178 (73.2 bits)
ka-blk-alpha gapped: 1.9
ka-blk-alpha ungapped: 0.7916
ka-blk-alpha_v gapped: 42.6028
ka-blk-alpha_v ungapped: 4.96466
ka-blk-sigma gapped: 43.6362


<PRE>


A. Schaffer, Jinghui Zhang, Zheng Zhang, Webb Miller, and
David J. Lipman (1997), "Gapped BLAST and PSI-BLAST: a new
generation of protein database search programs", Nucleic
Acids Res. 25:3389-3402.


RID: UPD921ZD01S


Database: All non-redundant GenBank CDS
translations+PDB+SwissProt+PIR+PRF excluding environmental samples
from WGS projects
17,919,084 sequences; 6,150,218,869 total letters
Query= TrVeIntZeamaGB1_4716

Length=673


Score     E
Sequences producing significant alignments:                       (Bits)  Value

ref|XP_003550308.1|  PREDICTED: U-box domain-containing protei...   214    2e-64
gb|AAM64910.1|  unknown [Arabidopsis thaliana]                      213    3e-64
ref|NP_566136.1|  armadillo/beta-catenin-like repeat-containin...   213    3e-64
ref|XP_002510099.1|  E3 ubiquitin ligase PUB14, putative [Rici...   212    9e-64
ref|XP_003557013.1|  PREDICTED: U-box domain-containing protei...   208    8e-63

ALIGNMENTS
>ref|XP_003550308.1| PREDICTED: U-box domain-containing protein 4-like [Glycine max]
Length=352

Score =  214 bits (544),  Expect = 2e-64
Identities = 110/137 (80%), Positives = 126/137 (92%), Gaps = 0/137 (0%)
Frame = -1

Query  673  LCSVKENKVRAVQAGIMRPLVEMMSDLGSNMVDKSAFVLSLLVPLTEARAALVEEGGIPV  494
LC+VKENK+RAV+AGIM+ LVE+M+D  SNMVDKSA+V+S+LV + EAR ALVEEGG+PV
Sbjct  210  LCTVKENKIRAVKAGIMKVLVELMADFESNMVDKSAYVVSVLVAVPEARVALVEEGGVPV  269

Query  493  LVEIVEVGTQRQKEIAVAILLQLCEDCVSYRTMVAREGAIPPLVALSQSGTSRAKQKAEA  314
LVEIVEVGTQRQKEIAV ILLQ+CED V+YRTMVAREGAIPPLVALSQSGT+RAKQKAE
Sbjct  270  LVEIVEVGTQRQKEIAVVILLQVCEDSVTYRTMVAREGAIPPLVALSQSGTNRAKQKAEK  329

Query  313  LIEVLRQPRSTNGAANN  263
LIE+LRQPRS NGAA +
Sbjct  330  LIELLRQPRSGNGAARS  346


>gb|AAM64910.1| unknown [Arabidopsis thaliana]
Length=355

Score =  213 bits (542),  Expect = 3e-64
Identities = 109/138 (79%), Positives = 128/138 (93%), Gaps = 1/138 (1%)
Frame = -1

Query  673  LCSVKENKVRAVQAGIMRPLVEMMSDLGSNMVDKSAFVLSLLVPLTEARAALVEEGGIPV  494
LCS KENK+RAVQ+GIM+PLVE+M+D GSNMVDKSAFV+SLL+ + E++ A+VEEGG+PV
Sbjct  214  LCSAKENKIRAVQSGIMKPLVELMADFGSNMVDKSAFVMSLLMSVPESKPAIVEEGGVPV  273

Query  493  LVEIVEVGTQRQKEIAVAILLQLCEDCVSYRTMVAREGAIPPLVALSQSGTSRAKQKAEA  314
LVEIVEVGTQRQKE+AV+ILLQLCE+ V YRTMVAREGAIPPLVALSQ+GTSRAKQKAEA
Sbjct  274  LVEIVEVGTQRQKEMAVSILLQLCEESVVYRTMVAREGAIPPLVALSQAGTSRAKQKAEA  333

Query  313  LIEVLRQPRS-TNGAANN  263
LIE+LRQPRS +NG A +
Sbjct  334  LIELLRQPRSISNGGARS  351


>ref|NP_566136.1| armadillo/beta-catenin-like repeat-containing protein [Arabidopsis
thaliana]
gb|AAF24610.1|AC010870_3 unknown protein [Arabidopsis thaliana]
gb|AEE73661.1| armadillo/beta-catenin-like repeat-containing protein [Arabidopsis
thaliana]
Length=355

Score =  213 bits (542),  Expect = 3e-64
Identities = 109/138 (79%), Positives = 128/138 (93%), Gaps = 1/138 (1%)
Frame = -1

Query  673  LCSVKENKVRAVQAGIMRPLVEMMSDLGSNMVDKSAFVLSLLVPLTEARAALVEEGGIPV  494
LCS KENK+RAVQ+GIM+PLVE+M+D GSNMVDKSAFV+SLL+ + E++ A+VEEGG+PV
Sbjct  214  LCSAKENKIRAVQSGIMKPLVELMADFGSNMVDKSAFVMSLLMSVPESKPAIVEEGGVPV  273

Query  493  LVEIVEVGTQRQKEIAVAILLQLCEDCVSYRTMVAREGAIPPLVALSQSGTSRAKQKAEA  314
LVEIVEVGTQRQKE+AV+ILLQLCE+ V YRTMVAREGAIPPLVALSQ+GTSRAKQKAEA
Sbjct  274  LVEIVEVGTQRQKEMAVSILLQLCEESVVYRTMVAREGAIPPLVALSQAGTSRAKQKAEA  333

Query  313  LIEVLRQPRS-TNGAANN  263
LIE+LRQPRS +NG A +
Sbjct  334  LIELLRQPRSISNGGARS  351


>ref|XP_002510099.1| E3 ubiquitin ligase PUB14, putative [Ricinus communis]
gb|EEF52286.1| E3 ubiquitin ligase PUB14, putative [Ricinus communis]
Length=352

Score =  212 bits (539),  Expect = 9e-64
Identities = 110/135 (81%), Positives = 123/135 (91%), Gaps = 0/135 (0%)
Frame = -1

Query  673  LCSVKENKVRAVQAGIMRPLVEMMSDLGSNMVDKSAFVLSLLVPLTEARAALVEEGGIPV  494
LCSVKENK+RAVQAGIM+PLVE+M+D  SNMVDKSAFVLSLLV +TEAR ALVEEGGIPV
Sbjct  211  LCSVKENKMRAVQAGIMKPLVELMADFESNMVDKSAFVLSLLVSVTEARTALVEEGGIPV  270

Query  493  LVEIVEVGTQRQKEIAVAILLQLCEDCVSYRTMVAREGAIPPLVALSQSGTSRAKQKAEA  314
LVEI+EVG+QRQKEIAVAILLQ+CED +  R MV REGAIPPL+ALSQSGT+RAKQKAE
Sbjct  271  LVEIIEVGSQRQKEIAVAILLQICEDNLMRRAMVVREGAIPPLIALSQSGTNRAKQKAET  330

Query  313  LIEVLRQPRSTNGAA  269
LI++LRQPRS N AA
Sbjct  331  LIDLLRQPRSGNAAA  345


>ref|XP_003557013.1| PREDICTED: U-box domain-containing protein 4-like [Glycine max]
Length=319

Score =  208 bits (530),  Expect = 8e-63
Identities = 108/134 (81%), Positives = 122/134 (91%), Gaps = 0/134 (0%)
Frame = -1

Query  673  LCSVKENKVRAVQAGIMRPLVEMMSDLGSNMVDKSAFVLSLLVPLTEARAALVEEGGIPV  494
LC VKENK+RAV+AGIM+ LVE+M+D  SNMVDKSA+V+S+LV + EARAALVEEGG+PV
Sbjct  178  LCMVKENKIRAVKAGIMKVLVELMADFESNMVDKSAYVVSVLVAVAEARAALVEEGGVPV  237

Query  493  LVEIVEVGTQRQKEIAVAILLQLCEDCVSYRTMVAREGAIPPLVALSQSGTSRAKQKAEA  314
LVEIVEVGTQRQKEI V ILLQ+CED V+YRTMVAREGAIPPLVALSQSGT+RAKQKAE
Sbjct  238  LVEIVEVGTQRQKEIVVVILLQVCEDSVAYRTMVAREGAIPPLVALSQSGTNRAKQKAEK  297

Query  313  LIEVLRQPRSTNGA  272
LIE+LRQPRS  GA
Sbjct  298  LIELLRQPRSGYGA  311


Database: All non-redundant GenBank CDS translations+PDB+SwissProt+PIR+PRF
excluding environmental samples from WGS projects
Posted date:  Apr 23, 2012  4:44 PM
Number of letters in database: 6,150,218,869
Number of sequences in database:  17,919,084

Lambda      K        H
0.318    0.134    0.401
Gapped
Lambda      K        H
0.267   0.0410    0.140
Matrix: BLOSUM62
Gap Penalties: Existence: 11, Extension: 1
Number of Sequences: 17919084
Number of Hits to DB: 303068037
Number of extensions: 5801330
Number of successful extensions: 16134
Number of sequences better than 1e-10: 4
Number of HSP's better than 1e-10 without gapping: 0
Number of HSP's gapped: 16111
Number of HSP's successfully gapped: 4
Length of query: 673
Length of database: 6150218869
Length adjustment: 135
Effective length of query: 538
Effective length of database: 3731142529
Effective search space: 332071685081
Effective search space used: 332071685081
T: 12
A: 40
X1: 16 (7.3 bits)
X2: 38 (14.6 bits)
X3: 64 (24.7 bits)
S1: 41 (20.4 bits)
S2: 174 (71.6 bits)
ka-blk-alpha gapped: 1.9
ka-blk-alpha ungapped: 0.7916
ka-blk-alpha_v gapped: 42.6028
ka-blk-alpha_v ungapped: 4.96466
ka-blk-sigma gapped: 43.6362


<PRE>


A. Schaffer, Jinghui Zhang, Zheng Zhang, Webb Miller, and
David J. Lipman (1997), "Gapped BLAST and PSI-BLAST: a new
generation of protein database search programs", Nucleic
Acids Res. 25:3389-3402.


RID: UPCX78XA01S


Database: All non-redundant GenBank CDS
translations+PDB+SwissProt+PIR+PRF excluding environmental samples
from WGS projects
17,919,084 sequences; 6,150,218,869 total letters
Query= TrVeIntZeamaGB1_494

Length=1132


Score     E
Sequences producing significant alignments:                       (Bits)  Value

ref|XP_002331830.1|  predicted protein [Populus trichocarpa] >...   320    3e-104
dbj|BAC11888.1|  acidic endochitinase [Arabidopsis halleri sub...   311    1e-100
dbj|BAC11884.1|  acidic chitinase [Arabidopsis halleri subsp. ...   311    1e-100
dbj|BAC11891.1|  acidic endochitinase [Arabidopsis halleri sub...   310    2e-100
dbj|BAC11890.1|  acidic endochitinase [Arabidopsis halleri sub...   310    2e-100

ALIGNMENTS
>ref|XP_002331830.1| predicted protein [Populus trichocarpa]
gb|EEF12199.1| predicted protein [Populus trichocarpa]
Length=296

Score =  320 bits (819),  Expect = 3e-104
Identities = 160/280 (57%), Positives = 201/280 (72%), Gaps = 11/280 (4%)
Frame = +2

Query  26   GSISIYWGQNGGEVNLKKTCATSRFAFVNIAFLSQFGSGQIPILNLAGHCDPSSNECTYI  205
G ISIYWGQNG E  L +TCAT R+A+VNIAFL++FG+GQ P +NLAGHC+P++  CT +
Sbjct  27   GGISIYWGQNGNEGTLAQTCATGRYAYVNIAFLNKFGNGQTPEMNLAGHCNPANGGCTIV  86

Query  206  SKEIKYCQQQGIKVMLSIGGADGNYNLTTKKDANHVATYLFNNYLAGNSTARPLGDAVLD  385
S  IK CQQQGIKV+LS+GG  GNY+L +K DA +VA YL+NN+L G S++RPLGDAVLD
Sbjct  87   SGGIKSCQQQGIKVLLSLGGGIGNYSLASKGDAKNVADYLWNNFLGGQSSSRPLGDAVLD  146

Query  386  GIDLAISQGSPEYYHTLVKYLRskdkkvlkskdkkiliSAAPFCPFPDKHLGKALASTRF  565
GID  I QGS  Y+  L ++L            +K+ ++AAP CPFPD +LG AL +  F
Sbjct  147  GIDFDIEQGSTLYWEDLARFL--------SKYGRKVYLAAAPQCPFPDSNLGTALNTGLF  198

Query  566  DYVWVQFNQRHQCEYNKLNSKKLIESWKAWTTSKKVKSAEIFLGLMAEES-IGSGYIPAS  742
DYVWVQF     C+Y+  N+  L+ SW  WTTS  + + +IFLGL A  S  GSGYIP
Sbjct  199  DYVWVQFYNNRPCQYSSGNTTNLLNSWNRWTTS--IDAGKIFLGLPAAPSAAGSGYIPPD  256

Query  743  VLTSKIIPMIRNSTKYGGVMLWSKYWDEVGNYSPKIIDSV  862
VLTS+I+P+I+ S KYGGVMLWSKYWD+   YSP II SV
Sbjct  257  VLTSQILPVIKKSPKYGGVMLWSKYWDDQNGYSPSIISSV  296


>dbj|BAC11888.1| acidic endochitinase [Arabidopsis halleri subsp. gemmifera]
Length=302

Score =  311 bits (796),  Expect = 1e-100
Identities = 151/280 (54%), Positives = 201/280 (72%), Gaps = 8/280 (3%)
Frame = +2

Query  26   GSISIYWGQNGGEVNLKKTCATSRFAFVNIAFLSQFGSGQIPILNLAGHCDPSSNECTYI  205
G I+IYWGQNG E NL  TCAT R+A+VN+AFL +FG+GQ P LNLAGHC+P++N CT+
Sbjct  30   GGIAIYWGQNGNEGNLSATCATGRYAYVNVAFLVKFGNGQTPELNLAGHCNPAANTCTHF  89

Query  206  SKEIKYCQQQGIKVMLSIGGADGNYNLTTKKDANHVATYLFNNYLAGNSTARPLGDAVLD  385
++KYCQ +GIKVMLS+GG  GNY++ +K+DA  VA YL+NN+L G S++RPLGDAVLD
Sbjct  90   GSQVKYCQSRGIKVMLSLGGGIGNYSIGSKEDAKVVADYLWNNFLGGKSSSRPLGDAVLD  149

Query  386  GIDLAISQGSPEYYHTLVKYLRskdkkvlkskdkkiliSAAPFCPFPDKHLGKALASTRF  565
GID  I  GSP+++  L + L       L  + +K+ ++ AP CPFPD+ +G AL + RF
Sbjct  150  GIDFNIELGSPQHWDDLARSL-----SKLSHRGRKVYLTGAPQCPFPDRLMGNALNTRRF  204

Query  566  DYVWVQFNQRHQCEYNKLNSKKLIESWKAWTTSKKVKSAEIFLGL-MAEESIGSGYIPAS  742
DYVW+QF     C Y   N++ L +SW  WTTS  + + +IFLGL  A E+ GSGYIP
Sbjct  205  DYVWIQFYNNPPCSYTSGNTQNLFDSWNKWTTS--ITAQKIFLGLPAAPEASGSGYIPPD  262

Query  743  VLTSKIIPMIRNSTKYGGVMLWSKYWDEVGNYSPKIIDSV  862
VLTS+I+P ++ S KYGGVMLWSK+WD+   YS  I+ +V
Sbjct  263  VLTSQILPTLKKSRKYGGVMLWSKFWDDKNGYSSSILATV  302


>dbj|BAC11884.1| acidic chitinase [Arabidopsis halleri subsp. gemmifera]
dbj|BAC11886.1| acidic endochitinase [Arabidopsis halleri subsp. gemmifera]
dbj|BAC11887.1| acidic endochitinase [Arabidopsis halleri subsp. gemmifera]
dbj|BAC11892.1| acidic endochitinase [Arabidopsis halleri subsp. gemmifera]
dbj|BAC11894.1| acidic endochitinase [Arabidopsis halleri subsp. gemmifera]
dbj|BAC11895.1| acidic endochitinase [Arabidopsis halleri subsp. gemmifera]
dbj|BAC11896.1| acidic endochitinase [Arabidopsis halleri subsp. gemmifera]
dbj|BAC11897.1| acidic endochitinase [Arabidopsis halleri subsp. gemmifera]
Length=302

Score =  311 bits (796),  Expect = 1e-100
Identities = 151/280 (54%), Positives = 201/280 (72%), Gaps = 8/280 (3%)
Frame = +2

Query  26   GSISIYWGQNGGEVNLKKTCATSRFAFVNIAFLSQFGSGQIPILNLAGHCDPSSNECTYI  205
G I+IYWGQNG E NL  TCAT R+A+VN+AFL +FG+GQ P LNLAGHC+P++N CT+
Sbjct  30   GGIAIYWGQNGNEGNLSATCATGRYAYVNVAFLVKFGNGQTPELNLAGHCNPAANTCTHF  89

Query  206  SKEIKYCQQQGIKVMLSIGGADGNYNLTTKKDANHVATYLFNNYLAGNSTARPLGDAVLD  385
++KYCQ +GIKVMLS+GG  GNY++ +K+DA  VA YL+NN+L G S++RPLGDAVLD
Sbjct  90   GSQVKYCQSRGIKVMLSLGGGIGNYSIGSKEDAKVVADYLWNNFLGGKSSSRPLGDAVLD  149

Query  386  GIDLAISQGSPEYYHTLVKYLRskdkkvlkskdkkiliSAAPFCPFPDKHLGKALASTRF  565
GID  I  GSP+++  L + L       L  + +K+ ++ AP CPFPD+ +G AL + RF
Sbjct  150  GIDFNIELGSPQHWDDLARSL-----SKLSHRGRKVYLTGAPQCPFPDRLMGNALNTRRF  204

Query  566  DYVWVQFNQRHQCEYNKLNSKKLIESWKAWTTSKKVKSAEIFLGL-MAEESIGSGYIPAS  742
DYVW+QF     C Y   N++ L +SW  WTTS  + + +IFLGL  A E+ GSGYIP
Sbjct  205  DYVWIQFYNNPPCSYTSGNTQNLFDSWNKWTTS--ITAQKIFLGLPAAPEASGSGYIPPD  262

Query  743  VLTSKIIPMIRNSTKYGGVMLWSKYWDEVGNYSPKIIDSV  862
VLTS+I+P ++ S KYGGVMLWSK+WD+   YS  I+ +V
Sbjct  263  VLTSQILPTLKKSRKYGGVMLWSKFWDDKNGYSSSILATV  302


>dbj|BAC11891.1| acidic endochitinase [Arabidopsis halleri subsp. gemmifera]
Length=302

Score =  310 bits (795),  Expect = 2e-100
Identities = 151/280 (54%), Positives = 200/280 (71%), Gaps = 8/280 (3%)
Frame = +2

Query  26   GSISIYWGQNGGEVNLKKTCATSRFAFVNIAFLSQFGSGQIPILNLAGHCDPSSNECTYI  205
G I+IYWGQNG E NL  TCAT R+A+VN+AFL +FG+GQ P LNLAGHC+P++N CT+
Sbjct  30   GGIAIYWGQNGNEGNLSATCATGRYAYVNVAFLVKFGNGQTPELNLAGHCNPAANTCTHF  89

Query  206  SKEIKYCQQQGIKVMLSIGGADGNYNLTTKKDANHVATYLFNNYLAGNSTARPLGDAVLD  385
++KYCQ +GIKVMLS+GG  GNY++ +K+DA  VA YL+NN+L G S++RPLGDAVLD
Sbjct  90   GSQVKYCQSRGIKVMLSLGGGIGNYSIGSKEDAKVVADYLWNNFLGGKSSSRPLGDAVLD  149

Query  386  GIDLAISQGSPEYYHTLVKYLRskdkkvlkskdkkiliSAAPFCPFPDKHLGKALASTRF  565
GID  I  GSP+++  L + L       L  + +K+ ++ AP CPFPD+ +G AL + RF
Sbjct  150  GIDFNIELGSPQHWDDLARSL-----SKLSHRGRKVYLTGAPQCPFPDRLMGNALNTRRF  204

Query  566  DYVWVQFNQRHQCEYNKLNSKKLIESWKAWTTSKKVKSAEIFLGL-MAEESIGSGYIPAS  742
DYVW+QF     C Y   N++ L +SW  WTTS  + +  IFLGL  A E+ GSGYIP
Sbjct  205  DYVWIQFYNNPPCSYTSGNTQNLFDSWNKWTTS--ITAQRIFLGLPAAPEASGSGYIPPD  262

Query  743  VLTSKIIPMIRNSTKYGGVMLWSKYWDEVGNYSPKIIDSV  862
VLTS+I+P ++ S KYGGVMLWSK+WD+   YS  I+ +V
Sbjct  263  VLTSQILPTLKKSRKYGGVMLWSKFWDDKNGYSSSILATV  302


>dbj|BAC11890.1| acidic endochitinase [Arabidopsis halleri subsp. gemmifera]
dbj|BAC11893.1| acidic chitinase [Arabidopsis halleri subsp. gemmifera]
Length=302

Score =  310 bits (795),  Expect = 2e-100
Identities = 151/280 (54%), Positives = 201/280 (72%), Gaps = 8/280 (3%)
Frame = +2

Query  26   GSISIYWGQNGGEVNLKKTCATSRFAFVNIAFLSQFGSGQIPILNLAGHCDPSSNECTYI  205
G I+IYWGQNG E NL  TCAT R+A+VN+AFL +FG+GQ P LNLAGHC+P++N CT+
Sbjct  30   GGIAIYWGQNGNEGNLSATCATGRYAYVNVAFLVKFGNGQTPELNLAGHCNPAANTCTHF  89

Query  206  SKEIKYCQQQGIKVMLSIGGADGNYNLTTKKDANHVATYLFNNYLAGNSTARPLGDAVLD  385
++KYCQ +GIKVMLS+GG  GNY++ +K+DA  VA YL+NN+L G S++RPLGDAVLD
Sbjct  90   GSQVKYCQSRGIKVMLSLGGGIGNYSIGSKEDAKVVADYLWNNFLGGKSSSRPLGDAVLD  149

Query  386  GIDLAISQGSPEYYHTLVKYLRskdkkvlkskdkkiliSAAPFCPFPDKHLGKALASTRF  565
GID  I  GSP+++  L + L       L  + +K+ ++ AP CPFPD+ +G AL + RF
Sbjct  150  GIDFNIELGSPQHWDDLARSL-----SKLSHRGRKVYLTGAPQCPFPDRLMGNALNTRRF  204

Query  566  DYVWVQFNQRHQCEYNKLNSKKLIESWKAWTTSKKVKSAEIFLGL-MAEESIGSGYIPAS  742
DYVW+QF     C Y   N++ L +SW  WTTS  + + +IFLGL  A E+ GSGYIP
Sbjct  205  DYVWIQFYNNPPCSYTSGNTQNLFDSWNKWTTS--ITAQKIFLGLPAAPEASGSGYIPPD  262

Query  743  VLTSKIIPMIRNSTKYGGVMLWSKYWDEVGNYSPKIIDSV  862
VLTS+I+P ++ S KYGGVMLWSK+WD+   YS  I+ +V
Sbjct  263  VLTSQILPTLKKSRKYGGVMLWSKFWDDKDGYSSSILATV  302


Database: All non-redundant GenBank CDS translations+PDB+SwissProt+PIR+PRF
excluding environmental samples from WGS projects
Posted date:  Apr 23, 2012  4:44 PM
Number of letters in database: 6,150,218,869
Number of sequences in database:  17,919,084

Lambda      K        H
0.318    0.134    0.401
Gapped
Lambda      K        H
0.267   0.0410    0.140
Matrix: BLOSUM62
Gap Penalties: Existence: 11, Extension: 1
Number of Sequences: 17919084
Number of Hits to DB: 577945536
Number of extensions: 12844199
Number of successful extensions: 34514
Number of sequences better than 1e-10: 40
Number of HSP's better than 1e-10 without gapping: 0
Number of HSP's gapped: 34329
Number of HSP's successfully gapped: 40
Length of query: 1132
Length of database: 6150218869
Length adjustment: 142
Effective length of query: 990
Effective length of database: 3605708941
Effective search space: 847341601135
Effective search space used: 847341601135
T: 12
A: 40
X1: 16 (7.3 bits)
X2: 38 (14.6 bits)
X3: 64 (24.7 bits)
S1: 41 (20.4 bits)
S2: 178 (73.2 bits)
ka-blk-alpha gapped: 1.9
ka-blk-alpha ungapped: 0.7916
ka-blk-alpha_v gapped: 42.6028
ka-blk-alpha_v ungapped: 4.96466
ka-blk-sigma gapped: 43.6362


<PRE>


A. Schaffer, Jinghui Zhang, Zheng Zhang, Webb Miller, and
David J. Lipman (1997), "Gapped BLAST and PSI-BLAST: a new
generation of protein database search programs", Nucleic
Acids Res. 25:3389-3402.


RID: UPCXS2ED01S


Database: All non-redundant GenBank CDS
translations+PDB+SwissProt+PIR+PRF excluding environmental samples
from WGS projects
17,919,084 sequences; 6,150,218,869 total letters
Query= TrVeIntZeamaGB1_512

Length=1126


Score     E
Sequences producing significant alignments:                       (Bits)  Value

ref|XP_002265108.2|  PREDICTED: uncharacterized protein LOC100...   181    1e-47
emb|CBI25715.3|  unnamed protein product [Vitis vinifera]           179    4e-47
ref|XP_003612947.1|  Glycine-rich protein [Medicago truncatula...   173    1e-44
ref|XP_003517161.1|  PREDICTED: uncharacterized protein LOC100...   172    2e-44
ref|XP_002321500.1|  predicted protein [Populus trichocarpa] >...   171    5e-44

ALIGNMENTS
>ref|XP_002265108.2| PREDICTED: uncharacterized protein LOC100252003 [Vitis vinifera]
Length=825

Score =  181 bits (459),  Expect = 1e-47
Identities = 96/203 (47%), Positives = 127/203 (63%), Gaps = 5/203 (2%)
Frame = -3

Query  1124  RSSRLFPQPVKVQFAKSWTHVVDDAGNLVMSLQMRGSKKSKGKIEGM-RREVVGLMESGQ  948
RSS  FP P ++Q AK WT V+D+AG+ V+SLQMR SKK   +   + RREV+G+  S +
Sbjct  478   RSSCFFPLPGRIQHAKRWTRVIDEAGSEVISLQMRDSKKGTARDTSVSRREVIGVTTSLE  537

Query  947   KCTLAEFAGSKWSFVNSSWSLQLPNSENDDGHLLGLTGPYTVRLYGGEKLCFESKQCKKH  768
TLAEF G+ WS ++ +W L+       DGHL  L G   V++Y G KL FE K C++
Sbjct  538   TITLAEFVGTGWSLMDYNWCLKFEKKSGKDGHLFELVGNRMVKIYPGRKLEFEHKHCERQ  597

Query  767   NSEYELDTHLITAIEFSEKDPYGKAVALLDMKSGIVKVKEEWFLLPGFILTFILGSILRK  588
S++      +TA+EFS + PYG+AVALLD+KSG +KV EEW +LPG IL FIL  ILRK
Sbjct  598   KSDHGF----LTAVEFSAEVPYGRAVALLDLKSGFLKVNEEWLVLPGIILVFILSDILRK  653

Query  587   EGYKGRVMGIRTLKKKRATKGNY  519
EG     +    LK+     G Y
Sbjct  654   EGCDSFTVSEGNLKETENLSGCY  676


>emb|CBI25715.3| unnamed protein product [Vitis vinifera]
Length=648

Score =  179 bits (453),  Expect = 4e-47
Identities = 92/182 (51%), Positives = 121/182 (66%), Gaps = 5/182 (3%)
Frame = -3

Query  1124  RSSRLFPQPVKVQFAKSWTHVVDDAGNLVMSLQMRGSKKSKGKIEGM-RREVVGLMESGQ  948
RSS  FP P ++Q AK WT V+D+AG+ V+SLQMR SKK   +   + RREV+G+  S +
Sbjct  452   RSSCFFPLPGRIQHAKRWTRVIDEAGSEVISLQMRDSKKGTARDTSVSRREVIGVTTSLE  511

Query  947   KCTLAEFAGSKWSFVNSSWSLQLPNSENDDGHLLGLTGPYTVRLYGGEKLCFESKQCKKH  768
TLAEF G+ WS ++ +W L+       DGHL  L G   V++Y G KL FE K C++
Sbjct  512   TITLAEFVGTGWSLMDYNWCLKFEKKSGKDGHLFELVGNRMVKIYPGRKLEFEHKHCERQ  571

Query  767   NSEYELDTHLITAIEFSEKDPYGKAVALLDMKSGIVKVKEEWFLLPGFILTFILGSILRK  588
S++      +TA+EFS + PYG+AVALLD+KSG +KV EEW +LPG IL FIL  ILRK
Sbjct  572   KSDHGF----LTAVEFSAEVPYGRAVALLDLKSGFLKVNEEWLVLPGIILVFILSDILRK  627

Query  587   EG  582
EG
Sbjct  628   EG  629


>ref|XP_003612947.1| Glycine-rich protein [Medicago truncatula]
gb|ABY48136.1| glycine-rich protein [Medicago truncatula]
gb|AES95905.1| Glycine-rich protein [Medicago truncatula]
Length=897

Score =  173 bits (439),  Expect = 1e-44
Identities = 86/193 (45%), Positives = 127/193 (66%), Gaps = 5/193 (3%)
Frame = -3

Query  1124  RSSRLFPQPVKVQFAKSWTHVVDDAGNLVMSLQMRGSKKSKGKIEGMRREVVGLMESGQK  945
+++  F  PVK Q AKSWTH  D+ G  ++SLQMR  K +K  +E + +EV GLMESG+
Sbjct  475   KNTCFFNLPVKPQQAKSWTHATDENGTRIISLQMRDLKNAKN-VENLGKEVAGLMESGET  533

Query  944   CTLAEFAGSKWSFVNSSWSLQLPNSENDDGHLLGLTGPYTVRLYGGEKLCFESKQCKKHN  765
TLAE+  + WSF+++ W L  P+   +DGH+  LTG  T++++ G K  +E +   K
Sbjct  534   RTLAEYMENGWSFMDNLWLLHRPSKSKNDGHIFELTGTKTIKIFSGRKGEYELRYHLKQG  593

Query  764   SEYELDTHLITAIEFSEKDPYGKAVALLDMKSGIVKVKEEWFLLPGFILTFILGSILRKE  585
+E +     +TA+EFS +DPYGKAVALLD+KS +V  KE+W +LPG IL F+   I++KE
Sbjct  594   NEMDF----LTAVEFSIEDPYGKAVALLDLKSNLVSAKEKWMVLPGIILAFLASDIMKKE  649

Query  584   GYKGRVMGIRTLK  546
GY+G +   + L+
Sbjct  650   GYEGIIAKSKDLE  662


>ref|XP_003517161.1| PREDICTED: uncharacterized protein LOC100810300 [Glycine max]
Length=852

Score =  172 bits (437),  Expect = 2e-44
Identities = 94/207 (45%), Positives = 132/207 (64%), Gaps = 6/207 (3%)
Frame = -3

Query  1124  RSSRLFPQPVKVQFAKSWTHVVDDAGNLVMSLQMRGSKKSKGKIEGMRREVVGLMESGQK  945
+++ LF  PV+ Q AKSWTHV D+ G  ++SLQMR  K +K  I    +EVVGLM+SG+
Sbjct  475   KNTCLFNLPVRPQHAKSWTHVTDENGTRIISLQMRDLKNAKN-IGNPGKEVVGLMKSGET  533

Query  944   CTLAEFAGSKWSFVNSSWSLQLPNSENDDGHLLGLTGPYT-VRLYGGEKLCFESKQCKKH  768
TLAEF  + WS + + W   LPN   +DGHL  LTG    VR++ G KL +E +    H
Sbjct  534   RTLAEFMENGWSILENLWLFHLPNKSTNDGHLFELTGANKRVRIFPGRKLDYELR----H  589

Query  767   NSEYELDTHLITAIEFSEKDPYGKAVALLDMKSGIVKVKEEWFLLPGFILTFILGSILRK  588
N +   + + +TA+EFS ++PYGKAVALLD++S  V  KE+W +LPG ILTFI  +I++K
Sbjct  590   NGKRGNEMNFLTAVEFSIEEPYGKAVALLDLRSRHVTAKEKWMVLPGIILTFIASNIMKK  649

Query  587   EGYKGRVMGIRTLKKKRATKGNYVQIL  507
EGY+G +   + LK     + N   +L
Sbjct  650   EGYEGIIAKSKDLKVNGPNEENEKTVL  676


>ref|XP_002321500.1| predicted protein [Populus trichocarpa]
gb|EEF05627.1| predicted protein [Populus trichocarpa]
Length=789

Score =  171 bits (432),  Expect = 5e-44
Identities = 89/186 (48%), Positives = 120/186 (65%), Gaps = 6/186 (3%)
Frame = -3

Query  1124  RSSRLFPQPVKVQFAKSWTHVVDDAGNLVMSLQMRGSKKSKGKIEG-MRREVVGLMESGQ  948
+SS  FP P + Q    WT VV+     ++SLQMR S K+K K    ++++V G+M++G+
Sbjct  475   KSSCFFPLPGRAQHPNIWTSVVEKTDAEIISLQMRNSTKAKEKERSILKQQVTGVMKTGE  534

Query  947   KCTLAEFAGSKWSFVNSSWSLQLPNSENDDGHLLGLTG-PYTVRLYGGEKLCFESKQCKK  771
C LAEF G++W  ++S W L+     N+DGHL  L G    V+L+ G+KL FE K C+K
Sbjct  535   TCILAEFVGTRWCLMDSQWYLEPKKKSNEDGHLFELIGCRMVVKLFQGKKLDFEPKHCEK  594

Query  770   HNSEYELDTHLITAIEFSEKDPYGKAVALLDMKSGIVKVKEEWFLLPGFILTFILGSILR  591
S+ +     +TA+EFS + PYGKAVALLD+KSG VKVKE W LLP  I  FIL  IL+
Sbjct  595   KRSKQDF----MTAVEFSAEYPYGKAVALLDLKSGFVKVKESWLLLPAIISAFILSDILK  650

Query  590   KEGYKG  573
KEGY G
Sbjct  651   KEGYNG  656


Database: All non-redundant GenBank CDS translations+PDB+SwissProt+PIR+PRF
excluding environmental samples from WGS projects
Posted date:  Apr 23, 2012  4:44 PM
Number of letters in database: 6,150,218,869
Number of sequences in database:  17,919,084

Lambda      K        H
0.318    0.134    0.401
Gapped
Lambda      K        H
0.267   0.0410    0.140
Matrix: BLOSUM62
Gap Penalties: Existence: 11, Extension: 1
Number of Sequences: 17919084
Number of Hits to DB: 502552314
Number of extensions: 10107960
Number of successful extensions: 24345
Number of sequences better than 1e-10: 2
Number of HSP's better than 1e-10 without gapping: 0
Number of HSP's gapped: 24331
Number of HSP's successfully gapped: 2
Length of query: 1126
Length of database: 6150218869
Length adjustment: 142
Effective length of query: 984
Effective length of database: 3605708941
Effective search space: 840130183253
Effective search space used: 840130183253
T: 12
A: 40
X1: 16 (7.3 bits)
X2: 38 (14.6 bits)
X3: 64 (24.7 bits)
S1: 41 (20.4 bits)
S2: 178 (73.2 bits)
ka-blk-alpha gapped: 1.9
ka-blk-alpha ungapped: 0.7916
ka-blk-alpha_v gapped: 42.6028
ka-blk-alpha_v ungapped: 4.96466
ka-blk-sigma gapped: 43.6362


<PRE>


A. Schaffer, Jinghui Zhang, Zheng Zhang, Webb Miller, and
David J. Lipman (1997), "Gapped BLAST and PSI-BLAST: a new
generation of protein database search programs", Nucleic
Acids Res. 25:3389-3402.


RID: UPD94XFR01N


Database: All non-redundant GenBank CDS
translations+PDB+SwissProt+PIR+PRF excluding environmental samples
from WGS projects
17,919,084 sequences; 6,150,218,869 total letters

Query= TrVeIntZeamaGB1_5440

Length=639


<b>No significant similarity found.</b> For reasons why, <A HREF = "Blast.cgi?CMD=Web&PAGE_TYPE=BlastDocs&DOC_TYPE=FAQ"><b>click here</A>.</b><br><br>
Database: All non-redundant GenBank CDS translations+PDB+SwissProt+PIR+PRF
excluding environmental samples from WGS projects
Posted date:  Apr 23, 2012  4:44 PM
Number of letters in database: 1,855,251,573
Number of sequences in database:  17,919,084

Lambda      K        H
0.318    0.134    0.401
Gapped
Lambda      K        H
0.267   0.0410    0.140
Matrix: BLOSUM62
Gap Penalties: Existence: 11, Extension: 1
Number of Sequences: 17919084
Number of Hits to DB: 351924396
Number of extensions: 8826533
Number of successful extensions: 44806
Number of sequences better than 1e-10: 0
Number of HSP's better than 1e-10 without gapping: 0
Number of HSP's gapped: 40719
Number of HSP's successfully gapped: 0
Length of query: 639
Length of database: 6150218869
Length adjustment: 135
Effective length of query: 504
Effective length of database: 3731142529
Effective search space: 291029117262
Effective search space used: 291029117262
T: 12
A: 40
X1: 16 (7.3 bits)
X2: 38 (14.6 bits)
X3: 64 (24.7 bits)
S1: 41 (20.4 bits)
S2: 174 (71.6 bits)


<PRE>


A. Schaffer, Jinghui Zhang, Zheng Zhang, Webb Miller, and
David J. Lipman (1997), "Gapped BLAST and PSI-BLAST: a new
generation of protein database search programs", Nucleic
Acids Res. 25:3389-3402.


RID: UPD9AMMT012


Database: All non-redundant GenBank CDS
translations+PDB+SwissProt+PIR+PRF excluding environmental samples
from WGS projects
17,919,084 sequences; 6,150,218,869 total letters
Query= TrVeIntZeamaGB1_5467

Length=638


Score     E
Sequences producing significant alignments:                       (Bits)  Value

ref|NP_001234666.1|  protein RSI-1 precursor [Solanum lycopers...  89.4    9e-20
ref|XP_003616284.1|  GASA5-like protein [Medicago truncatula] ...  87.4    5e-19
ref|NP_566186.1|  GAST1 protein homolog 5 [Arabidopsis thalian...  82.8    3e-17
ref|XP_002301708.1|  predicted protein [Populus trichocarpa] >...  82.4    3e-17
ref|XP_002531185.1|  RSI-1 protein precursor, putative [Ricinu...  81.6    6e-17

ALIGNMENTS
>ref|NP_001234666.1| protein RSI-1 precursor [Solanum lycopersicum]
sp|P47926.1|RSI1_SOLLC RecName: Full=Protein RSI-1; AltName: Full=TR132; Flags: Precursor
gb|AAA20129.1| RSI-1 protein [Solanum lycopersicum]
gb|AAA20130.1| RSI-1 protein [Solanum lycopersicum]
Length=96

Score = 89.4 bits (220),  Expect = 9e-20
Identities = 52/73 (71%), Positives = 60/73 (82%), Gaps = 0/73 (0%)
Frame = +3

Query  72   SMVAEGKHKLKKKDCKPRCAFRCSATSHkkpcllyckkcctkclcvppGTSGNKQVCPCY  251
S V EG +KL+  DCKPRC +RCSATSHKKPC+ +C+KCC  CLCVP G  GNKQ CPCY
Sbjct  24   SNVVEGYNKLRPTDCKPRCTYRCSATSHKKPCMFFCQKCCATCLCVPKGVYGNKQSCPCY  83

Query  252  NNWKTQQGRPKCP  290
NNWKTQ+G+PKCP
Sbjct  84   NNWKTQEGKPKCP  96


>ref|XP_003616284.1| GASA5-like protein [Medicago truncatula]
gb|AES99242.1| GASA5-like protein [Medicago truncatula]
Length=96

Score = 87.4 bits (215),  Expect = 5e-19
Identities = 51/70 (73%), Positives = 61/70 (87%), Gaps = 0/70 (0%)
Frame = +3

Query  81   AEGKHKLKKKDCKPRCAFRCSATSHkkpcllyckkcctkclcvppGTSGNKQVCPCYNNW  260
A G+ KL+ +DCKPRC +RCSATSHKKPC+ +C+KCC  CLCVPPG  GNKQVCPCYN+W
Sbjct  27   AYGRAKLRPQDCKPRCTYRCSATSHKKPCMFFCQKCCATCLCVPPGVYGNKQVCPCYNSW  86

Query  261  KTQQGRPKCP  290
KTQ+G+PKCP
Sbjct  87   KTQEGKPKCP  96


>ref|NP_566186.1| GAST1 protein homolog 5 [Arabidopsis thaliana]
sp|Q84J95.1|GASA5_ARATH RecName: Full=Gibberellin-regulated protein 5; AltName: Full=GAST1
protein homolog 5; Flags: Precursor
gb|AAO22614.1| unknown protein [Arabidopsis thaliana]
gb|AAO42349.1| unknown protein [Arabidopsis thaliana]
gb|AEE73874.1| GAST1 protein homolog 5 [Arabidopsis thaliana]
Length=97

Score = 82.8 bits (203),  Expect = 3e-17
Identities = 51/70 (73%), Positives = 58/70 (83%), Gaps = 0/70 (0%)
Frame = +3

Query  81   AEGKHKLKKKDCKPRCAFRCSATSHkkpcllyckkcctkclcvppGTSGNKQVCPCYNNW  260
A G  KLK + C  +C+FRCSATSHKKPC+ +C KCC KCLCVPPGT GNKQ CPCYNNW
Sbjct  28   ARGGGKLKPQQCNSKCSFRCSATSHKKPCMFFCLKCCKKCLCVPPGTFGNKQTCPCYNNW  87

Query  261  KTQQGRPKCP  290
KT++GRPKCP
Sbjct  88   KTKEGRPKCP  97


>ref|XP_002301708.1| predicted protein [Populus trichocarpa]
gb|EEE80981.1| predicted protein [Populus trichocarpa]
Length=95

Score = 82.4 bits (202),  Expect = 3e-17
Identities = 48/65 (74%), Positives = 56/65 (86%), Gaps = 0/65 (0%)
Frame = +3

Query  96   KLKKKDCKPRCAFRCSATSHkkpcllyckkcctkclcvppGTSGNKQVCPCYNNWKTQQG  275
KL+  +CKPRC +RCSATSHKKPC+ +C KCC  CLCVPPGT GNK+ CPCYNNWKT++G
Sbjct  31   KLRPSECKPRCNYRCSATSHKKPCMFFCLKCCATCLCVPPGTYGNKETCPCYNNWKTKEG  90

Query  276  RPKCP  290
RPKCP
Sbjct  91   RPKCP  95


>ref|XP_002531185.1| RSI-1 protein precursor, putative [Ricinus communis]
gb|EEF31200.1| RSI-1 protein precursor, putative [Ricinus communis]
Length=95

Score = 81.6 bits (200),  Expect = 6e-17
Identities = 48/65 (74%), Positives = 57/65 (88%), Gaps = 0/65 (0%)
Frame = +3

Query  96   KLKKKDCKPRCAFRCSATSHkkpcllyckkcctkclcvppGTSGNKQVCPCYNNWKTQQG  275
+ +  DCKPRC +RCSATSHKKPC+ +C KCC+KCLCVPPG  GNKQVCPCYNNWKT++G
Sbjct  31   RFRPSDCKPRCTYRCSATSHKKPCMFFCLKCCSKCLCVPPGVYGNKQVCPCYNNWKTKEG  90

Query  276  RPKCP  290
+PKCP
Sbjct  91   KPKCP  95


Database: All non-redundant GenBank CDS translations+PDB+SwissProt+PIR+PRF
excluding environmental samples from WGS projects
Posted date:  Apr 23, 2012  4:44 PM
Number of letters in database: 6,150,218,869
Number of sequences in database:  17,919,084

Lambda      K        H
0.318    0.134    0.401
Gapped
Lambda      K        H
0.267   0.0410    0.140
Matrix: BLOSUM62
Gap Penalties: Existence: 11, Extension: 1
Number of Sequences: 17919084
Number of Hits to DB: 5596461065
Number of extensions: 104333648
Number of successful extensions: 310821
Number of sequences better than 1e-10: 70
Number of HSP's better than 1e-10 without gapping: 0
Number of HSP's gapped: 308918
Number of HSP's successfully gapped: 70
Length of query: 638
Length of database: 6150218869
Length adjustment: 135
Effective length of query: 503
Effective length of database: 3731142529
Effective search space: 287297974733
Effective search space used: 287297974733
T: 12
A: 40
X1: 16 (7.3 bits)
X2: 38 (14.6 bits)
X3: 64 (24.7 bits)
S1: 41 (20.4 bits)
S2: 174 (71.6 bits)
ka-blk-alpha gapped: 1.9
ka-blk-alpha ungapped: 0.7916
ka-blk-alpha_v gapped: 42.6028
ka-blk-alpha_v ungapped: 4.96466
ka-blk-sigma gapped: 43.6362


<PRE>


A. Schaffer, Jinghui Zhang, Zheng Zhang, Webb Miller, and
David J. Lipman (1997), "Gapped BLAST and PSI-BLAST: a new
generation of protein database search programs", Nucleic
Acids Res. 25:3389-3402.


RID: UPDA2PVH01S


Database: All non-redundant GenBank CDS
translations+PDB+SwissProt+PIR+PRF excluding environmental samples
from WGS projects
17,919,084 sequences; 6,150,218,869 total letters

Query= TrVeIntZeamaGB1_5684

Length=629


<b>No significant similarity found.</b> For reasons why, <A HREF = "Blast.cgi?CMD=Web&PAGE_TYPE=BlastDocs&DOC_TYPE=FAQ"><b>click here</A>.</b><br><br>
Database: All non-redundant GenBank CDS translations+PDB+SwissProt+PIR+PRF
excluding environmental samples from WGS projects
Posted date:  Apr 23, 2012  4:44 PM
Number of letters in database: 6,150,218,869
Number of sequences in database:  17,919,084

Lambda      K        H
0.318    0.134    0.401
Gapped
Lambda      K        H
0.267   0.0410    0.140
Matrix: BLOSUM62
Gap Penalties: Existence: 11, Extension: 1
Number of Sequences: 17919084
Number of Hits to DB: 350756732
Number of extensions: 7906766
Number of successful extensions: 20777
Number of sequences better than 1e-10: 0
Number of HSP's better than 1e-10 without gapping: 0
Number of HSP's gapped: 20741
Number of HSP's successfully gapped: 0
Length of query: 629
Length of database: 6150218869
Length adjustment: 134
Effective length of query: 495
Effective length of database: 3749061613
Effective search space: 281179620975
Effective search space used: 281179620975
T: 12
A: 40
X1: 16 (7.3 bits)
X2: 38 (14.6 bits)
X3: 64 (24.7 bits)
S1: 41 (20.4 bits)
S2: 174 (71.6 bits)
ka-blk-alpha gapped: 1.9
ka-blk-alpha ungapped: 0.7916
ka-blk-alpha_v gapped: 42.6028
ka-blk-alpha_v ungapped: 4.96466
ka-blk-sigma gapped: 43.6362


<PRE>


A. Schaffer, Jinghui Zhang, Zheng Zhang, Webb Miller, and
David J. Lipman (1997), "Gapped BLAST and PSI-BLAST: a new
generation of protein database search programs", Nucleic
Acids Res. 25:3389-3402.


RID: UPCXUT1S01N


Database: All non-redundant GenBank CDS
translations+PDB+SwissProt+PIR+PRF excluding environmental samples
from WGS projects
17,919,084 sequences; 6,150,218,869 total letters
Query= TrVeIntZeamaGB1_571

Length=1103


Score     E
Sequences producing significant alignments:                       (Bits)  Value

ref|XP_003554616.1|  PREDICTED: uncharacterized protein At5g39...  85.9    7e-16
ref|XP_002518496.1|  conserved hypothetical protein [Ricinus c...  79.0    5e-15
ref|XP_003543859.1|  PREDICTED: uncharacterized protein At5g39...  82.0    2e-14
emb|CAN76789.1|  hypothetical protein VITISV_038837 [Vitis vin...  77.0    2e-14
gb|AAN60241.1|  unknown [Arabidopsis thaliana]                     80.5    6e-14

ALIGNMENTS
>ref|XP_003554616.1| PREDICTED: uncharacterized protein At5g39570-like [Glycine max]
Length=363

Score = 85.9 bits (211),  Expect = 7e-16
Identities = 65/131 (50%), Positives = 72/131 (55%), Gaps = 30/131 (23%)
Frame = -2

Query  1102  GRKAEPEYGSgygrkpeygepepeygsgyGRKAEPEYGSEYG-RKAEPEYGSGYG-RKAE  929
GRK E EYGSGY                  RK E EYGS YG RK E EYGSGYG RK E
Sbjct  221   GRKEESEYGSGYDG----------------RKEESEYGSGYGGRKQESEYGSGYGGRKQE  264

Query  928   PEYESGYGRRSENEEQ--YGRKP-ESE------EYGYVRKPERNEYEEEKPSYERSSYQ-  779
EY SGYG RSE EE+  YGR   ES+      EYGY  +P R E EEE+  Y + SYQ
Sbjct  265   SEYGSGYGGRSEYEEKPSYGRSNYESQGGGGGVEYGYEGRPPRQE-EEEEEGYRKPSYQR  323

Query  778   -SEHERPSYGR  749
+ +   YGR
Sbjct  324   KDDDDEEGYGR  334


Score = 81.3 bits (199),  Expect = 3e-14
Identities = 59/115 (51%), Positives = 66/115 (57%), Gaps = 23/115 (20%)
Frame = -2

Query  1102  GRKAEPEYGSgygrkpeygepepeygsgyGRKAEPEYGSEYG-RKAEPEYGSGY-GRKAE  929
GRK E EYGSGYG                 RK E EYGS YG RK E EYGSGY GRK E
Sbjct  195   GRKQESEYGSGYGG----------------RKEESEYGSGYGGRKEESEYGSGYDGRKEE  238

Query  928   PEYESGYGRRSENEEQ---YGRKPESEEYGYVRKPERNEYEEEKPSYERSSYQSE  773
EY SGYG R +  E    YG + +  EYG      R+EY EEKPSY RS+Y+S+
Sbjct  239   SEYGSGYGGRKQESEYGSGYGGRKQESEYG-SGYGGRSEY-EEKPSYGRSNYESQ  291


Score = 77.8 bits (190),  Expect = 5e-13
Identities = 61/128 (48%), Positives = 70/128 (55%), Gaps = 16/128 (13%)
Frame = -2

Query  1102  GRKAEPEYGSgygrkpeygepepeygsgyGRKAEPEYGSEYGRKAEPEYGSGY-GRKAEP  926
GRK E EYGSGYGRK E        G    RK E EYGS YGRK E EYGSGY GRK +
Sbjct  107   GRKQESEYGSGYGRKEEGEYGSGYGG----RKEESEYGSGYGRKEEGEYGSGYGGRKEDS  162

Query  925   EYESGYGRRSENE--EQYGRKPESEEY--GYVRKPERNEY------EEEKPSYERSSYQS  776
EY SGYGR+ E+E    YG + E  EY  GY  + + +EY       +E+  Y  S Y
Sbjct  163   EYGSGYGRKQEDEFGSGYGGRKEESEYGSGYGGRKQESEYGSGYGGRKEESEY-GSGYGG  221

Query  775   EHERPSYG  752
E   YG
Sbjct  222   RKEESEYG  229


Score = 73.2 bits (178),  Expect = 2e-11
Identities = 49/102 (48%), Positives = 53/102 (52%), Gaps = 14/102 (14%)
Frame = -2

Query  1012  RKAEPEYGSEYGRKAEPEYGSGYG-RKAEPEYESGYGRRSENE--EQYGRKPESEEY--G  848
RK E EYGS YGRK E EYGSGYG RK E EY SGYGR+ E E    YG + E  EY  G
Sbjct  108   RKQESEYGSGYGRKEEGEYGSGYGGRKEESEYGSGYGRKEEGEYGSGYGGRKEDSEYGSG  167

Query  847   YVRKPE---------RNEYEEEKPSYERSSYQSEHERPSYGR  749
Y RK E         R E  E    Y     +SE+     GR
Sbjct  168   YGRKQEDEFGSGYGGRKEESEYGSGYGGRKQESEYGSGYGGR  209


>ref|XP_002518496.1| conserved hypothetical protein [Ricinus communis]
gb|EEF43883.1| conserved hypothetical protein [Ricinus communis]
Length=110

Score = 79.0 bits (193),  Expect = 5e-15
Identities = 44/107 (41%), Positives = 68/107 (64%), Gaps = 7/107 (7%)
Frame = +3

Query  3    LFNKSHAYSKIENEDIEETKHRLAQFLIYKSMKKADIGRRKRPSWLRVKMLKLKTKIGHR  182
+  KS+ YSK++ ED EE  HR AQFLIYK++K+AD   R++PS+ R++M +LK KIG +
Sbjct  6    MMKKSYGYSKLDKEDPEEIIHRRAQFLIYKALKQAD--SRRKPSFSRIRMCRLKVKIGRK  63

Query  183  LKILKKGFSSTAFSAKVDLCKQMSFVLRSCKHLLVAKQVPIVRTLPT  323
LK L+K    +  +A++ + KQ   ++   K L  +     + TLPT
Sbjct  64   LKRLRKSMLLSISAARIRIYKQ---IVNQLKRLFSSGDA--IATLPT  105


>ref|XP_003543859.1| PREDICTED: uncharacterized protein At5g39570-like [Glycine max]
Length=374

Score = 82.0 bits (201),  Expect = 2e-14
Identities = 62/132 (47%), Positives = 69/132 (52%), Gaps = 31/132 (23%)
Frame = -2

Query  1102  GRKAEPEYGSgygrkpeygepepeygsgyGRKAEPEYGSEYG-RKAEPEYGSGYGRKAEP  926
GRK EPEYGSGYGR                RK E EYGS YG RK EPEYGSGYGRK E
Sbjct  140   GRKEEPEYGSGYGR----------------RKEEGEYGSGYGGRKEEPEYGSGYGRKEEG  183

Query  925   EYESGY-----GRRSENE--EQYGRKPESEEY--GYVRKPERNEY-----EEEKPSYERS  788
EY SGY     GR+ E+E    YG + E  EY  GY  + E +EY       ++ S   S
Sbjct  184   EYGSGYGSGYGGRKEESEYGSGYGGRKEEPEYGSGYGGRKEESEYGSGYGGRKQESEYGS  243

Query  787   SYQSEHERPSYG  752
Y    E P YG
Sbjct  244   GYGGRKEEPEYG  255


Score = 78.2 bits (191),  Expect = 4e-13
Identities = 60/121 (50%), Positives = 70/121 (58%), Gaps = 11/121 (9%)
Frame = -2

Query  1102  GRKAEPEYGSgygrkpeygepepeygsgyGRKAEPEYGSEYG-RKAEPEYGSGYGRKAEP  926
GRK EPEYGSGYG + E  E    YG    RK E EYGS YG RK E EYGSGYG ++E
Sbjct  247   GRKEEPEYGSGYGGRKEESEYGSGYGG---RKQESEYGSGYGGRKEESEYGSGYGGRSEY  303

Query  925   EYESGYGRRSENEEQYGRKPESEEYGYVRKPERNEYEE--EKPSYERSSYQSEHERPSYG  752
E +  YGR +   +  G +    EYGY  +P R E EE   KPSYER +   + E   YG
Sbjct  304   EEKPSYGRSNYESQGGGGR---VEYGYEGRPPRQEEEEGFRKPSYERKADDDDDE--GYG  358

Query  751   R  749
R
Sbjct  359   R  359


Score = 77.4 bits (189),  Expect = 7e-13
Identities = 58/127 (46%), Positives = 61/127 (48%), Gaps = 21/127 (17%)
Frame = -2

Query  1102  GRKAEPEYGSgygrkpeygepepeygsgyGRKAEPEYGSEYG-RKAEPEYGSGY-GRKAE  929
GRK E EYGS         E         GRK EPEYGS YG RK E EYGSGY GRK E
Sbjct  114   GRKQESEYGS---GYGGRKEEGEYGSGYGGRKEEPEYGSGYGRRKEEGEYGSGYGGRKEE  170

Query  928   PEYESGYGRRSENE------EQYGRKPESEEY--GYVRKPERNEYEEEKPSYERSSYQSE  773
PEY SGYGR+ E E        YG + E  EY  GY  + E  EY         S Y
Sbjct  171   PEYGSGYGRKEEGEYGSGYGSGYGGRKEESEYGSGYGGRKEEPEY--------GSGYGGR  222

Query  772   HERPSYG  752
E   YG
Sbjct  223   KEESEYG  229


>emb|CAN76789.1| hypothetical protein VITISV_038837 [Vitis vinifera]
Length=108

Score = 77.0 bits (188),  Expect = 2e-14
Identities = 42/94 (45%), Positives = 62/94 (66%), Gaps = 2/94 (2%)
Frame = +3

Query  3    LFNKSHAYSKIENEDIEETKHRLAQFLIYKSMKKADIGRRKRPSWLRVKMLKLKTKIGHR  182
L  + + YSK+E ED EE  HR AQFLIYK M+KAD   R++ S+LR+++ +L+ KIG R
Sbjct  3    LVRRPYGYSKMEKEDPEEAIHRRAQFLIYKVMEKAD--SRRKASFLRLRICRLRVKIGRR  60

Query  183  LKILKKGFSSTAFSAKVDLCKQMSFVLRSCKHLL  284
LK  +K    +  +AKV + +Q+   L++ K LL
Sbjct  61   LKRFRKSMMLSVTAAKVGVYRQVLSQLKAWKRLL  94


>gb|AAN60241.1| unknown [Arabidopsis thaliana]
Length=381

Score = 80.5 bits (197),  Expect = 6e-14
Identities = 53/112 (47%), Positives = 61/112 (54%), Gaps = 23/112 (21%)
Frame = -2

Query  1012  RKAEPEYGS--------EYGRKAEPEYGSGYGRKAEPEYESGYGRRSENEEQYGRKPES-  860
RK E EYGS        EYGR+ E  YGSGYG + E E E G G     E +YGR+PES
Sbjct  118   RKPESEYGSGYGGQTEVEYGRRPEQSYGSGYGGRTETESEYGSGGGGRTEVEYGRRPESG  177

Query  859   --------EEYGYVRKPE--RNEYEEE---KPSYERSSYQSE-HERPSYGRS  746
E  Y RKP   R+E +EE   KPSY RS  Q E + +PSYGRS
Sbjct  178   LGSGYGGRSESEYERKPSYGRSEEQEEGYRKPSYGRSEEQEEGYRKPSYGRS  229


Score = 76.6 bits (187),  Expect = 1e-12
Identities = 66/139 (47%), Positives = 76/139 (55%), Gaps = 31/139 (22%)
Frame = -2

Query  1102  GRKAEPEYGSgygrkpeygepepeygsgyGRKAEPEYGSEYGRKAEPE--YGSG------  947
GRK E EYGSGYG + E             R+ E  YGS YG + E E  YGSG
Sbjct  117   GRKPESEYGSGYGGQTEVEYG---------RRPEQSYGSGYGGRTETESEYGSGGGGRTE  167

Query  946   --YGRKAEPEYESGYGRRSENEEQ----YGRKPESEEYGYVRKPE--RNEYEEE---KPS  800
YGR+ E    SGYG RSE+E +    YGR  E EE GY RKP   R+E +EE   KPS
Sbjct  168   VEYGRRPESGLGSGYGGRSESEYERKPSYGRSEEQEE-GY-RKPSYGRSEEQEEGYRKPS  225

Query  799   YERSSYQSE-HERPSYGRS  746
Y RS  Q E + +PSYGRS
Sbjct  226   YGRSEEQEEGYRKPSYGRS  244


Database: All non-redundant GenBank CDS translations+PDB+SwissProt+PIR+PRF
excluding environmental samples from WGS projects
Posted date:  Apr 23, 2012  4:44 PM
Number of letters in database: 1,855,251,573
Number of sequences in database:  17,919,084

Lambda      K        H
0.318    0.134    0.401
Gapped
Lambda      K        H
0.267   0.0410    0.140
Matrix: BLOSUM62
Gap Penalties: Existence: 11, Extension: 1
Number of Sequences: 17919084
Number of Hits to DB: 491168351
Number of extensions: 9643461
Number of successful extensions: 30446
Number of sequences better than 1e-10: 0
Number of HSP's better than 1e-10 without gapping: 0
Number of HSP's gapped: 29882
Number of HSP's successfully gapped: 0
Length of query: 1103
Length of database: 6150218869
Length adjustment: 142
Effective length of query: 961
Effective length of database: 3605708941
Effective search space: 811284511725
Effective search space used: 811284511725
T: 12
A: 40
X1: 16 (7.3 bits)
X2: 38 (14.6 bits)
X3: 64 (24.7 bits)
S1: 41 (20.4 bits)
S2: 177 (72.8 bits)


<PRE>


A. Schaffer, Jinghui Zhang, Zheng Zhang, Webb Miller, and
David J. Lipman (1997), "Gapped BLAST and PSI-BLAST: a new
generation of protein database search programs", Nucleic
Acids Res. 25:3389-3402.


RID: UPCM12RA016


Database: All non-redundant GenBank CDS
translations+PDB+SwissProt+PIR+PRF excluding environmental samples
from WGS projects
17,919,084 sequences; 6,150,218,869 total letters
Query= TrVeIntZeamaGB1_59

Length=1524


Score     E
Sequences producing significant alignments:                       (Bits)  Value

ref|XP_003531272.1|  PREDICTED: uncharacterized protein LOC100...   475    3e-157
emb|CBI16561.3|  unnamed protein product [Vitis vinifera]           471    3e-156
ref|XP_002285750.1|  PREDICTED: uncharacterized protein LOC100...   471    7e-156
ref|XP_002304850.1|  predicted protein [Populus trichocarpa] >...   454    1e-151
ref|XP_003629923.1|  YTH domain family protein [Medicago trunc...   451    4e-148

ALIGNMENTS
>ref|XP_003531272.1| PREDICTED: uncharacterized protein LOC100819200 isoform 1 [Glycine
max]
Length=707

Score =  475 bits (1222),  Expect = 3e-157
Identities = 240/368 (65%), Positives = 278/368 (76%), Gaps = 22/368 (6%)
Frame = -3

Query  1522  GQYGNTYRSGVGYGANSYDTRTNGRGWMSVDSKYKPRGRGNGPYNYANESVDGLNELNRG  1343
GQYGNT RSG+GYG + YD+R NGR W++VDSKYK RGR  G + Y NE+VDGLNELNRG
Sbjct  340   GQYGNTVRSGMGYGTHGYDSRANGRAWLAVDSKYKTRGRSGGYFGYGNENVDGLNELNRG  399

Query  1342  PRAKSSKNQKGFTPVSLAVKGQSNISLTGTNDSDDKILSLIPDREQYNLPDFPETYANAK  1163
PRAK  KNQKGF P  LAVKGQ+  +  GT++  DK  S +PDR+QYN  DFPE Y +AK
Sbjct  400   PRAKGGKNQKGFAPTILAVKGQNLPASLGTDEEKDKT-STVPDRDQYNKADFPEEYTDAK  458

Query  1162  FFIIKSYSEDDVHKCIKYNVWASTPNGNKKLDAAYHEAQQKPGGCPIFLFFSVNTSGQFV  983
FF+IKSYSEDD+HK IKYNVWAST NGNKKLDAAYHEAQQKPGGCP+FLFFSVNTSGQFV
Sbjct  459   FFVIKSYSEDDIHKSIKYNVWASTQNGNKKLDAAYHEAQQKPGGCPVFLFFSVNTSGQFV  518

Query  982   GAAEMTGPVDFNKNVEYWQQDKWVGCFPVKWHIVKDVPNSLLKHITLENNENKPVTNSRD  803
G AEM GPVDFNK+VEYWQQDKW GCFP+KWH+VKDVPN+LL+HITL+NNENKPVTNSRD
Sbjct  519   GLAEMIGPVDFNKSVEYWQQDKWNGCFPLKWHVVKDVPNNLLRHITLDNNENKPVTNSRD  578

Query  802   TQEVKLDQGLQLIKIFKDHTSKQCILDDFDFYEDRQKRIqekkakqqqfqkqaQIWEGKA  623
TQEV L+ GL+LIKIFK++TSK CILDDF FYE RQK I     K+ + Q   Q+WEGK
Sbjct  579   TQEVMLEPGLKLIKIFKEYTSKTCILDDFGFYEARQKTI---LEKKAKQQFPKQVWEGKP  635

Query  622   TDEKNKESTNGEVKAQQS--------TELASSDLNKEAAQINDVASKTINS--------P  491
DEK +   NGEV  Q+S          LA  D +      N  A+KT ++        P
Sbjct  636   ADEKIE--INGEVNTQKSEVSSEVLKESLAEKDSDDHKVPENGCATKTGDAPKGAKPVVP  693

Query  490   EKVVLANG  467
E  ++ANG
Sbjct  694   ESKIVANG  701


>emb|CBI16561.3| unnamed protein product [Vitis vinifera]
Length=675

Score =  471 bits (1213),  Expect = 3e-156
Identities = 238/330 (72%), Positives = 272/330 (82%), Gaps = 11/330 (3%)
Frame = -3

Query  1522  GQYGNTYRSGVGYGANSYDTRTNGRGWMSVDSKYKPRGRGNGPYNYANESVDGLNELNRG  1343
GQYGNT RSG+G+G+N+YD+RTNGR W++VD+KYKPRGRG G + Y NE++DGLNELNRG
Sbjct  306   GQYGNTVRSGLGFGSNAYDSRTNGRSWLAVDNKYKPRGRGIGFFGYGNENMDGLNELNRG  365

Query  1342  PRAKSSKNQKGFTPVSLAVKGQSNISLTGTNDSDDKILSLIPDREQYNLPDFPETYANAK  1163
PRAKSSKNQKG  PV+   KGQ N+   G+ND +    S+ PDR+QYN  DFP  +  AK
Sbjct  366   PRAKSSKNQKGLAPVT--AKGQ-NVQSNGSNDEEKDRTSVFPDRDQYNHADFPVEHTEAK  422

Query  1162  FFIIKSYSEDDVHKCIKYNVWASTPNGNKKLDAAYHEAQQKPGGCPIFLFFSVNTSGQFV  983
FFIIKSYSEDDVHK IKYNVWASTPNGNKKLDAAY EAQ+K  GCP+FLFFSVNTSGQFV
Sbjct  423   FFIIKSYSEDDVHKSIKYNVWASTPNGNKKLDAAYREAQEKSAGCPVFLFFSVNTSGQFV  482

Query  982   GAAEMTGPVDFNKNVEYWQQDKWVGCFPVKWHIVKDVPNSLLKHITLENNENKPVTNSRD  803
G AEM G VDF+KNVEYWQQDKW GCF VKWH+VKDVPNSLLKHITLENNENKPVTNSRD
Sbjct  483   GLAEMVGHVDFHKNVEYWQQDKWNGCFSVKWHVVKDVPNSLLKHITLENNENKPVTNSRD  542

Query  802   TQEVKLDQGLQLIKIFKDHTSKQCILDDFDFYEDRQKRIqekkakqqqfqkqaQIWEGKA  623
TQEVKL+QGLQ++KIFK+H SK CILDDF FYE RQK I  ++ K +Q Q Q Q+WEGK
Sbjct  543   TQEVKLEQGLQMLKIFKEHCSKTCILDDFAFYESRQKTI--QEKKAKQQQFQKQVWEGKP  600

Query  622   TDEKNKESTNGEVKAQQSTELASSDLNKEA  533
TDEK     NGE+K Q+S E+A SDL KE+
Sbjct  601   TDEK-----NGELKPQKSLEVA-SDLIKES  624


>ref|XP_002285750.1| PREDICTED: uncharacterized protein LOC100253534 [Vitis vinifera]
Length=705

Score =  471 bits (1213),  Expect = 7e-156
Identities = 238/330 (72%), Positives = 272/330 (82%), Gaps = 11/330 (3%)
Frame = -3

Query  1522  GQYGNTYRSGVGYGANSYDTRTNGRGWMSVDSKYKPRGRGNGPYNYANESVDGLNELNRG  1343
GQYGNT RSG+G+G+N+YD+RTNGR W++VD+KYKPRGRG G + Y NE++DGLNELNRG
Sbjct  336   GQYGNTVRSGLGFGSNAYDSRTNGRSWLAVDNKYKPRGRGIGFFGYGNENMDGLNELNRG  395

Query  1342  PRAKSSKNQKGFTPVSLAVKGQSNISLTGTNDSDDKILSLIPDREQYNLPDFPETYANAK  1163
PRAKSSKNQKG  PV+   KGQ N+   G+ND +    S+ PDR+QYN  DFP  +  AK
Sbjct  396   PRAKSSKNQKGLAPVT--AKGQ-NVQSNGSNDEEKDRTSVFPDRDQYNHADFPVEHTEAK  452

Query  1162  FFIIKSYSEDDVHKCIKYNVWASTPNGNKKLDAAYHEAQQKPGGCPIFLFFSVNTSGQFV  983
FFIIKSYSEDDVHK IKYNVWASTPNGNKKLDAAY EAQ+K  GCP+FLFFSVNTSGQFV
Sbjct  453   FFIIKSYSEDDVHKSIKYNVWASTPNGNKKLDAAYREAQEKSAGCPVFLFFSVNTSGQFV  512

Query  982   GAAEMTGPVDFNKNVEYWQQDKWVGCFPVKWHIVKDVPNSLLKHITLENNENKPVTNSRD  803
G AEM G VDF+KNVEYWQQDKW GCF VKWH+VKDVPNSLLKHITLENNENKPVTNSRD
Sbjct  513   GLAEMVGHVDFHKNVEYWQQDKWNGCFSVKWHVVKDVPNSLLKHITLENNENKPVTNSRD  572

Query  802   TQEVKLDQGLQLIKIFKDHTSKQCILDDFDFYEDRQKRIqekkakqqqfqkqaQIWEGKA  623
TQEVKL+QGLQ++KIFK+H SK CILDDF FYE RQK I  ++ K +Q Q Q Q+WEGK
Sbjct  573   TQEVKLEQGLQMLKIFKEHCSKTCILDDFAFYESRQKTI--QEKKAKQQQFQKQVWEGKP  630

Query  622   TDEKNKESTNGEVKAQQSTELASSDLNKEA  533
TDEK     NGE+K Q+S E+A SDL KE+
Sbjct  631   TDEK-----NGELKPQKSLEVA-SDLIKES  654


>ref|XP_002304850.1| predicted protein [Populus trichocarpa]
gb|EEE79829.1| predicted protein [Populus trichocarpa]
Length=522

Score =  454 bits (1168),  Expect = 1e-151
Identities = 223/309 (72%), Positives = 259/309 (84%), Gaps = 5/309 (2%)
Frame = -3

Query  1522  GQYGNTYRSGVGYGANSYDTRTNGRGWMSVDSKYKPRGRGNGPYNYANESVDGLNELNRG  1343
GQYGN ++SG+G+G+  Y+   NG GW+++DSKYKP+GRGNG + Y N+S+DGLNELNRG
Sbjct  210   GQYGNGFKSGMGFGSGGYNAGINGHGWLAIDSKYKPKGRGNGYFGYHNDSIDGLNELNRG  269

Query  1342  PRAKSS-KNQKGFTPVSLAVKGQSNISLTGTNDSDDKILSLIPDREQYNLPDFPETYANA  1166
PRAK   KNQKGF P ++AVKGQS +  + TN  +    +++PDREQYN  DFPE Y NA
Sbjct  270   PRAKGYFKNQKGFVPATVAVKGQS-VPSSDTNVEEKDKTTVVPDREQYNKADFPEEYDNA  328

Query  1165  KFFIIKSYSEDDVHKCIKYNVWASTPNGNKKLDAAYHEAQQKPGGCPIFLFFSVNTSGQF  986
KFFIIKSYSEDDVHKCIKYNVWASTPNGNKKLDAAY EA+QK GGCP+FL FSVNTSGQF
Sbjct  329   KFFIIKSYSEDDVHKCIKYNVWASTPNGNKKLDAAYQEAEQKSGGCPVFLLFSVNTSGQF  388

Query  985   VGAAEMTGPVDFNKNVEYWQQDKWVGCFPVKWHIVKDVPNSLLKHITLENNENKPVTNSR  806
VG AEMTG VDF+K+VEYWQQDKW G FPVKWHIVKDVPNS LKHITLENNENKPVTNSR
Sbjct  389   VGLAEMTGRVDFDKSVEYWQQDKWTGYFPVKWHIVKDVPNSFLKHITLENNENKPVTNSR  448

Query  805   DTQEVKLDQGLQLIKIFKDHTSKQCILDDFDFYEDRQKRIqekkakqqqfqkqaQIWEGK  626
DTQEVKL+QGL+LIKIFKDH+SK CILDDF FYEDR+K I  ++ K +Q Q + Q+W+GK
Sbjct  449   DTQEVKLEQGLKLIKIFKDHSSKTCILDDFVFYEDREKMI--QEKKAKQQQLKKQVWDGK  506

Query  625   ATDEKNKES  599
+EK KES
Sbjct  507   PCEEK-KES  514


>ref|XP_003629923.1| YTH domain family protein [Medicago truncatula]
gb|AET04399.1| YTH domain family protein [Medicago truncatula]
Length=677

Score =  451 bits (1159),  Expect = 4e-148
Identities = 222/339 (65%), Positives = 263/339 (78%), Gaps = 10/339 (3%)
Frame = -3

Query  1522  GQYGNTYRSGVGYGANSYDTRTNGRGWMSVDSKYKPRGRGNGPYNYANESVDGLNELNRG  1343
GQYGN+ RSG+GYG + YD+RTNGR W++VD+KYK RGR  G + Y NE+ DGLNELNRG
Sbjct  305   GQYGNSVRSGMGYGTHGYDSRTNGRAWLAVDNKYKTRGRNGGYFGYGNENTDGLNELNRG  364

Query  1342  PRAKSSKNQKGFTPVSLAVKGQSNISLTGTNDSDDKILSLIPDREQYNLPDFPETYANAK  1163
PRAK  KNQK F P  L VKGQ N+ +   ++  +K  S  PDREQYN  DFPE Y +AK
Sbjct  365   PRAKGGKNQKVFVPTVLTVKGQ-NVPVNTVDEEKEKN-STTPDREQYNKADFPEEYTDAK  422

Query  1162  FFIIKSYSEDDVHKCIKYNVWASTPNGNKKLDAAYHEAQQKPGGCPIFLFFSVNTSGQFV  983
FF+IKSYSEDD+HK IKYNVWAST NGNKKLDAAY EAQQK GGCPIFL FSVNTSGQFV
Sbjct  423   FFVIKSYSEDDIHKSIKYNVWASTQNGNKKLDAAYQEAQQKSGGCPIFLLFSVNTSGQFV  482

Query  982   GAAEMTGPVDFNKNVEYWQQDKWVGCFPVKWHIVKDVPNSLLKHITLENNENKPVTNSRD  803
G AEMTGPVDFNK++EYWQQDKW+GCFP+KWHIVKDVPN++L+HITLENNENKPVTNSRD
Sbjct  483   GLAEMTGPVDFNKSLEYWQQDKWMGCFPLKWHIVKDVPNNVLRHITLENNENKPVTNSRD  542

Query  802   TQEVKLDQGLQLIKIFKDHTSKQCILDDFDFYEDRQKRI----qekkakqqqfqkqaQIW  635
TQE+ L+ GL+L+KIFK+++SK CILDDF FYE RQK I     +++  +Q       +W
Sbjct  543   TQEIMLEPGLKLLKIFKEYSSKTCILDDFGFYEGRQKTILEKKAKQQFPKQARLSTIPVW  602

Query  634   EGKATDEKNKESTNGEVKAQQSTELASSDLNKEAAQIND  518
EGK TDEK +   NGE   Q+S    +S+L KE+    D
Sbjct  603   EGKPTDEKIE--VNGETNTQKSE--VNSELLKESTLAKD  637


Database: All non-redundant GenBank CDS translations+PDB+SwissProt+PIR+PRF
excluding environmental samples from WGS projects
Posted date:  Apr 23, 2012  4:44 PM
Number of letters in database: 6,150,218,869
Number of sequences in database:  17,919,084

Lambda      K        H
0.318    0.134    0.401
Gapped
Lambda      K        H
0.267   0.0410    0.140
Matrix: BLOSUM62
Gap Penalties: Existence: 11, Extension: 1
Number of Sequences: 17919084
Number of Hits to DB: 14781972760
Number of extensions: 310823389
Number of successful extensions: 779747
Number of sequences better than 1e-10: 563
Number of HSP's better than 1e-10 without gapping: 0
Number of HSP's gapped: 777871
Number of HSP's successfully gapped: 565
Length of query: 1524
Length of database: 6150218869
Length adjustment: 145
Effective length of query: 1379
Effective length of database: 3551951689
Effective search space: 1289358463107
Effective search space used: 1289358463107
T: 12
A: 40
X1: 16 (7.3 bits)
X2: 38 (14.6 bits)
X3: 64 (24.7 bits)
S1: 41 (20.4 bits)
S2: 179 (73.6 bits)
ka-blk-alpha gapped: 1.9
ka-blk-alpha ungapped: 0.7916
ka-blk-alpha_v gapped: 42.6028
ka-blk-alpha_v ungapped: 4.96466
ka-blk-sigma gapped: 43.6362


<PRE>


A. Schaffer, Jinghui Zhang, Zheng Zhang, Webb Miller, and
David J. Lipman (1997), "Gapped BLAST and PSI-BLAST: a new
generation of protein database search programs", Nucleic
Acids Res. 25:3389-3402.


RID: UPCXV5ZM01N


Database: All non-redundant GenBank CDS
translations+PDB+SwissProt+PIR+PRF excluding environmental samples
from WGS projects
17,919,084 sequences; 6,150,218,869 total letters
Query= TrVeIntZeamaGB1_611

Length=1092


Score     E
Sequences producing significant alignments:                       (Bits)  Value

dbj|BAH66920.1|  metal transporter [Nicotiana tabacum]              334    2e-109
ref|XP_003601469.1|  Zinc transporter [Medicago truncatula] >g...   331    1e-107
ref|XP_003601470.1|  Zinc transporter [Medicago truncatula] >g...   331    1e-107
ref|NP_001236499.1|  zinc transporter protein ZIP1 precursor [...   329    2e-107
ref|XP_002527722.1|  zinc/iron transporter, putative [Ricinus ...   329    4e-107

ALIGNMENTS
>dbj|BAH66920.1| metal transporter [Nicotiana tabacum]
Length=339

Score =  334 bits (857),  Expect = 2e-109
Identities = 183/278 (66%), Positives = 220/278 (79%), Gaps = 7/278 (3%)
Frame = +1

Query  4    ALTPAKEFFFVLKAFAAGVILATGFIHVLPDAFESLTSSCIGEIPWGDFPLTGFIAMMAA  183
AL+P K FFF++KAFAAGVILATGFIHVLPDAFESLTS C+ E PWG+FP +GFIAM++A
Sbjct  68   ALSPEKNFFFIIKAFAAGVILATGFIHVLPDAFESLTSPCLKENPWGNFPFSGFIAMVSA  127

Query  184  IGALLVDTYAHSYYKRREATIVKL-GSGGNQGDAMLPVhthtthghahgtVSDSEETELL  360
+G L+VDTYA SY+  +  T   L    G++G A+        H H   ++     +ELL
Sbjct  128  MGTLMVDTYATSYFSNKNDTKNGLVAQSGDEGGAI------HVHSHGSASLMGDSSSELL  181

Query  361  RHRVISQVLELGIVVHSVIIGIALGASQSPETIRPLIAALSFHQLFEGIGLGGCITQAKF  540
R+RV+SQVLE+GI+VHSVIIGIALGAS+SP+TIRPL+AAL+FHQ FEG+GLGGCI QAKF
Sbjct  182  RYRVVSQVLEMGIIVHSVIIGIALGASESPKTIRPLVAALTFHQFFEGMGLGGCIAQAKF  241

Query  541  KARTVAIMTASFSLTTPigiaigigiaNFYSETSPTALIVQGAFNSASAGILVYMALVDL  720
K R VAIM   FSLTTP+GIAIG+GI N Y E SPTALIV+G FNSASAGIL+YMALVD
Sbjct  242  KTRAVAIMALFFSLTTPVGIAIGLGITNVYDENSPTALIVEGVFNSASAGILIYMALVDF  301

Query  721  LSADFMSSRMQNSSKLQLKSTFALLLGAGCMSLLAKWA  834
L+ADFM  RMQ + KLQL +  +LLLGAG M+L+AKWA
Sbjct  302  LAADFMHPRMQGNGKLQLGANISLLLGAGLMALIAKWA  339


>ref|XP_003601469.1| Zinc transporter [Medicago truncatula]
gb|AES71720.1| Zinc transporter [Medicago truncatula]
Length=372

Score =  331 bits (848),  Expect = 1e-107
Identities = 182/282 (65%), Positives = 225/282 (80%), Gaps = 5/282 (2%)
Frame = +1

Query  4    ALTPAKEFFFVLKAFAAGVILATGFIHVLPDAFESLTSSCIGEIPWGDFPLTGFIAMMAA  183
AL+P K+ FF++KAFAAGVIL+TGFIHVLPDAFE+LTS C+ E PWGDFP TGF+AM  A
Sbjct  91   ALSPEKDIFFIIKAFAAGVILSTGFIHVLPDAFENLTSPCLNEHPWGDFPFTGFVAMCTA  150

Query  184  IGALLVDTYAHSYY-----KRREATIVKLGSGGNQGDAMLPVhthtthghahgtVSDSEE  348
+G L+VDTYA +Y+     KR  A +    +   + +    VH H +H HAHG +S  +
Sbjct  151  MGTLMVDTYATAYFQNHYSKRAPAQVESQTTPDVENEEHTHVHAHASHSHAHGHISFDQS  210

Query  349  TELLRHRVISQVLELGIVVHSVIIGIALGASQSPETIRPLIAALSFHQLFEGIGLGGCIT  528
+ELLRHRVISQVLELGI+VHSVIIGI+LGAS+SP+TIRPL+AAL+FHQ FEG+GLG CIT
Sbjct  211  SELLRHRVISQVLELGIIVHSVIIGISLGASESPKTIRPLVAALTFHQFFEGMGLGSCIT  270

Query  529  QAKFKARTVAIMTASFSLTTPigiaigigiaNFYSETSPTALIVQGAFNSASAGILVYMA  708
QA FK+ ++ IM   F+LTTP+GI IG+GI+N Y E SPTALI +G FN+ASAGIL+YMA
Sbjct  271  QANFKSLSITIMGLFFALTTPVGIGIGLGISNVYDENSPTALIFEGIFNAASAGILIYMA  330

Query  709  LVDLLSADFMSSRMQNSSKLQLKSTFALLLGAGCMSLLAKWA  834
LVDLL+ADFM+ RMQ + +LQL S  +LLLGAGCMSL+AKWA
Sbjct  331  LVDLLAADFMNPRMQKNGRLQLGSNISLLLGAGCMSLIAKWA  372


>ref|XP_003601470.1| Zinc transporter [Medicago truncatula]
gb|AES71721.1| Zinc transporter [Medicago truncatula]
Length=377

Score =  331 bits (848),  Expect = 1e-107
Identities = 182/282 (65%), Positives = 225/282 (80%), Gaps = 5/282 (2%)
Frame = +1

Query  4    ALTPAKEFFFVLKAFAAGVILATGFIHVLPDAFESLTSSCIGEIPWGDFPLTGFIAMMAA  183
AL+P K+ FF++KAFAAGVIL+TGFIHVLPDAFE+LTS C+ E PWGDFP TGF+AM  A
Sbjct  96   ALSPEKDIFFIIKAFAAGVILSTGFIHVLPDAFENLTSPCLNEHPWGDFPFTGFVAMCTA  155

Query  184  IGALLVDTYAHSYY-----KRREATIVKLGSGGNQGDAMLPVhthtthghahgtVSDSEE  348
+G L+VDTYA +Y+     KR  A +    +   + +    VH H +H HAHG +S  +
Sbjct  156  MGTLMVDTYATAYFQNHYSKRAPAQVESQTTPDVENEEHTHVHAHASHSHAHGHISFDQS  215

Query  349  TELLRHRVISQVLELGIVVHSVIIGIALGASQSPETIRPLIAALSFHQLFEGIGLGGCIT  528
+ELLRHRVISQVLELGI+VHSVIIGI+LGAS+SP+TIRPL+AAL+FHQ FEG+GLG CIT
Sbjct  216  SELLRHRVISQVLELGIIVHSVIIGISLGASESPKTIRPLVAALTFHQFFEGMGLGSCIT  275

Query  529  QAKFKARTVAIMTASFSLTTPigiaigigiaNFYSETSPTALIVQGAFNSASAGILVYMA  708
QA FK+ ++ IM   F+LTTP+GI IG+GI+N Y E SPTALI +G FN+ASAGIL+YMA
Sbjct  276  QANFKSLSITIMGLFFALTTPVGIGIGLGISNVYDENSPTALIFEGIFNAASAGILIYMA  335

Query  709  LVDLLSADFMSSRMQNSSKLQLKSTFALLLGAGCMSLLAKWA  834
LVDLL+ADFM+ RMQ + +LQL S  +LLLGAGCMSL+AKWA
Sbjct  336  LVDLLAADFMNPRMQKNGRLQLGSNISLLLGAGCMSLIAKWA  377


>ref|NP_001236499.1| zinc transporter protein ZIP1 precursor [Glycine max]
gb|AAK37761.1| zinc transporter protein ZIP1 [Glycine max]
Length=354

Score =  329 bits (844),  Expect = 2e-107
Identities = 181/282 (64%), Positives = 221/282 (78%), Gaps = 6/282 (2%)
Frame = +1

Query  4    ALTPAKEFFFVLKAFAAGVILATGFIHVLPDAFESLTSSCIGEIPWGDFPLTGFIAMMAA  183
AL+P K+ FF++KAFAAGVIL+TGFIHVLPDAFE+LTS C+ E PWG+FP TGF+AM  A
Sbjct  74   ALSPEKDTFFIIKAFAAGVILSTGFIHVLPDAFENLTSPCLKEHPWGEFPFTGFVAMCTA  133

Query  184  IGALLVDTYAHSYYKRR-----EATIVKLGSGGNQGDAMLPVhthtthghahgtVSDSEE  348
+G L+VDTYA +Y+K+      EAT V+  SG ++G   L  H    H H H    D +
Sbjct  134  MGTLMVDTYATAYFKKHHHSQDEATDVEKESG-HEGHVHLHTHATHGHAHGHVPTDDDQS  192

Query  349  TELLRHRVISQVLELGIVVHSVIIGIALGASQSPETIRPLIAALSFHQLFEGIGLGGCIT  528
+ELLRHRVISQVLE+GI+VHS+IIGI+LGAS+SP+TIRPL+AAL FHQ FEG+GLG CIT
Sbjct  193  SELLRHRVISQVLEVGIIVHSIIIGISLGASESPKTIRPLMAALIFHQFFEGMGLGSCIT  252

Query  529  QAKFKARTVAIMTASFSLTTPigiaigigiaNFYSETSPTALIVQGAFNSASAGILVYMA  708
QA FK  ++ +M   F+LTTP+GI IGIGI   Y E SPTALIV+G FN+ASAGIL+YMA
Sbjct  253  QANFKKLSITLMGLVFALTTPMGIGIGIGITKVYDENSPTALIVEGIFNAASAGILIYMA  312

Query  709  LVDLLSADFMSSRMQNSSKLQLKSTFALLLGAGCMSLLAKWA  834
LVDLL+ADFM+ RMQ S  L+L +  +LLLGAGCMSLLAKWA
Sbjct  313  LVDLLAADFMNPRMQKSGSLRLGANLSLLLGAGCMSLLAKWA  354


>ref|XP_002527722.1| zinc/iron transporter, putative [Ricinus communis]
gb|EEF34635.1| zinc/iron transporter, putative [Ricinus communis]
Length=355

Score =  329 bits (843),  Expect = 4e-107
Identities = 186/287 (65%), Positives = 222/287 (77%), Gaps = 10/287 (3%)
Frame = +1

Query  4    ALTPAKEFFFVLKAFAAGVILATGFIHVLPDAFESLTSSCIGEIPWGDFPLTGFIAMMAA  183
AL+P K  FF++K+FAAGVIL+TGFIH+LPDAFESLTS C+ E PWG FP TGFIAM++A
Sbjct  69   ALSPEKNVFFMIKSFAAGVILSTGFIHILPDAFESLTSPCLDENPWGKFPFTGFIAMVSA  128

Query  184  IGALLVDTYAHSYYKR---REATIVKLG-------SGGNQGDAMLPVhthtthghahgtV  333
IG L+VDTYA SY+ +   R+A     G       +GG      +  H    H H   TV
Sbjct  129  IGTLMVDTYATSYFNKSNLRKAQSAVTGDEEKSVDNGGAHEHMHVHTHATHGHSHGRVTV  188

Query  334  SDSEETELLRHRVISQVLELGIVVHSVIIGIALGASQSPETIRPLIAALSFHQLFEGIGL  513
DS  ++LLRHRVISQVLELGIVVHSVIIGI+LGAS+SP+TIRPL+AAL+FHQ FEG+GL
Sbjct  189  QDSVPSDLLRHRVISQVLELGIVVHSVIIGISLGASESPKTIRPLVAALTFHQFFEGMGL  248

Query  514  GGCITQAKFKARTVAIMTASFSLTTPigiaigigiaNFYSETSPTALIVQGAFNSASAGI  693
GGCI+QA FK R V  M   F+LTTP GIAIGIGI+N Y+E SPTALIV+G FNSASAGI
Sbjct  249  GGCISQANFKTRAVTTMVLFFALTTPAGIAIGIGISNVYNENSPTALIVEGVFNSASAGI  308

Query  694  LVYMALVDLLSADFMSSRMQNSSKLQLKSTFALLLGAGCMSLLAKWA  834
L+YMALVDLL+ADFM+ ++Q S+KLQ     +LLLGAGCM+LLAKWA
Sbjct  309  LIYMALVDLLAADFMNPKVQASAKLQFGVNVSLLLGAGCMALLAKWA  355


Database: All non-redundant GenBank CDS translations+PDB+SwissProt+PIR+PRF
excluding environmental samples from WGS projects
Posted date:  Apr 23, 2012  4:44 PM
Number of letters in database: 6,150,218,869
Number of sequences in database:  17,919,084

Lambda      K        H
0.318    0.134    0.401
Gapped
Lambda      K        H
0.267   0.0410    0.140
Matrix: BLOSUM62
Gap Penalties: Existence: 11, Extension: 1
Number of Sequences: 17919084
Number of Hits to DB: 563864443
Number of extensions: 11868017
Number of successful extensions: 28384
Number of sequences better than 1e-10: 22
Number of HSP's better than 1e-10 without gapping: 0
Number of HSP's gapped: 28308
Number of HSP's successfully gapped: 26
Length of query: 1092
Length of database: 6150218869
Length adjustment: 142
Effective length of query: 950
Effective length of database: 3605708941
Effective search space: 800467384902
Effective search space used: 800467384902
T: 12
A: 40
X1: 16 (7.3 bits)
X2: 38 (14.6 bits)
X3: 64 (24.7 bits)
S1: 41 (20.4 bits)
S2: 177 (72.8 bits)
ka-blk-alpha gapped: 1.9
ka-blk-alpha ungapped: 0.7916
ka-blk-alpha_v gapped: 42.6028
ka-blk-alpha_v ungapped: 4.96466
ka-blk-sigma gapped: 43.6362


<PRE>


A. Schaffer, Jinghui Zhang, Zheng Zhang, Webb Miller, and
David J. Lipman (1997), "Gapped BLAST and PSI-BLAST: a new
generation of protein database search programs", Nucleic
Acids Res. 25:3389-3402.


RID: UPDADHZR01N


Database: All non-redundant GenBank CDS
translations+PDB+SwissProt+PIR+PRF excluding environmental samples
from WGS projects
17,919,084 sequences; 6,150,218,869 total letters
Query= TrVeIntZeamaGB1_6408

Length=599


Score     E
Sequences producing significant alignments:                       (Bits)  Value

emb|CBI36799.3|  unnamed protein product [Vitis vinifera]           110    7e-26
ref|XP_002284549.1|  PREDICTED: protein AUXIN RESPONSE 4 [Viti...   110    1e-25
ref|XP_002512384.1|  conserved hypothetical protein [Ricinus c...   107    2e-24
ref|XP_002319010.1|  predicted protein [Populus trichocarpa] >...   104    2e-23
ref|XP_003626280.1|  Protein AUXIN RESPONSE [Medicago truncatu...  97.8    8e-21

ALIGNMENTS
>emb|CBI36799.3| unnamed protein product [Vitis vinifera]
Length=366

Score =  110 bits (276),  Expect = 7e-26
Identities = 57/103 (55%), Positives = 68/103 (66%), Gaps = 9/103 (9%)
Frame = +1

Query  1    EADAHRILLKGRDGVKAVVGMGKKLNLSFDLSEWGGRDEVKGLPVLVL---------SSG  153
+ +AHR+LLKGRDG +AVVG  KKLN SFDL EWG  + +KGLPV VL         S G
Sbjct  204  DVEAHRVLLKGRDGARAVVGTWKKLNSSFDLQEWGDSEGLKGLPVQVLWSSGWSKEWSEG  263

Query  154  ERAFGDVFPMAMFGTHSGGVWPGEDSAEEVAKGVYEFVSSLPK  282
R   D  P A F THSG  WP ED+A+E+A+ +  FVSSLPK
Sbjct  264  GRKVADALPHATFITHSGSRWPQEDAADELAENILRFVSSLPK  306


>ref|XP_002284549.1| PREDICTED: protein AUXIN RESPONSE 4 [Vitis vinifera]
Length=474

Score =  110 bits (276),  Expect = 1e-25
Identities = 57/103 (55%), Positives = 68/103 (66%), Gaps = 9/103 (9%)
Frame = +1

Query  1    EADAHRILLKGRDGVKAVVGMGKKLNLSFDLSEWGGRDEVKGLPVLVL---------SSG  153
+ +AHR+LLKGRDG +AVVG  KKLN SFDL EWG  + +KGLPV VL         S G
Sbjct  312  DVEAHRVLLKGRDGARAVVGTWKKLNSSFDLQEWGDSEGLKGLPVQVLWSSGWSKEWSEG  371

Query  154  ERAFGDVFPMAMFGTHSGGVWPGEDSAEEVAKGVYEFVSSLPK  282
R   D  P A F THSG  WP ED+A+E+A+ +  FVSSLPK
Sbjct  372  GRKVADALPHATFITHSGSRWPQEDAADELAENILRFVSSLPK  414


>ref|XP_002512384.1| conserved hypothetical protein [Ricinus communis]
gb|EEF49836.1| conserved hypothetical protein [Ricinus communis]
Length=473

Score =  107 bits (267),  Expect = 2e-24
Identities = 52/108 (48%), Positives = 71/108 (66%), Gaps = 9/108 (8%)
Frame = +1

Query  1    EADAHRILLKGRDGVKAVVGMGKKLNLSFDLSEWGGRDEVKGLPVLVLSSGE--------  156
+ +AHR++LKGRDG +AVVG GKKLN SF + +WGG D ++GLP+ V+ S
Sbjct  320  DLEAHRVILKGRDGRRAVVGTGKKLNSSFSIPQWGGSDGIRGLPIQVIWSNSWSIEWSEE  379

Query  157  -RAFGDVFPMAMFGTHSGGVWPGEDSAEEVAKGVYEFVSSLPKVDKPI  297
R   +  P A F  HSGG W  ED+A+EVA+ + +FVSSLPK D+ +
Sbjct  380  GRRVAEALPHAKFVLHSGGRWSQEDAADEVAENIIKFVSSLPKSDRKV  427


>ref|XP_002319010.1| predicted protein [Populus trichocarpa]
gb|EEE94933.1| predicted protein [Populus trichocarpa]
Length=460

Score =  104 bits (260),  Expect = 2e-23
Identities = 52/100 (52%), Positives = 68/100 (68%), Gaps = 9/100 (9%)
Frame = +1

Query  10   AHRILLKGRDGVKAVVGMGKKLNLSFDLSEWGGRDEVKGLPVLVL---------SSGERA  162
AHR++L GRDG +AVV  GKKLN SFD++EWGG D VKG+P+ V+         S   R
Sbjct  297  AHRMMLNGRDGRRAVVATGKKLNSSFDIAEWGGLDGVKGIPMQVVWCSGWSKEWSEEGRK  356

Query  163  FGDVFPMAMFGTHSGGVWPGEDSAEEVAKGVYEFVSSLPK  282
D  P A F TH+GG WP E++A+E+A+ + +FVSSLPK
Sbjct  357  VADALPQAKFVTHTGGRWPQENAADELAENIVKFVSSLPK  396


>ref|XP_003626280.1| Protein AUXIN RESPONSE [Medicago truncatula]
gb|AES82498.1| Protein AUXIN RESPONSE [Medicago truncatula]
Length=494

Score = 97.8 bits (242),  Expect = 8e-21
Identities = 53/109 (49%), Positives = 68/109 (62%), Gaps = 11/109 (10%)
Frame = +1

Query  1    EADAHRILLKGRDGVKAVVGMGKKLNLSFDLSEWGGRDEVKGLPVLVL----------SS  150
+ADAHR+LLK  DG KAVV +GK LN SFDL+EWG  D +K +P+ ++          S
Sbjct  328  DADAHRVLLKSGDGRKAVVAIGKNLNSSFDLTEWGCSDRLKDMPMQLIWSSDWSEEWSSE  387

Query  151  GERAFGDVFPMAMFGTHSGGVWPGEDSAEEVAKGVYEFVSSLPKVDKPI  297
G R  G   P A F THSGG W  ED A E+A+ + +FVSSLPK  + +
Sbjct  388  GNRVAG-ALPRAKFVTHSGGRWAQEDVAVEIAEKISQFVSSLPKTVRKV  435


Database: All non-redundant GenBank CDS translations+PDB+SwissProt+PIR+PRF
excluding environmental samples from WGS projects
Posted date:  Apr 23, 2012  4:44 PM
Number of letters in database: 6,150,218,869
Number of sequences in database:  17,919,084

Lambda      K        H
0.318    0.134    0.401
Gapped
Lambda      K        H
0.267   0.0410    0.140
Matrix: BLOSUM62
Gap Penalties: Existence: 11, Extension: 1
Number of Sequences: 17919084
Number of Hits to DB: 260777034
Number of extensions: 5080677
Number of successful extensions: 15802
Number of sequences better than 1e-10: 0
Number of HSP's better than 1e-10 without gapping: 0
Number of HSP's gapped: 15755
Number of HSP's successfully gapped: 0
Length of query: 599
Length of database: 6150218869
Length adjustment: 133
Effective length of query: 466
Effective length of database: 3766980697
Effective search space: 248620726002
Effective search space used: 248620726002
T: 12
A: 40
X1: 16 (7.3 bits)
X2: 38 (14.6 bits)
X3: 64 (24.7 bits)
S1: 41 (20.4 bits)
S2: 173 (71.2 bits)
ka-blk-alpha gapped: 1.9
ka-blk-alpha ungapped: 0.7916
ka-blk-alpha_v gapped: 42.6028
ka-blk-alpha_v ungapped: 4.96466
ka-blk-sigma gapped: 43.6362


<PRE>


A. Schaffer, Jinghui Zhang, Zheng Zhang, Webb Miller, and
David J. Lipman (1997), "Gapped BLAST and PSI-BLAST: a new
generation of protein database search programs", Nucleic
Acids Res. 25:3389-3402.


RID: UPDBNWC1016


Database: All non-redundant GenBank CDS
translations+PDB+SwissProt+PIR+PRF excluding environmental samples
from WGS projects
17,919,084 sequences; 6,150,218,869 total letters
Query= TrVeIntZeamaGB1_6864

Length=580


Score     E
Sequences producing significant alignments:                       (Bits)  Value

ref|XP_002274668.1|  PREDICTED: cysteine-rich repeat secretory...   144    2e-39
ref|XP_002327834.1|  predicted protein [Populus trichocarpa] >...   143    7e-39
emb|CAN73038.1|  hypothetical protein VITISV_044348 [Vitis vin...   142    2e-38
ref|XP_002327925.1|  predicted protein [Populus trichocarpa] >...   139    1e-37
ref|XP_002327923.1|  predicted protein [Populus trichocarpa] >...   138    3e-37

ALIGNMENTS
>ref|XP_002274668.1| PREDICTED: cysteine-rich repeat secretory protein 38-like [Vitis
vinifera]
Length=242

Score =  144 bits (363),  Expect = 2e-39
Identities = 77/176 (44%), Positives = 107/176 (61%), Gaps = 7/176 (4%)
Frame = +2

Query  2    GQGPDTTYGLALCRGDVSPDYCDFCLYDARCKITQRCY-TKSAIVMYDYCQVKYSNENFF  178
G+  D   GLALCRGDVS   C  C+ ++  +I +RC   K+AI+ YDYC +KYSN NFF
Sbjct  70   GENNDQVNGLALCRGDVSNTDCKACITESSSEIRKRCPDNKAAIIWYDYCLLKYSNVNFF  129

Query  179  GKIDHTNDNILINVYNVSANQTKQFKDASIGLLNKLSNQAAHSKSLFAKGDKLFDKKENV  358
G++DH N   + N+ NVS      F   +  LL+ L+ QA ++  ++A G+   + +E+
Sbjct  130  GQVDHQNMFYMWNLNNVS--DPDSFNQKTKELLSNLAQQAFNAMKMYATGE--LELEESE  185

Query  359  SIYGMVQCTQDLSNDSCKKCLGDVVKKLPIYKDEIYSVGARVFGSSCTVRYEEYGF  526
+YG+ QCT+DLS+  CKKCL D + KLP   D     G RV G SC +RYE Y F
Sbjct  186  KLYGLTQCTRDLSSSDCKKCLDDAISKLPNCCDG--KEGGRVVGGSCNIRYEIYPF  239


>ref|XP_002327834.1| predicted protein [Populus trichocarpa]
gb|EEE75622.1| predicted protein [Populus trichocarpa]
Length=242

Score =  143 bits (360),  Expect = 7e-39
Identities = 80/176 (45%), Positives = 108/176 (61%), Gaps = 7/176 (4%)
Frame = +2

Query  2    GQGPDTTYGLALCRGDVSPDYCDFCLYDARCKITQRC-YTKSAIVMYDYCQVKYSNENFF  178
G  PD TYGLALCRGDVS   C  C+ +A  +I +RC Y K+AI+ YD C +KYSN  FF
Sbjct  70   GHTPDQTYGLALCRGDVSTSDCKTCVVEASSEIRKRCPYNKAAIIWYDNCLLKYSNNAFF  129

Query  179  GKIDHTNDNILINVYNVSANQTKQFKDASIGLLNKLSNQAAHSKSLFAKGDKLFDKKENV  358
G+ID+ N   + NV+ VS  +   F + +  LL++L+N+A  +  LFA G++   K  +
Sbjct  130  GQIDNGNKFYMWNVHVVS--EPAPFNEKTKELLSQLANEAQATPKLFATGERELGK--ST  185

Query  359  SIYGMVQCTQDLSNDSCKKCLGDVVKKLPIYKDEIYSVGARVFGSSCTVRYEEYGF  526
+YG+VQCT DLS+  CKKCL  ++ +LPI  D     G RV   SC   YE Y F
Sbjct  186  KLYGLVQCTGDLSSAVCKKCLDGIIGELPICCDG--KQGGRVVSGSCNFIYEIYPF  239


>emb|CAN73038.1| hypothetical protein VITISV_044348 [Vitis vinifera]
Length=243

Score =  142 bits (357),  Expect = 2e-38
Identities = 84/177 (47%), Positives = 106/177 (60%), Gaps = 9/177 (5%)
Frame = +2

Query  2    GQGPDTTYGLALCRGDVSPDYCDFCLYDARCKITQRC-YTKSAIVMYDYCQVKYSNENFF  178
GQG D+  GLALCRGDVS   C  C+ +A  ++  RC Y K AI+ YD C   YSN  FF
Sbjct  69   GQGQDSVNGLALCRGDVSSRDCKTCVTEATKELHNRCPYNKGAIIWYDNCLFNYSNVKFF  128

Query  179  GKIDHTNDNILINVYNV-SANQTKQFKDASIGLLNKLSNQAAHSKSLFAKGDKLFDKKEN  355
G+ID+ N      VYNV SA+    F   +  LL+ LSN+A  S  LFA G+ + +  E+
Sbjct  129  GEIDNKNK---FYVYNVQSADDPTSFNVKTKELLSSLSNKAYGSPMLFATGELVLE--ES  183

Query  356  VSIYGMVQCTQDLSNDSCKKCLGDVVKKLPIYKDEIYSVGARVFGSSCTVRYEEYGF  526
+ +YG+ QCT+DLS+  CKK L D V +LP Y D     G RV G SC VRYE Y F
Sbjct  184  MKLYGLAQCTRDLSSLDCKKSLDDAVSELPSYCDG--KRGGRVVGGSCNVRYELYPF  238


>ref|XP_002327925.1| predicted protein [Populus trichocarpa]
gb|EEE75713.1| predicted protein [Populus trichocarpa]
Length=242

Score =  139 bits (351),  Expect = 1e-37
Identities = 78/176 (44%), Positives = 106/176 (60%), Gaps = 7/176 (4%)
Frame = +2

Query  2    GQGPDTTYGLALCRGDVSPDYCDFCLYDARCKITQRC-YTKSAIVMYDYCQVKYSNENFF  178
G  PD TYGLALCRGDVS   C  C+++A  +I +RC Y K+AI+ YD C +KYSN  FF
Sbjct  70   GHTPDQTYGLALCRGDVSTSDCKTCVFEASSEIRKRCPYNKAAIIWYDNCLLKYSNTGFF  129

Query  179  GKIDHTNDNILINVYNVSANQTKQFKDASIGLLNKLSNQAAHSKSLFAKGDKLFDKKENV  358
G++D  N   + NV+ VS  +   F   +  LL++L+N+A  +  LFA G++   K  +
Sbjct  130  GQVDTGNKFYMWNVHVVS--KPAPFNKKTKELLSQLANEAQATPKLFATGERELGK--ST  185

Query  359  SIYGMVQCTQDLSNDSCKKCLGDVVKKLPIYKDEIYSVGARVFGSSCTVRYEEYGF  526
+YG+VQCT DLS+  CKKCL  ++ +LP   D     G RV   SC   YE Y F
Sbjct  186  KLYGLVQCTGDLSSAVCKKCLDGIIGELPSCCDG--KQGGRVVSGSCNFIYELYPF  239


>ref|XP_002327923.1| predicted protein [Populus trichocarpa]
gb|EEE75711.1| predicted protein [Populus trichocarpa]
Length=214

Score =  138 bits (347),  Expect = 3e-37
Identities = 78/176 (44%), Positives = 105/176 (60%), Gaps = 7/176 (4%)
Frame = +2

Query  2    GQGPDTTYGLALCRGDVSPDYCDFCLYDARCKITQRC-YTKSAIVMYDYCQVKYSNENFF  178
G  PD TYGLALCRGDVS   C  C+ +A  +I +RC Y K+AI+ YD C +KYSN  FF
Sbjct  42   GHTPDQTYGLALCRGDVSTSDCKTCVVEASSEIRKRCPYNKAAIIWYDNCLLKYSNTGFF  101

Query  179  GKIDHTNDNILINVYNVSANQTKQFKDASIGLLNKLSNQAAHSKSLFAKGDKLFDKKENV  358
G++D  N   + NV+ VS  +   F   +  LL++L+N+A  +  LFA G++   K  +
Sbjct  102  GQVDTGNKFYMWNVHVVS--KPAPFNKKTKELLSQLANEAQATPKLFATGERELGK--ST  157

Query  359  SIYGMVQCTQDLSNDSCKKCLGDVVKKLPIYKDEIYSVGARVFGSSCTVRYEEYGF  526
+YG+VQCT DLS+  CKKCL  ++ +LP   D     G RV   SC   YE Y F
Sbjct  158  KLYGLVQCTGDLSSAVCKKCLDGIIGELPSCCDG--KQGGRVVSGSCNFIYEIYPF  211


Database: All non-redundant GenBank CDS translations+PDB+SwissProt+PIR+PRF
excluding environmental samples from WGS projects
Posted date:  Apr 23, 2012  4:44 PM
Number of letters in database: 6,150,218,869
Number of sequences in database:  17,919,084

Lambda      K        H
0.318    0.134    0.401
Gapped
Lambda      K        H
0.267   0.0410    0.140
Matrix: BLOSUM62
Gap Penalties: Existence: 11, Extension: 1
Number of Sequences: 17919084
Number of Hits to DB: 5943358530
Number of extensions: 124046776
Number of successful extensions: 307390
Number of sequences better than 1e-10: 642
Number of HSP's better than 1e-10 without gapping: 0
Number of HSP's gapped: 304564
Number of HSP's successfully gapped: 664
Length of query: 580
Length of database: 6150218869
Length adjustment: 133
Effective length of query: 447
Effective length of database: 3766980697
Effective search space: 226018841820
Effective search space used: 226018841820
T: 12
A: 40
X1: 16 (7.3 bits)
X2: 38 (14.6 bits)
X3: 64 (24.7 bits)
S1: 41 (20.4 bits)
S2: 173 (71.2 bits)
ka-blk-alpha gapped: 1.9
ka-blk-alpha ungapped: 0.7916
ka-blk-alpha_v gapped: 42.6028
ka-blk-alpha_v ungapped: 4.96466
ka-blk-sigma gapped: 43.6362


<PRE>


A. Schaffer, Jinghui Zhang, Zheng Zhang, Webb Miller, and
David J. Lipman (1997), "Gapped BLAST and PSI-BLAST: a new
generation of protein database search programs", Nucleic
Acids Res. 25:3389-3402.


RID: UPCYFCT0012


Database: All non-redundant GenBank CDS
translations+PDB+SwissProt+PIR+PRF excluding environmental samples
from WGS projects
17,919,084 sequences; 6,150,218,869 total letters
Query= TrVeIntZeamaGB1_710

Length=1065


Score     E
Sequences producing significant alignments:                       (Bits)  Value

ref|XP_002264621.1|  PREDICTED: zinc transporter 5 isoform 1 [...   288    3e-91
dbj|BAH66920.1|  metal transporter [Nicotiana tabacum]              285    2e-90
emb|CAN74488.1|  hypothetical protein VITISV_029272 [Vitis vin...   286    2e-90
ref|XP_002527722.1|  zinc/iron transporter, putative [Ricinus ...   281    1e-88
ref|XP_002307860.1|  ZIP transporter [Populus trichocarpa] >gb...   278    2e-87

ALIGNMENTS
>ref|XP_002264621.1| PREDICTED: zinc transporter 5 isoform 1 [Vitis vinifera]
Length=351

Score =  288 bits (736),  Expect = 3e-91
Identities = 156/226 (69%), Positives = 182/226 (81%), Gaps = 3/226 (1%)
Frame = -1

Query  1065  AAIGTLMVDTYATSYYGRRSGVKKEAAVGNGD---EEVGVIPVHNhaahghahgAVSLEP  895
+AIGTLMVD  ATSYY R    K + AVG+ +   E  G + VH H  HGHAHG+ S
Sbjct  126   SAIGTLMVDACATSYYSRSHFKKAQQAVGDEEKAGEHEGHVHVHTHGTHGHAHGSASSAE  185

Query  894   GSGETELLRHRIISQVLELGIIVHSVIIGIALGASQNPKTIRPLIAALTFHQFFEGIGLG  715
G  EL+RHR+ISQVLELGI+VHSVIIGI+LGAS++PKTI+PL+AALTFHQFFEG+GLG
Sbjct  186   EMGSAELIRHRVISQVLELGIVVHSVIIGISLGASESPKTIKPLVAALTFHQFFEGMGLG  245

Query  714   GCIAQARFNTRAVVMMAFFFSITTPSGIAIGIGISRFYSETSRNALIIEGVFNSASAGIL  535
GCI QA+F  RA  +MA FFS+TTP GIAIGIGIS  Y E S  ALI+EG+FN+ASAGIL
Sbjct  246   GCIVQAKFKLRAAAIMALFFSLTTPVGIAIGIGISNVYDENSSTALIVEGIFNAASAGIL  305

Query  534   IYMALVDLLAADFMSPKMQNNGKLQLLANASLLVGAGCMSLLAKWA  397
+YMALVDLLAADFM+P+MQ NG+LQ+ AN SLLVGAGCMSLLAKWA
Sbjct  306   VYMALVDLLAADFMNPRMQGNGRLQVGANISLLVGAGCMSLLAKWA  351


>dbj|BAH66920.1| metal transporter [Nicotiana tabacum]
Length=339

Score =  285 bits (730),  Expect = 2e-90
Identities = 150/223 (67%), Positives = 177/223 (79%), Gaps = 9/223 (4%)
Frame = -1

Query  1065  AAIGTLMVDTYATSYYGRRSGVKKEAAVGNGDEEVGVIPVHNhaahghahgAVSLEPGSG  886
+A+GTLMVDTYATSY+  ++  K      +GDE  G I VH+H +            G
Sbjct  126   SAMGTLMVDTYATSYFSNKNDTKNGLVAQSGDEG-GAIHVHSHGSASLM--------GDS  176

Query  885   ETELLRHRIISQVLELGIIVHSVIIGIALGASQNPKTIRPLIAALTFHQFFEGIGLGGCI  706
+ELLR+R++SQVLE+GIIVHSVIIGIALGAS++PKTIRPL+AALTFHQFFEG+GLGGCI
Sbjct  177   SSELLRYRVVSQVLEMGIIVHSVIIGIALGASESPKTIRPLVAALTFHQFFEGMGLGGCI  236

Query  705   AQARFNTRAVVMMAFFFSITTPSGIAIGIGISRFYSETSRNALIIEGVFNSASAGILIYM  526
AQA+F TRAV +MA FFS+TTP GIAIG+GI+  Y E S  ALI+EGVFNSASAGILIYM
Sbjct  237   AQAKFKTRAVAIMALFFSLTTPVGIAIGLGITNVYDENSPTALIVEGVFNSASAGILIYM  296

Query  525   ALVDLLAADFMSPKMQNNGKLQLLANASLLVGAGCMSLLAKWA  397
ALVD LAADFM P+MQ NGKLQL AN SLL+GAG M+L+AKWA
Sbjct  297   ALVDFLAADFMHPRMQGNGKLQLGANISLLLGAGLMALIAKWA  339


>emb|CAN74488.1| hypothetical protein VITISV_029272 [Vitis vinifera]
Length=351

Score =  286 bits (731),  Expect = 2e-90
Identities = 157/226 (69%), Positives = 182/226 (81%), Gaps = 3/226 (1%)
Frame = -1

Query  1065  AAIGTLMVDTYATSYYGRRSGVKKEAAVGNGD---EEVGVIPVHNhaahghahgAVSLEP  895
+AIGTLMVD  ATSYY      K + AVG+ +   E  G + VH HA HGHAHG+ S
Sbjct  126   SAIGTLMVDACATSYYSXSHFKKAQQAVGDEEKAGEHEGHVHVHTHATHGHAHGSASSAE  185

Query  894   GSGETELLRHRIISQVLELGIIVHSVIIGIALGASQNPKTIRPLIAALTFHQFFEGIGLG  715
G  EL+RHR+ISQVLELGI+VHSVIIGI+LGAS++PKTI+PL+AALTFHQFFEG+GLG
Sbjct  186   EMGSAELIRHRVISQVLELGIVVHSVIIGISLGASESPKTIKPLVAALTFHQFFEGMGLG  245

Query  714   GCIAQARFNTRAVVMMAFFFSITTPSGIAIGIGISRFYSETSRNALIIEGVFNSASAGIL  535
GCI QA+F  RA  +MA FFS+TTP GIAIGIGIS  Y E S  ALI+EG+FN+ASAGIL
Sbjct  246   GCIVQAKFKLRAAAIMALFFSLTTPVGIAIGIGISNVYDENSSTALIVEGIFNAASAGIL  305

Query  534   IYMALVDLLAADFMSPKMQNNGKLQLLANASLLVGAGCMSLLAKWA  397
IYMALVDLLAADFM+P+MQ NG+LQ+ AN SLLVGAGCMSLLAKWA
Sbjct  306   IYMALVDLLAADFMNPRMQGNGRLQVGANISLLVGAGCMSLLAKWA  351


>ref|XP_002527722.1| zinc/iron transporter, putative [Ricinus communis]
gb|EEF34635.1| zinc/iron transporter, putative [Ricinus communis]
Length=355

Score =  281 bits (719),  Expect = 1e-88
Identities = 158/231 (68%), Positives = 189/231 (82%), Gaps = 10/231 (4%)
Frame = -1

Query  1065  AAIGTLMVDTYATSYYGRRSGVKKEAAVGNGDEEVGV--------IPVHNhaahghahgA  910
+AIGTLMVDTYATSY+ + +  K ++AV  GDEE  V        + VH HA HGH+HG
Sbjct  127   SAIGTLMVDTYATSYFNKSNLRKAQSAV-TGDEEKSVDNGGAHEHMHVHTHATHGHSHGR  185

Query  909   VSLEPGSGETELLRHRIISQVLELGIIVHSVIIGIALGASQNPKTIRPLIAALTFHQFFE  730
V+++  S  ++LLRHR+ISQVLELGI+VHSVIIGI+LGAS++PKTIRPL+AALTFHQFFE
Sbjct  186   VTVQD-SVPSDLLRHRVISQVLELGIVVHSVIIGISLGASESPKTIRPLVAALTFHQFFE  244

Query  729   GIGLGGCIAQARFNTRAVVMMAFFFSITTPSGIAIGIGISRFYSETSRNALIIEGVFNSA  550
G+GLGGCI+QA F TRAV  M  FF++TTP+GIAIGIGIS  Y+E S  ALI+EGVFNSA
Sbjct  245   GMGLGGCISQANFKTRAVTTMVLFFALTTPAGIAIGIGISNVYNENSPTALIVEGVFNSA  304

Query  549   SAGILIYMALVDLLAADFMSPKMQNNGKLQLLANASLLVGAGCMSLLAKWA  397
SAGILIYMALVDLLAADFM+PK+Q + KLQ   N SLL+GAGCM+LLAKWA
Sbjct  305   SAGILIYMALVDLLAADFMNPKVQASAKLQFGVNVSLLLGAGCMALLAKWA  355


>ref|XP_002307860.1| ZIP transporter [Populus trichocarpa]
gb|EEE91383.1| ZIP transporter [Populus trichocarpa]
Length=343

Score =  278 bits (710),  Expect = 2e-87
Identities = 147/227 (65%), Positives = 178/227 (78%), Gaps = 5/227 (2%)
Frame = -1

Query  1065  AAIGTLMVDTYATSYYGRRSGVKKEAAVGNGDEEVGVIPVHNhaahghahgAVSL----E  898
+AIGTLMVD  A+SYY R   + K     +GDEE   +  H    H HA    S
Sbjct  118   SAIGTLMVDCLASSYYTRLH-LNKAQPEESGDEEKAAVEAHEGHVHTHATHGHSHGLVDS  176

Query  897   PGSGETELLRHRIISQVLELGIIVHSVIIGIALGASQNPKTIRPLIAALTFHQFFEGIGL  718
GSG ++L+RHR+I+QVLELGI+VHSVIIG++LGAS +PKTIRPL+AAL+FHQFFEG+GL
Sbjct  177   SGSGPSQLIRHRVITQVLELGIVVHSVIIGVSLGASGSPKTIRPLVAALSFHQFFEGMGL  236

Query  717   GGCIAQARFNTRAVVMMAFFFSITTPSGIAIGIGISRFYSETSRNALIIEGVFNSASAGI  538
GGCI QA+F T+ +V+MA FFS+TTP GIAIG+GIS  Y+E+S NALI+EG+FN+ASAGI
Sbjct  237   GGCITQAKFKTKTIVIMALFFSLTTPVGIAIGLGISNVYNESSPNALIVEGIFNAASAGI  296

Query  537   LIYMALVDLLAADFMSPKMQNNGKLQLLANASLLVGAGCMSLLAKWA  397
LIYMALVDLLAADFM PK+Q+NG LQ   N SLL+GAGCMSLLAKWA
Sbjct  297   LIYMALVDLLAADFMHPKVQSNGALQFGVNVSLLLGAGCMSLLAKWA  343


Database: All non-redundant GenBank CDS translations+PDB+SwissProt+PIR+PRF
excluding environmental samples from WGS projects
Posted date:  Apr 23, 2012  4:44 PM
Number of letters in database: 6,150,218,869
Number of sequences in database:  17,919,084

Lambda      K        H
0.318    0.134    0.401
Gapped
Lambda      K        H
0.267   0.0410    0.140
Matrix: BLOSUM62
Gap Penalties: Existence: 11, Extension: 1
Number of Sequences: 17919084
Number of Hits to DB: 10945858755
Number of extensions: 235442990
Number of successful extensions: 506257
Number of sequences better than 1e-10: 772
Number of HSP's better than 1e-10 without gapping: 0
Number of HSP's gapped: 504410
Number of HSP's successfully gapped: 774
Length of query: 1065
Length of database: 6150218869
Length adjustment: 142
Effective length of query: 923
Effective length of database: 3605708941
Effective search space: 768016004433
Effective search space used: 768016004433
T: 12
A: 40
X1: 16 (7.3 bits)
X2: 38 (14.6 bits)
X3: 64 (24.7 bits)
S1: 41 (20.4 bits)
S2: 177 (72.8 bits)
ka-blk-alpha gapped: 1.9
ka-blk-alpha ungapped: 0.7916
ka-blk-alpha_v gapped: 42.6028
ka-blk-alpha_v ungapped: 4.96466
ka-blk-sigma gapped: 43.6362


<PRE>


A. Schaffer, Jinghui Zhang, Zheng Zhang, Webb Miller, and
David J. Lipman (1997), "Gapped BLAST and PSI-BLAST: a new
generation of protein database search programs", Nucleic
Acids Res. 25:3389-3402.


RID: UPDC97EC01N


Database: All non-redundant GenBank CDS
translations+PDB+SwissProt+PIR+PRF excluding environmental samples
from WGS projects
17,919,084 sequences; 6,150,218,869 total letters
Query= TrVeIntZeamaGB1_7395

Length=561


Score     E
Sequences producing significant alignments:                       (Bits)  Value

emb|CAN68901.1|  hypothetical protein VITISV_019988 [Vitis vin...   175    1e-52
ref|XP_002265050.1|  PREDICTED: basic form of pathogenesis-rel...   174    5e-52
ref|XP_003608313.1|  Pathogenesis-related protein 1A [Medicago...   173    1e-51
gb|ADD97801.1|  pathogenesis-related protein 1 [Musa ABB Group]     172    2e-51
ref|XP_002313932.1|  predicted protein [Populus trichocarpa] >...   169    3e-50

ALIGNMENTS
>emb|CAN68901.1| hypothetical protein VITISV_019988 [Vitis vinifera]
Length=150

Score =  175 bits (444),  Expect = 1e-52
Identities = 80/152 (53%), Positives = 106/152 (70%), Gaps = 8/152 (5%)
Frame = +1

Query  25   SLTIASTMAYNYQYEFLETHNEVRANVTKEINIYLPPLVWNQTVAGYALSYAYERSEDCD  204
+L + ++ A N Q ++L  HN  RA V+      + P+ WN TVA YA SYA ++  DC+
Sbjct  6    ALLVHTSFAQNSQQDYLNAHNTARAQVS------VGPMTWNNTVAAYAQSYANKQIGDCN  59

Query  205  MVHSDGPYGENLTEGS-PFSATDAVRFWASEKADYNYDYNSCAEGQVCGHYTQIVWKDST  381
+VHS+GPYGENL +GS  F+ T AV  W +EK +Y+Y  NSC  G+ C HYTQ+VW++S
Sbjct  60   LVHSNGPYGENLAKGSGSFTGTAAVNLWVAEKPNYDYSSNSCVGGE-CRHYTQVVWRNSV  118

Query  382  QLGCARLMCKNGMFFMICNYYPPGNYIGERPY  477
LGCAR  C NG +F+ICNYYPPGNYIG+RPY
Sbjct  119  SLGCARAQCNNGWWFIICNYYPPGNYIGQRPY  150


>ref|XP_002265050.1| PREDICTED: basic form of pathogenesis-related protein 1 [Vitis
vinifera]
emb|CBI35453.3| unnamed protein product [Vitis vinifera]
Length=161

Score =  174 bits (441),  Expect = 5e-52
Identities = 79/152 (52%), Positives = 107/152 (70%), Gaps = 8/152 (5%)
Frame = +1

Query  25   SLTIASTMAYNYQYEFLETHNEVRANVTKEINIYLPPLVWNQTVAGYALSYAYERSEDCD  204
+L + ++ A N Q ++L  HN  RA V+      + P+ WN TVA YA SYA ++  DC+
Sbjct  17   ALLVHTSYAQNSQQDYLNAHNTARAQVS------VGPMTWNNTVAAYAQSYANKQIGDCN  70

Query  205  MVHSDGPYGENLTEGS-PFSATDAVRFWASEKADYNYDYNSCAEGQVCGHYTQIVWKDST  381
+VHS+GPYGENL +GS  F+ T AV  W +EK +Y+Y+ NSC  G+ C HYTQ+VW++S
Sbjct  71   LVHSNGPYGENLAKGSGSFTGTAAVNLWVAEKPNYDYNSNSCVGGE-CRHYTQVVWRNSV  129

Query  382  QLGCARLMCKNGMFFMICNYYPPGNYIGERPY  477
LGCAR  C NG +++ICNYYPPGNYIG+RPY
Sbjct  130  SLGCARAQCNNGWWYIICNYYPPGNYIGQRPY  161


>ref|XP_003608313.1| Pathogenesis-related protein 1A [Medicago truncatula]
gb|AES90510.1| Pathogenesis-related protein 1A [Medicago truncatula]
Length=159

Score =  173 bits (438),  Expect = 1e-51
Identities = 79/154 (51%), Positives = 106/154 (69%), Gaps = 9/154 (6%)
Frame = +1

Query  22   FSLTIASTMAYNYQYEFLETHNEVRANVTKEINIYLPPLVWNQTVAGYALSYAYERSEDC  201
FS+     +A+N   ++L+ HN+ RA V       + PLVWN+T+A YA++YA  + E C
Sbjct  13   FSMCCFLCLAHNAPQDYLDVHNKARAEVG------VGPLVWNETLASYAMNYAKSKHETC  66

Query  202  DMVHSDGPYGENLTEGSP--FSATDAVRFWASEKADYNYDYNSCAEGQVCGHYTQIVWKD  375
+MVHS GPYGENL EGS    +A DAV+ W  EKA Y+Y  N+C + + C HYTQ+VW +
Sbjct  67   EMVHSQGPYGENLAEGSDPQMNAADAVKLWVDEKAFYDYGTNACVKDE-CRHYTQVVWSN  125

Query  376  STQLGCARLMCKNGMFFMICNYYPPGNYIGERPY  477
+ QLGCAR  CKNG  F IC+YYPPGNY+G++PY
Sbjct  126  TKQLGCARESCKNGWTFFICSYYPPGNYVGDKPY  159


>gb|ADD97801.1| pathogenesis-related protein 1 [Musa ABB Group]
Length=163

Score =  172 bits (437),  Expect = 2e-51
Identities = 79/159 (50%), Positives = 102/159 (64%), Gaps = 8/159 (5%)
Frame = +1

Query  7    LFTFTFSLTIASTMAYNYQYEFLETHNEVRANVTKEINIYLPPLVWNQTVAGYALSYAYE  186
L T   ++   ST+A N   +F+  HN  RA V       + P+ W+ TVA YA +YA +
Sbjct  11   LCTVALAMACTSTLAQNSPQDFVSPHNAARAAVG------VGPVSWDSTVAAYAQNYANQ  64

Query  187  RSEDCDMVHSDGPYGENLTEGS--PFSATDAVRFWASEKADYNYDYNSCAEGQVCGHYTQ  360
R  DC +VHS GPYGEN+  GS   ++A DAV  W SEK DY+Y+ N CA  +VCGHYTQ
Sbjct  65   RKADCQLVHSGGPYGENIFSGSGRDYTAADAVNAWVSEKQDYDYNSNKCAPNKVCGHYTQ  124

Query  361  IVWKDSTQLGCARLMCKNGMFFMICNYYPPGNYIGERPY  477
+VW+ ST +GC R+ C NG  F+ CNY PPGNY G+RPY
Sbjct  125  VVWRSSTAIGCGRVRCNNGGIFITCNYKPPGNYAGQRPY  163


>ref|XP_002313932.1| predicted protein [Populus trichocarpa]
gb|EEE87887.1| predicted protein [Populus trichocarpa]
Length=153

Score =  169 bits (428),  Expect = 3e-50
Identities = 82/160 (51%), Positives = 108/160 (68%), Gaps = 9/160 (6%)
Frame = +1

Query  4    PLFTFTFSLTIAS-TMAYNYQYEFLETHNEVRANVTKEINIYLPPLVWNQTVAGYALSYA  180
PL  +  SL +A  + A N Q ++L  HN  R+ VT      +  ++W+ TVA YAL+YA
Sbjct  1    PLLVYLVSLALAHPSHAQNSQQDYLNAHNAARSQVT------VANIIWDNTVAAYALNYA  54

Query  181  YERSEDCDMVHSDGPYGENLTEGS-PFSATDAVRFWASEKADYNYDYNSCAEGQVCGHYT  357
R  DC++VHS+GPYGENL +GS  F+ T AV  W +EK  Y+Y  NSC  GQ C HYT
Sbjct  55   NSRISDCNLVHSNGPYGENLAKGSGSFTGTAAVNLWVAEKPYYDYASNSCVGGQ-CLHYT  113

Query  358  QIVWKDSTQLGCARLMCKNGMFFMICNYYPPGNYIGERPY  477
Q+VW++S ++GCAR+ C NG +F+ CNY PPGNYIGERPY
Sbjct  114  QVVWRNSVRVGCARVKCTNGWWFVSCNYDPPGNYIGERPY  153


Database: All non-redundant GenBank CDS translations+PDB+SwissProt+PIR+PRF
excluding environmental samples from WGS projects
Posted date:  Apr 23, 2012  4:44 PM
Number of letters in database: 6,150,218,869
Number of sequences in database:  17,919,084

Lambda      K        H
0.318    0.134    0.401
Gapped
Lambda      K        H
0.267   0.0410    0.140
Matrix: BLOSUM62
Gap Penalties: Existence: 11, Extension: 1
Number of Sequences: 17919084
Number of Hits to DB: 279704079
Number of extensions: 5585148
Number of successful extensions: 12574
Number of sequences better than 1e-10: 46
Number of HSP's better than 1e-10 without gapping: 0
Number of HSP's gapped: 12468
Number of HSP's successfully gapped: 46
Length of query: 561
Length of database: 6150218869
Length adjustment: 132
Effective length of query: 429
Effective length of database: 3784899781
Effective search space: 208169487955
Effective search space used: 208169487955
T: 12
A: 40
X1: 16 (7.3 bits)
X2: 38 (14.6 bits)
X3: 64 (24.7 bits)
S1: 41 (20.4 bits)
S2: 172 (70.9 bits)
ka-blk-alpha gapped: 1.9
ka-blk-alpha ungapped: 0.7916
ka-blk-alpha_v gapped: 42.6028
ka-blk-alpha_v ungapped: 4.96466
ka-blk-sigma gapped: 43.6362


<PRE>


A. Schaffer, Jinghui Zhang, Zheng Zhang, Webb Miller, and
David J. Lipman (1997), "Gapped BLAST and PSI-BLAST: a new
generation of protein database search programs", Nucleic
Acids Res. 25:3389-3402.


RID: UPDCAT9V01S


Database: All non-redundant GenBank CDS
translations+PDB+SwissProt+PIR+PRF excluding environmental samples
from WGS projects
17,919,084 sequences; 6,150,218,869 total letters
Query= TrVeIntZeamaGB1_7624

Length=553


Score     E
Sequences producing significant alignments:                       (Bits)  Value

gb|ABF06706.1|  UP-9A [Nicotiana tabacum]                          66.2    2e-11
ref|XP_002269666.2|  PREDICTED: uncharacterized protein LOC100...  64.7    8e-11

ALIGNMENTS
>gb|ABF06706.1| UP-9A [Nicotiana tabacum]
Length=117

Score = 66.2 bits (160),  Expect = 2e-11
Identities = 33/45 (73%), Positives = 39/45 (87%), Gaps = 0/45 (0%)
Frame = -2

Query  399  VAEEAEERLCCQLGEFEAEAVDQAREYRARMMDLMEQLSGAKELI  265
VAEEAEERLC QLGE EAEAVDQAR YR R++ LM+QLS A++L+
Sbjct  62   VAEEAEERLCSQLGELEAEAVDQARTYRTRVIHLMDQLSLAQKLL  106


>ref|XP_002269666.2| PREDICTED: uncharacterized protein LOC100267499 [Vitis vinifera]
Length=116

Score = 64.7 bits (156),  Expect = 8e-11
Identities = 33/45 (73%), Positives = 36/45 (80%), Gaps = 0/45 (0%)
Frame = -2

Query  399  VAEEAEERLCCQLGEFEAEAVDQAREYRARMMDLMEQLSGAKELI  265
VAEEAEERLC QLGE EAEAVDQAR+Y  R++ LM QLS A  LI
Sbjct  63   VAEEAEERLCSQLGELEAEAVDQARQYNNRIVSLMNQLSQAHRLI  107


Database: All non-redundant GenBank CDS translations+PDB+SwissProt+PIR+PRF
excluding environmental samples from WGS projects
Posted date:  Apr 23, 2012  4:44 PM
Number of letters in database: 6,150,218,869
Number of sequences in database:  17,919,084

Lambda      K        H
0.318    0.134    0.401
Gapped
Lambda      K        H
0.267   0.0410    0.140
Matrix: BLOSUM62
Gap Penalties: Existence: 11, Extension: 1
Number of Sequences: 17919084
Number of Hits to DB: 206007048
Number of extensions: 3508974
Number of successful extensions: 6978
Number of sequences better than 1e-10: 0
Number of HSP's better than 1e-10 without gapping: 0
Number of HSP's gapped: 6978
Number of HSP's successfully gapped: 0
Length of query: 553
Length of database: 6150218869
Length adjustment: 132
Effective length of query: 421
Effective length of database: 3784899781
Effective search space: 196814788612
Effective search space used: 196814788612
T: 12
A: 40
X1: 16 (7.3 bits)
X2: 38 (14.6 bits)
X3: 64 (24.7 bits)
S1: 41 (20.4 bits)
S2: 172 (70.9 bits)
ka-blk-alpha gapped: 1.9
ka-blk-alpha ungapped: 0.7916
ka-blk-alpha_v gapped: 42.6028
ka-blk-alpha_v ungapped: 4.96466
ka-blk-sigma gapped: 43.6362


<PRE>


A. Schaffer, Jinghui Zhang, Zheng Zhang, Webb Miller, and
David J. Lipman (1997), "Gapped BLAST and PSI-BLAST: a new
generation of protein database search programs", Nucleic
Acids Res. 25:3389-3402.


RID: UPCYP4HY01S


Database: All non-redundant GenBank CDS
translations+PDB+SwissProt+PIR+PRF excluding environmental samples
from WGS projects
17,919,084 sequences; 6,150,218,869 total letters
Query= TrVeIntZeamaGB1_772

Length=1049


Score     E
Sequences producing significant alignments:                       (Bits)  Value

ref|XP_002275557.1|  PREDICTED: putative expansin-B2 [Vitis vi...   265    1e-83
ref|XP_002278559.1|  PREDICTED: putative expansin-B2 [Vitis vi...   261    3e-82
ref|NP_001234859.1|  beta-expansin precursor [Solanum lycopers...   261    5e-82
gb|ABC47127.1|  beta expansin 1 precursor [Solanum tuberosum]       258    5e-81
ref|XP_002320708.1|  hypothetical protein POPTRDRAFT_572072 [P...   251    5e-78

ALIGNMENTS
>ref|XP_002275557.1| PREDICTED: putative expansin-B2 [Vitis vinifera]
emb|CBI16592.3| unnamed protein product [Vitis vinifera]
Length=273

Score =  265 bits (677),  Expect = 1e-83
Identities = 138/265 (52%), Positives = 178/265 (67%), Gaps = 11/265 (4%)
Frame = +2

Query  5    YSLFTYLAFFFLISNLCHSFNPRTFNVSQYGDPYGSASWSTTDATWYGDANGAGSTGGSC  184
+S    L+ F L+ N C   + +  NVS+         WS   ATWYG A GAGS GG+C
Sbjct  10   FSFIILLSLFSLLLNPCSCSHRKHLNVSKL---QSDTDWSPAGATWYGPAAGAGSDGGAC  66

Query  185  GYEDVVSSSPFSSTITALATSLYQDSKGCGTCYQVKCTGSPHCSGSPVTVVATDSCLGC-  361
GY D V  +PFS+ ++A   SL++  KGCG CYQVKCTG+  CSGSPVTV  TD C GC
Sbjct  67   GYGDAVEKAPFSAKVSAGGPSLFKSGKGCGACYQVKCTGNEACSGSPVTVTITDECPGCV  126

Query  362  --DHLFDLSGTSFGKMANSGEADQLRNVGRLQIQYQKVDCEFSGVNVAFRVDTG-NPSYI  532
FDLSGT+FG MA  G+ADQLRN G LQIQY++V+CE+ G +VAF VD+G NP+Y
Sbjct  127  SESTHFDLSGTAFGAMATPGQADQLRNAGILQIQYRRVECEYPGASVAFHVDSGSNPNYF  186

Query  533  AIAVEYEDGDG-LTEVAIRQANSDGDWLPMELSWGAVFRVNLPQGVTPPFSIKLT--DSS  703
A  +EYEDGDG L  V ++QA     W+PM+ SWGAV++++   G+  PFSI+LT  +S
Sbjct  187  ASLIEYEDGDGELAGVDLQQALHSNSWVPMQQSWGAVWKLDSGSGLRAPFSIRLTALESG  246

Query  704  KSVVAENVIPADYEI-TTYRSLVNF  775
++VA+NVIPA ++   TYRSLVNF
Sbjct  247  NTLVAKNVIPAGWQPGKTYRSLVNF  271


>ref|XP_002278559.1| PREDICTED: putative expansin-B2 [Vitis vinifera]
emb|CBI16588.3| unnamed protein product [Vitis vinifera]
Length=273

Score =  261 bits (668),  Expect = 3e-82
Identities = 137/265 (52%), Positives = 177/265 (67%), Gaps = 11/265 (4%)
Frame = +2

Query  5    YSLFTYLAFFFLISNLCHSFNPRTFNVSQYGDPYGSASWSTTDATWYGDANGAGSTGGSC  184
+SL   L+ F L+ N    F+ +  N S+         WS   ATWYG ANGAGS GG+C
Sbjct  10   FSLLILLSLFSLLLNPSSCFHLKLLNFSKL---QSDTDWSPAGATWYGPANGAGSDGGAC  66

Query  185  GYEDVVSSSPFSSTITALATSLYQDSKGCGTCYQVKCTGSPHCSGSPVTVVATDSCLGC-  361
GYED V  +PFS+ ++A   SL++  KGCG CYQVKCTG+  CSGSPVTV  TD C GC
Sbjct  67   GYEDAVEKAPFSAKVSAGGPSLFKSGKGCGACYQVKCTGNEACSGSPVTVTITDECPGCV  126

Query  362  --DHLFDLSGTSFGKMANSGEADQLRNVGRLQIQYQKVDCEFSGVNVAFRVDTG-NPSYI  532
FDLSGT+FG MA SG+ DQLRN G LQIQY++V+CE+ G +V F VD+G N +Y
Sbjct  127  SESTHFDLSGTAFGAMAKSGQDDQLRNAGVLQIQYRRVECEYPGTSVVFHVDSGSNSNYF  186

Query  533  AIAVEYEDGDG-LTEVAIRQANSDGDWLPMELSWGAVFRVNLPQGVTPPFSIKLT--DSS  703
A  +EYEDGDG L  V ++QA     W+PM+ SWGAV++++    +  PFSIKLT  +S
Sbjct  187  ASLIEYEDGDGDLARVYLQQALDSDMWVPMQQSWGAVWKLDYGSELRAPFSIKLTALESG  246

Query  704  KSVVAENVIPADYEI-TTYRSLVNF  775
++VA+NVIPA ++   TYRS+VNF
Sbjct  247  NTLVAKNVIPAGWQPGKTYRSVVNF  271


>ref|NP_001234859.1| beta-expansin precursor [Solanum lycopersicum]
gb|ABB83474.1| beta-expansin precursor [Solanum lycopersicum]
Length=275

Score =  261 bits (667),  Expect = 5e-82
Identities = 138/266 (52%), Positives = 176/266 (66%), Gaps = 12/266 (5%)
Frame = +2

Query  11   LFTYLAFFFLISNLCHSFNPRTFNVSQYGDPYGSASWSTTDATWYGDANGAGSTGGSCGY  190
+FTY   F L++  C   +P+ FNVS+      ++ WS   ATWYG  +GAGS GG+CGY
Sbjct  13   VFTYFTTFSLLTITCSCLHPKRFNVSKV---QSNSDWSPPGATWYGSPSGAGSDGGACGY  69

Query  191  EDVVSSSPFSSTITALATSLYQDSKGCGTCYQVKCTGSPHCSGSPVTVVATDSCLGCDHL  370
+ V   PFSS I A   SL++  KGCG CYQVKCTG+  CSG PV VV TDSC G   L
Sbjct  70   TNAVDQPPFSSLIAAAGPSLFKSGKGCGACYQVKCTGNKACSGKPVRVVITDSCPGGPCL  129

Query  371  -----FDLSGTSFGKMANSGEADQLRNVGRLQIQYQKVDCEFSGVNVAFRVDTG-NPSYI  532
FDLSGTSFG MA SG+ADQLRN G +QIQY++V+C + GV + F VD+G N +Y
Sbjct  130  SESAHFDLSGTSFGAMAISGQADQLRNAGVIQIQYKRVECNYPGVKLTFHVDSGSNSNYF  189

Query  533  AIAVEYEDGDG-LTEVAIRQANSDGDWLPMELSWGAVFRVNLPQGVTPPFSIKLT-DSSK  706
A  VEYEDGDG L  V ++QA     W PM+ SWGAV++++    +  PFS+KLT +S +
Sbjct  190  AALVEYEDGDGDLNSVDLKQALDSESWQPMQQSWGAVWKLDSGSSLVAPFSLKLTGESGQ  249

Query  707  SVVAENVIPADYEI-TTYRSLVNFGV  781
+VVA  VIPA ++   TYRS+VNF V
Sbjct  250  TVVANGVIPAGWQPGKTYRSVVNFKV  275


>gb|ABC47127.1| beta expansin 1 precursor [Solanum tuberosum]
Length=276

Score =  258 bits (660),  Expect = 5e-81
Identities = 134/268 (50%), Positives = 175/268 (65%), Gaps = 11/268 (4%)
Frame = +2

Query  5    YSLFTYLAFFFLISNLCHSFNPRTFNVSQYGDPYGSASWSTTDATWYGDANGAGSTGGSC  184
+++FTY   F +++  C  F+P+  N         ++ WS   ATWYG  +GAGS GG+C
Sbjct  11   FTIFTYFTLFSILTISCSCFHPKRLN--NVSKIQSNSDWSPAGATWYGSPSGAGSDGGAC  68

Query  185  GYEDVVSSSPFSSTITALATSLYQDSKGCGTCYQVKCTGSPHCSGSPVTVVATDSCLGCD  364
GY + V   PFSS I A   SL++  KGCG CYQVKCTG+  CSG PV VV TDSC G
Sbjct  69   GYTNAVDQPPFSSLIAAAGPSLFKSGKGCGACYQVKCTGNKACSGKPVRVVITDSCPGGP  128

Query  365  HL-----FDLSGTSFGKMANSGEADQLRNVGRLQIQYQKVDCEFSGVNVAFRVDTG-NPS  526
L     FDLSGTSFG MA SG+ADQLRN G LQ+QY++V+C + GV + F VD+G N +
Sbjct  129  CLSESAHFDLSGTSFGAMAISGQADQLRNAGVLQVQYKRVECNYPGVKLTFHVDSGSNSN  188

Query  527  YIAIAVEYEDGDG-LTEVAIRQANSDGDWLPMELSWGAVFRVNLPQGVTPPFSIKLT-DS  700
Y A  VEYEDGDG L  V ++QA     W PM+ SWGAV++++    +  PFS+KLT +S
Sbjct  189  YFAALVEYEDGDGDLNRVDLKQALDSESWQPMQQSWGAVWKLDSGSSLVAPFSLKLTGES  248

Query  701  SKSVVAENVIPADYEI-TTYRSLVNFGV  781
++VVA  VIPA ++   TYRS++NF V
Sbjct  249  GQTVVANGVIPAGWQPGKTYRSVINFKV  276


>ref|XP_002320708.1| hypothetical protein POPTRDRAFT_572072 [Populus trichocarpa]
gb|EEE99023.1| hypothetical protein POPTRDRAFT_572072 [Populus trichocarpa]
Length=274

Score =  251 bits (640),  Expect = 5e-78
Identities = 138/263 (52%), Positives = 172/263 (65%), Gaps = 17/263 (6%)
Frame = +2

Query  23   LAFFFLISNLCHSFNPRTFNVSQYGDPYGSASWSTTDATWYGDANGAGSTGGSCGYEDVV  202
LAFF +  N CH F+P+ FNVS+      ++ WS   ATWYG   GAGS GG+CGY + V
Sbjct  16   LAFFLV--NSCHCFHPKLFNVSKI---QSNSDWSPAGATWYGSPTGAGSDGGACGYGNAV  70

Query  203  SSSPFSSTITALATSLYQDSKGCGTCYQVKCTGSPH--CSGSPVTVVATDSCLGC-----  361
+PFSS I+A   S+Y+  +GCG CYQVKCT S +  CSG+PVTVV TD C G
Sbjct  71   EQAPFSSFISAGGDSIYKSGQGCGACYQVKCTSSSNAACSGNPVTVVITDQCPGSPCAQE  130

Query  362  DHLFDLSGTSFGKMANSGEADQLRNVGRLQIQYQKVDCEFSGVNVAFRVDTG-NPSYIAI  538
FDLSGT+FG MA SG+ DQLRN G LQIQ+Q+V C + G  V F VD+G NP Y A
Sbjct  131  SFHFDLSGTAFGAMAISGKEDQLRNAGVLQIQHQRVPCNWPGKTVTFHVDSGSNPYYFAT  190

Query  539  AVEYEDGDG-LTEVAIRQANSDGDWLPMELSWGAVFRVNLPQGVTPPFSIKLT--DSSKS  709
VEYEDGDG L  V ++QA     W+PM+ SWGAV++++    +  P SIKLT  +S K+
Sbjct  191  VVEYEDGDGELKSVELKQALDSDSWVPMQKSWGAVWKLDAGSLLRAPLSIKLTSLESGKT  250

Query  710  VVAENVIPADYEI-TTYRSLVNF  775
+VA  VIPA +    TYRSLVNF
Sbjct  251  IVASGVIPAGWAPGQTYRSLVNF  273


Database: All non-redundant GenBank CDS translations+PDB+SwissProt+PIR+PRF
excluding environmental samples from WGS projects
Posted date:  Apr 23, 2012  4:44 PM
Number of letters in database: 6,150,218,869
Number of sequences in database:  17,919,084

Lambda      K        H
0.318    0.134    0.401
Gapped
Lambda      K        H
0.267   0.0410    0.140
Matrix: BLOSUM62
Gap Penalties: Existence: 11, Extension: 1
Number of Sequences: 17919084
Number of Hits to DB: 570837566
Number of extensions: 13102436
Number of successful extensions: 42023
Number of sequences better than 1e-10: 40
Number of HSP's better than 1e-10 without gapping: 0
Number of HSP's gapped: 41860
Number of HSP's successfully gapped: 41
Length of query: 1049
Length of database: 6150218869
Length adjustment: 141
Effective length of query: 908
Effective length of database: 3623628025
Effective search space: 753714629200
Effective search space used: 753714629200
T: 12
A: 40
X1: 16 (7.3 bits)
X2: 38 (14.6 bits)
X3: 64 (24.7 bits)
S1: 41 (20.4 bits)
S2: 177 (72.8 bits)
ka-blk-alpha gapped: 1.9
ka-blk-alpha ungapped: 0.7916
ka-blk-alpha_v gapped: 42.6028
ka-blk-alpha_v ungapped: 4.96466
ka-blk-sigma gapped: 43.6362


<PRE>


A. Schaffer, Jinghui Zhang, Zheng Zhang, Webb Miller, and
David J. Lipman (1997), "Gapped BLAST and PSI-BLAST: a new
generation of protein database search programs", Nucleic
Acids Res. 25:3389-3402.


RID: UPDDHTJV013


Database: All non-redundant GenBank CDS
translations+PDB+SwissProt+PIR+PRF excluding environmental samples
from WGS projects
17,919,084 sequences; 6,150,218,869 total letters
Query= TrVeIntZeamaGB1_7730

Length=549


Score     E
Sequences producing significant alignments:                       (Bits)  Value

gb|AAG23841.1|AF302808_1  metallothionein-like protein [Sesamu...   121    1e-32
gb|AAD02561.1|  PGPS/NH21 [Petunia x hybrida]                       107    7e-27
ref|XP_003631560.1|  PREDICTED: EC protein homolog 1-like [Vit...  95.1    2e-22
gb|ABG57066.1|  type 4 metallothionein [Arachis hypogaea]          91.7    5e-21
gb|ABG57067.1|  type 4 metallothionein [Arachis hypogaea]          91.3    7e-21

ALIGNMENTS
>gb|AAG23841.1|AF302808_1 metallothionein-like protein [Sesamum indicum]
gb|AAR88997.1| seed-specific metallothionein-like protein [Sesamum indicum]
Length=83

Score =  121 bits (304),  Expect = 1e-32
Identities = 46/63 (73%), Positives = 53/63 (84%), Gaps = 0/63 (0%)
Frame = -3

Query  547  VACDDRCGCPSPCPGDTTCRCASSGDDPTSMEHKQCPCGEHCGCNPCSCSKTEIKGTGKA  368
V CDDRCGCPSPCPG   CRC++ G D T+ EHKQC CGEHCGCNPC+CSK+EI+GTGKA
Sbjct  9    VVCDDRCGCPSPCPGGIACRCSTGGGDDTTTEHKQCTCGEHCGCNPCTCSKSEIRGTGKA  68

Query  367  HCK  359
C+
Sbjct  69   FCR  71


>gb|AAD02561.1| PGPS/NH21 [Petunia x hybrida]
Length=88

Score =  107 bits (266),  Expect = 7e-27
Identities = 44/66 (67%), Positives = 49/66 (74%), Gaps = 5/66 (8%)
Frame = -3

Query  541  CDDRCGCPSPCPGDTTCRCASSGDDPTS---MEHKQCPCGEHCGCNPCSCSKTE--IKGT  377
CD+RCGCPSPCPG   CRCAS G        MEHK+CPCGEHCGCNPC+C K+E    G+
Sbjct  11   CDERCGCPSPCPGGVACRCASGGAATAGGGDMEHKKCPCGEHCGCNPCTCPKSEGTTAGS  70

Query  376  GKAHCK  359
GKAHCK
Sbjct  71   GKAHCK  76


>ref|XP_003631560.1| PREDICTED: EC protein homolog 1-like [Vitis vinifera]
Length=78

Score = 95.1 bits (235),  Expect = 2e-22
Identities = 34/61 (56%), Positives = 45/61 (74%), Gaps = 2/61 (3%)
Frame = -3

Query  541  CDDRCGCPSPCPGDTTCRCASSGDDPTSMEHKQCPCGEHCGCNPCSCSKTEIKGTGKAHC  362
CD  CGCP PCPG   C+C+++G   ++ +H  CPCGEHCGCNPC+C + E+ GTGK +C
Sbjct  8    CDAGCGCPVPCPGGVDCKCSTTG--ASAADHSTCPCGEHCGCNPCTCPRGEVTGTGKLYC  65

Query  361  K  359
K
Sbjct  66   K  66


>gb|ABG57066.1| type 4 metallothionein [Arachis hypogaea]
Length=82

Score = 91.7 bits (226),  Expect = 5e-21
Identities = 34/56 (61%), Positives = 39/56 (70%), Gaps = 0/56 (0%)
Frame = -3

Query  541  CDDRCGCPSPCPGDTTCRCASSGDDPTSMEHKQCPCGEHCGCNPCSCSKTEIKGTG  374
C+DRCGC  PCPGD+TCRCAS  +     +H  CPCGEHC CNPC+C KT   G G
Sbjct  12   CNDRCGCSVPCPGDSTCRCASGNEGGGGTQHLTCPCGEHCECNPCTCPKTVAAGAG  67


>gb|ABG57067.1| type 4 metallothionein [Arachis hypogaea]
Length=82

Score = 91.3 bits (225),  Expect = 7e-21
Identities = 34/56 (61%), Positives = 39/56 (70%), Gaps = 0/56 (0%)
Frame = -3

Query  541  CDDRCGCPSPCPGDTTCRCASSGDDPTSMEHKQCPCGEHCGCNPCSCSKTEIKGTG  374
C+DRCGC  PCPGD+TCRCAS  +     +H  CPCGEHC CNPC+C KT   G G
Sbjct  12   CNDRCGCSIPCPGDSTCRCASGSEGGGETQHLTCPCGEHCECNPCTCPKTFAAGAG  67


Database: All non-redundant GenBank CDS translations+PDB+SwissProt+PIR+PRF
excluding environmental samples from WGS projects
Posted date:  Apr 23, 2012  4:44 PM
Number of letters in database: 6,150,218,869
Number of sequences in database:  17,919,084

Lambda      K        H
0.318    0.134    0.401
Gapped
Lambda      K        H
0.267   0.0410    0.140
Matrix: BLOSUM62
Gap Penalties: Existence: 11, Extension: 1
Number of Sequences: 17919084
Number of Hits to DB: 5957142216
Number of extensions: 130875610
Number of successful extensions: 374141
Number of sequences better than 1e-10: 32
Number of HSP's better than 1e-10 without gapping: 0
Number of HSP's gapped: 372275
Number of HSP's successfully gapped: 32
Length of query: 549
Length of database: 6150218869
Length adjustment: 132
Effective length of query: 417
Effective length of database: 3784899781
Effective search space: 193029888831
Effective search space used: 193029888831
T: 12
A: 40
X1: 16 (7.3 bits)
X2: 38 (14.6 bits)
X3: 64 (24.7 bits)
S1: 41 (20.4 bits)
S2: 172 (70.9 bits)
ka-blk-alpha gapped: 1.9
ka-blk-alpha ungapped: 0.7916
ka-blk-alpha_v gapped: 42.6028
ka-blk-alpha_v ungapped: 4.96466
ka-blk-sigma gapped: 43.6362


<PRE>


A. Schaffer, Jinghui Zhang, Zheng Zhang, Webb Miller, and
David J. Lipman (1997), "Gapped BLAST and PSI-BLAST: a new
generation of protein database search programs", Nucleic
Acids Res. 25:3389-3402.


RID: UPDDKX9701N


Database: All non-redundant GenBank CDS
translations+PDB+SwissProt+PIR+PRF excluding environmental samples
from WGS projects
17,919,084 sequences; 6,150,218,869 total letters
Query= TrVeIntZeamaGB1_7820

Length=546


Score     E
Sequences producing significant alignments:                       (Bits)  Value

ref|XP_002274108.2|  PREDICTED: major allergen Pru ar 1 [Vitis...   195    3e-60
emb|CAN75490.1|  hypothetical protein VITISV_017149 [Vitis vin...   193    2e-59
ref|XP_003631944.1|  PREDICTED: LOW QUALITY PROTEIN: major all...   187    4e-57
ref|XP_002274309.1|  PREDICTED: major allergen Pru ar 1 [Vitis...   184    5e-56
emb|CAC16166.1|  pathogenesis-related protein 10 [Vitis vinifera]   182    3e-55

ALIGNMENTS
>ref|XP_002274108.2| PREDICTED: major allergen Pru ar 1 [Vitis vinifera]
Length=159

Score =  195 bits (495),  Expect = 3e-60
Identities = 96/147 (65%), Positives = 117/147 (80%), Gaps = 0/147 (0%)
Frame = -2

Query  545  SSIPAAKLFKSGVLDLDTLMPKIMPQAIKSVEILEGDGGVGTVKIIHFGEGSPFKNVKHR  366
SSIP AK+FK+ VLD D L+PKI+PQAIK+VEI++GDGG GT+K I+FGEGS FK+V HR
Sbjct  12   SSIPPAKMFKASVLDADNLIPKILPQAIKNVEIIQGDGGPGTIKKIYFGEGSQFKSVTHR  71

Query  365  VEAIDMVNLTYTYSIIGGDALGCVIESITNHTKIVPTEDGGSVCKNTSTYRTKDGVELDE  186
V+ ID  N TY+YSII GDAL  ++ESI+   K+V + DGGS+CKN S Y TKD   +DE
Sbjct  72   VDGIDKENFTYSYSIIEGDALMGILESISYEVKLVASPDGGSICKNISKYHTKDDAVIDE  131

Query  185  EKIKKGKDTAMMMFKAIEAYLLANPDA  105
E+IK GK+ A  MFKAIEAYLLANPDA
Sbjct  132  EQIKAGKEKASGMFKAIEAYLLANPDA  158


>emb|CAN75490.1| hypothetical protein VITISV_017149 [Vitis vinifera]
Length=159

Score =  193 bits (490),  Expect = 2e-59
Identities = 95/147 (65%), Positives = 115/147 (78%), Gaps = 0/147 (0%)
Frame = -2

Query  545  SSIPAAKLFKSGVLDLDTLMPKIMPQAIKSVEILEGDGGVGTVKIIHFGEGSPFKNVKHR  366
SSIP AK+FK+ +LD D L+PK  PQAIKSVEI++G+GG GT+K IHFGEGS FK+V HR
Sbjct  12   SSIPPAKMFKAAILDSDNLIPKARPQAIKSVEIIQGEGGPGTIKKIHFGEGSQFKSVTHR  71

Query  365  VEAIDMVNLTYTYSIIGGDALGCVIESITNHTKIVPTEDGGSVCKNTSTYRTKDGVELDE  186
V+ ID  N TY+YSII GDAL  ++ESI+   K+V + DGGS+CKN S Y TKD   +DE
Sbjct  72   VDGIDKENFTYSYSIIEGDALMGILESISYEVKLVASPDGGSICKNISKYHTKDDAVIDE  131

Query  185  EKIKKGKDTAMMMFKAIEAYLLANPDA  105
E+IK GK+ A  MFKAIEAYLLANPDA
Sbjct  132  EQIKAGKEKASGMFKAIEAYLLANPDA  158


>ref|XP_003631944.1| PREDICTED: LOW QUALITY PROTEIN: major allergen Pru ar 1-like
[Vitis vinifera]
Length=159

Score =  187 bits (474),  Expect = 4e-57
Identities = 91/147 (62%), Positives = 114/147 (78%), Gaps = 0/147 (0%)
Frame = -2

Query  545  SSIPAAKLFKSGVLDLDTLMPKIMPQAIKSVEILEGDGGVGTVKIIHFGEGSPFKNVKHR  366
SSIP AK+FK+ VLD+D L+PKI+PQ IK VEI+EGDGG G +K + FGEGS F  VKHR
Sbjct  12   SSIPPAKMFKAFVLDVDKLIPKILPQTIKCVEIIEGDGGAGIIKKVTFGEGSQFNYVKHR  71

Query  365  VEAIDMVNLTYTYSIIGGDALGCVIESITNHTKIVPTEDGGSVCKNTSTYRTKDGVELDE  186
V+ ID  N TYTYS+I GDAL   +ESI+   K+VP+ DGGS+CK+TS Y TK   E+ E
Sbjct  72   VDGIDKENFTYTYSVIEGDALMGTLESISYEVKLVPSPDGGSICKSTSKYHTKGDFEITE  131

Query  185  EKIKKGKDTAMMMFKAIEAYLLANPDA  105
++IK GK+ AM +FKA+EAYLLA+PDA
Sbjct  132  DQIKAGKEKAMGLFKAVEAYLLAHPDA  158


>ref|XP_002274309.1| PREDICTED: major allergen Pru ar 1 [Vitis vinifera]
emb|CAN75908.1| hypothetical protein VITISV_005514 [Vitis vinifera]
emb|CBI22935.3| unnamed protein product [Vitis vinifera]
Length=159

Score =  184 bits (467),  Expect = 5e-56
Identities = 88/147 (60%), Positives = 116/147 (79%), Gaps = 0/147 (0%)
Frame = -2

Query  545  SSIPAAKLFKSGVLDLDTLMPKIMPQAIKSVEILEGDGGVGTVKIIHFGEGSPFKNVKHR  366
SSIP AK+FK+ +LD D L+PK+ PQAIKSVEI++G+GG GT+K IHFGEGS FK++ HR
Sbjct  12   SSIPPAKMFKAAILDSDNLIPKVRPQAIKSVEIIQGEGGPGTIKKIHFGEGSKFKSMTHR  71

Query  365  VEAIDMVNLTYTYSIIGGDALGCVIESITNHTKIVPTEDGGSVCKNTSTYRTKDGVELDE  186
V+AID  N T++Y+++ GD L   IESI++  K+V + DGGS+ KNTS Y TK  VE+ E
Sbjct  72   VDAIDKENFTFSYTVVDGDVLTGGIESISHELKVVASPDGGSIYKNTSKYHTKGDVEISE  131

Query  185  EKIKKGKDTAMMMFKAIEAYLLANPDA  105
E IK GK+ A+ +FKAIEAY+LA+PDA
Sbjct  132  EHIKGGKEEALALFKAIEAYVLAHPDA  158


>emb|CAC16166.1| pathogenesis-related protein 10 [Vitis vinifera]
Length=159

Score =  182 bits (462),  Expect = 3e-55
Identities = 86/147 (59%), Positives = 116/147 (79%), Gaps = 0/147 (0%)
Frame = -2

Query  545  SSIPAAKLFKSGVLDLDTLMPKIMPQAIKSVEILEGDGGVGTVKIIHFGEGSPFKNVKHR  366
SS+P AK+FK+ +LD D L+PK+ PQAIKSVEI++G+GG GT+K IHFGEGS FK++ HR
Sbjct  12   SSVPPAKMFKAAILDSDNLIPKVRPQAIKSVEIIQGEGGPGTIKKIHFGEGSKFKSMTHR  71

Query  365  VEAIDMVNLTYTYSIIGGDALGCVIESITNHTKIVPTEDGGSVCKNTSTYRTKDGVELDE  186
V+AID  N T++Y+++ GD L   IESI++  K+V + DGGS+ KNTS Y TK  VE+ E
Sbjct  72   VDAIDKENFTFSYTVVDGDVLTGGIESISHELKVVASPDGGSIYKNTSKYHTKGDVEICE  131

Query  185  EKIKKGKDTAMMMFKAIEAYLLANPDA  105
E +K GK+ A+ +FKAIEAY+LA+PDA
Sbjct  132  EHVKGGKEEALALFKAIEAYVLAHPDA  158


Database: All non-redundant GenBank CDS translations+PDB+SwissProt+PIR+PRF
excluding environmental samples from WGS projects
Posted date:  Apr 23, 2012  4:44 PM
Number of letters in database: 1,855,251,573
Number of sequences in database:  17,919,084

Lambda      K        H
0.318    0.134    0.401
Gapped
Lambda      K        H
0.267   0.0410    0.140
Matrix: BLOSUM62
Gap Penalties: Existence: 11, Extension: 1
Number of Sequences: 17919084
Number of Hits to DB: 250071044
Number of extensions: 4885508
Number of successful extensions: 15032
Number of sequences better than 1e-10: 167
Number of HSP's better than 1e-10 without gapping: 0
Number of HSP's gapped: 14924
Number of HSP's successfully gapped: 167
Length of query: 546
Length of database: 6150218869
Length adjustment: 132
Effective length of query: 414
Effective length of database: 3784899781
Effective search space: 189244989050
Effective search space used: 189244989050
T: 12
A: 40
X1: 16 (7.3 bits)
X2: 38 (14.6 bits)
X3: 64 (24.7 bits)
S1: 41 (20.4 bits)
S2: 172 (70.9 bits)


<PRE>


A. Schaffer, Jinghui Zhang, Zheng Zhang, Webb Miller, and
David J. Lipman (1997), "Gapped BLAST and PSI-BLAST: a new
generation of protein database search programs", Nucleic
Acids Res. 25:3389-3402.


RID: UPDDSH6H01S


Database: All non-redundant GenBank CDS
translations+PDB+SwissProt+PIR+PRF excluding environmental samples
from WGS projects
17,919,084 sequences; 6,150,218,869 total letters
Query= TrVeIntZeamaGB1_8348

Length=528


Score     E
Sequences producing significant alignments:                       (Bits)  Value

ref|XP_003635319.1|  PREDICTED: kidney mitochondrial carrier p...   150    3e-43
dbj|BAE71294.1|  putative mitochondrial dicarboxylate carrier ...   152    7e-42
gb|ABK95510.1|  unknown [Populus trichocarpa]                       148    9e-42
ref|XP_003613078.1|  Mitochondrial 2-oxoglutarate/malate carri...   152    1e-41
ref|XP_002285693.1|  PREDICTED: probable mitochondrial 2-oxogl...   152    1e-41

ALIGNMENTS
>ref|XP_003635319.1| PREDICTED: kidney mitochondrial carrier protein 1-like [Vitis
vinifera]
Length=151

Score =  150 bits (380),  Expect = 3e-43
Identities = 73/81 (90%), Positives = 78/81 (96%), Gaps = 0/81 (0%)
Frame = -2

Query  527  AAGFVASVASNPVDVIKTRVMNMKVEAGVAPPYAGAVDCAMKTIRAEGPMALYKGFIPTI  348
AAGFVA+VASNPVDVIKTRVMNMKVE G APPY GA+DCA+KT+RAEGPMALYKGFIPTI
Sbjct  68   AAGFVAAVASNPVDVIKTRVMNMKVEPGAAPPYTGALDCALKTVRAEGPMALYKGFIPTI  127

Query  347  SRQGPFTVVLFVTLEQVRKLL  285
SRQGPFT+VLFVTLEQVRKLL
Sbjct  128  SRQGPFTIVLFVTLEQVRKLL  148


>dbj|BAE71294.1| putative mitochondrial dicarboxylate carrier protein [Trifolium
pratense]
Length=324

Score =  152 bits (384),  Expect = 7e-42
Identities = 76/81 (94%), Positives = 79/81 (98%), Gaps = 0/81 (0%)
Frame = -2

Query  527  AAGFVASVASNPVDVIKTRVMNMKVEAGVAPPYAGAVDCAMKTIRAEGPMALYKGFIPTI  348
AAGFVA+VASNPVDVIKTRVMNMKVEAG  PPYAGA+DCAMKTIRAEGPMALYKGFIPTI
Sbjct  241  AAGFVAAVASNPVDVIKTRVMNMKVEAGKEPPYAGALDCAMKTIRAEGPMALYKGFIPTI  300

Query  347  SRQGPFTVVLFVTLEQVRKLL  285
SRQGPFTVVLFVTLEQVRK+L
Sbjct  301  SRQGPFTVVLFVTLEQVRKVL  321


>gb|ABK95510.1| unknown [Populus trichocarpa]
Length=195

Score =  148 bits (374),  Expect = 9e-42
Identities = 72/80 (90%), Positives = 77/80 (96%), Gaps = 0/80 (0%)
Frame = -2

Query  524  AGFVASVASNPVDVIKTRVMNMKVEAGVAPPYAGAVDCAMKTIRAEGPMALYKGFIPTIS  345
AGFVASVASNP+DVIKTRVMNMKVE GV PPY GA+DCA+KT++AEGPMALYKGFIPTIS
Sbjct  113  AGFVASVASNPIDVIKTRVMNMKVEPGVEPPYKGALDCALKTVKAEGPMALYKGFIPTIS  172

Query  344  RQGPFTVVLFVTLEQVRKLL  285
RQGPFTVVLFVTLEQVRKLL
Sbjct  173  RQGPFTVVLFVTLEQVRKLL  192


>ref|XP_003613078.1| Mitochondrial 2-oxoglutarate/malate carrier protein [Medicago
truncatula]
gb|AES96036.1| Mitochondrial 2-oxoglutarate/malate carrier protein [Medicago
truncatula]
Length=322

Score =  152 bits (383),  Expect = 1e-41
Identities = 75/81 (93%), Positives = 79/81 (98%), Gaps = 0/81 (0%)
Frame = -2

Query  527  AAGFVASVASNPVDVIKTRVMNMKVEAGVAPPYAGAVDCAMKTIRAEGPMALYKGFIPTI  348
AAGFVA+VASNPVDVIKTRVMNMKVEAG  PPYAGA+DCA+KT+RAEGPMALYKGFIPTI
Sbjct  239  AAGFVAAVASNPVDVIKTRVMNMKVEAGKEPPYAGALDCALKTVRAEGPMALYKGFIPTI  298

Query  347  SRQGPFTVVLFVTLEQVRKLL  285
SRQGPFTVVLFVTLEQVRKLL
Sbjct  299  SRQGPFTVVLFVTLEQVRKLL  319


>ref|XP_002285693.1| PREDICTED: probable mitochondrial 2-oxoglutarate/malate carrier
protein-like [Vitis vinifera]
Length=323

Score =  152 bits (383),  Expect = 1e-41
Identities = 74/81 (91%), Positives = 79/81 (98%), Gaps = 0/81 (0%)
Frame = -2

Query  527  AAGFVASVASNPVDVIKTRVMNMKVEAGVAPPYAGAVDCAMKTIRAEGPMALYKGFIPTI  348
AAGFVA+VASNPVDVIKTRVMNMKVE G APPY+GA+DCAMKT+RAEGPMALYKGFIPTI
Sbjct  240  AAGFVAAVASNPVDVIKTRVMNMKVEPGTAPPYSGALDCAMKTVRAEGPMALYKGFIPTI  299

Query  347  SRQGPFTVVLFVTLEQVRKLL  285
SRQGPFTVVLFVTLEQVRK+L
Sbjct  300  SRQGPFTVVLFVTLEQVRKIL  320


Database: All non-redundant GenBank CDS translations+PDB+SwissProt+PIR+PRF
excluding environmental samples from WGS projects
Posted date:  Apr 23, 2012  4:44 PM
Number of letters in database: 6,150,218,869
Number of sequences in database:  17,919,084

Lambda      K        H
0.318    0.134    0.401
Gapped
Lambda      K        H
0.267   0.0410    0.140
Matrix: BLOSUM62
Gap Penalties: Existence: 11, Extension: 1
Number of Sequences: 17919084
Number of Hits to DB: 225233770
Number of extensions: 4142770
Number of successful extensions: 11112
Number of sequences better than 1e-10: 54
Number of HSP's better than 1e-10 without gapping: 0
Number of HSP's gapped: 10828
Number of HSP's successfully gapped: 54
Length of query: 528
Length of database: 6150218869
Length adjustment: 131
Effective length of query: 397
Effective length of database: 3802818865
Effective search space: 171126848925
Effective search space used: 171126848925
T: 12
A: 40
X1: 16 (7.3 bits)
X2: 38 (14.6 bits)
X3: 64 (24.7 bits)
S1: 41 (20.4 bits)
S2: 172 (70.9 bits)
ka-blk-alpha gapped: 1.9
ka-blk-alpha ungapped: 0.7916
ka-blk-alpha_v gapped: 42.6028
ka-blk-alpha_v ungapped: 4.96466
ka-blk-sigma gapped: 43.6362


<PRE>


A. Schaffer, Jinghui Zhang, Zheng Zhang, Webb Miller, and
David J. Lipman (1997), "Gapped BLAST and PSI-BLAST: a new
generation of protein database search programs", Nucleic
Acids Res. 25:3389-3402.


RID: UPDEWA8B01N


Database: All non-redundant GenBank CDS
translations+PDB+SwissProt+PIR+PRF excluding environmental samples
from WGS projects
17,919,084 sequences; 6,150,218,869 total letters
Query= TrVeIntZeamaGB1_9225

Length=503


Score     E
Sequences producing significant alignments:                       (Bits)  Value

ref|XP_002305027.1|  predicted protein [Populus trichocarpa] >...   167    3e-46
ref|XP_002331906.1|  predicted protein [Populus trichocarpa] >...   166    1e-45
ref|NP_186784.1|  putative peptide/nitrate transporter [Arabid...   165    3e-45
ref|XP_003633812.1|  PREDICTED: probable peptide/nitrate trans...   159    5e-43
emb|CBI34989.3|  unnamed protein product [Vitis vinifera]           159    5e-43

ALIGNMENTS
>ref|XP_002305027.1| predicted protein [Populus trichocarpa]
gb|EEE85538.1| predicted protein [Populus trichocarpa]
Length=540

Score =  167 bits (424),  Expect = 3e-46
Identities = 93/141 (66%), Positives = 114/141 (81%), Gaps = 6/141 (4%)
Frame = +3

Query  3    AAITEEKRLEVSQGVDFSTE----DVKFSIFWLLPQYVLLGVSDIFTVVGMQEYFYSGVP  170
AA+ E KRLE+ Q ++   +    +V  SIFWLLPQY+LLG+SDIFTVVGMQE+FYS VP
Sbjct  393  AALVETKRLEIGQKMEVVDQKMETEVPLSIFWLLPQYILLGISDIFTVVGMQEFFYSEVP  452

Query  171  VRMRTMGIALNTSVFGVGSFLSAILISVIENLTSGEG--NWFDDDMSKARLDKYYWLLAI  344
VRMRTMGIAL TSVFGVGSFLSA+LIS++E  TS  G  +WF DDM +ARLDKYYWLLA+
Sbjct  453  VRMRTMGIALYTSVFGVGSFLSALLISLVEYFTSSTGGKSWFSDDMREARLDKYYWLLAL  512

Query  345  ssvvsllgfvvfCKCFSYRTT  407
SV+SL+ +VVFCKC+  R++
Sbjct  513  LSVLSLIFYVVFCKCYVSRSS  533


>ref|XP_002331906.1| predicted protein [Populus trichocarpa]
gb|EEF11709.1| predicted protein [Populus trichocarpa]
Length=540

Score =  166 bits (420),  Expect = 1e-45
Identities = 92/142 (65%), Positives = 113/142 (80%), Gaps = 7/142 (5%)
Frame = +3

Query  3    AAITEEKRLEVSQGVDFSTE----DVKFSIFWLLPQYVLLGVSDIFTVVGMQEYFYSGVP  170
AA+ E KRLE+S+ ++        +V  SIFWLLPQY+LLG+SDIFTVVGMQE+FYS VP
Sbjct  393  AALVETKRLEISRKMEVLDPKLETEVPLSIFWLLPQYILLGISDIFTVVGMQEFFYSEVP  452

Query  171  VRMRTMGIALNTSVFGVGSFLSAILISVIENLTSGEG---NWFDDDMSKARLDKYYWLLA  341
VRMRTMGIAL TSVFGVGSFLSA+LIS++E  TS  G   +WF DDM +AR DKYYWLLA
Sbjct  453  VRMRTMGIALYTSVFGVGSFLSALLISLVEYFTSSRGKGRSWFSDDMREARFDKYYWLLA  512

Query  342  IssvvsllgfvvfCKCFSYRTT  407
+ SV+SL+ +V+FCKCF  R++
Sbjct  513  LLSVLSLVFYVIFCKCFVSRSS  534


>ref|NP_186784.1| putative peptide/nitrate transporter [Arabidopsis thaliana]
sp|Q9SRI2.1|PTR31_ARATH RecName: Full=Putative peptide/nitrate transporter At3g01350
gb|AAF03501.1|AC010676_11 putative peptide transporter [Arabidopsis thaliana]
gb|AEE73654.1| putative peptide/nitrate transporter [Arabidopsis thaliana]
Length=563

Score =  165 bits (418),  Expect = 3e-45
Identities = 89/137 (65%), Positives = 106/137 (77%), Gaps = 7/137 (5%)
Frame = +3

Query  3    AAITEEKRLEVSQGV----DFSTEDVKFSIFWLLPQYVLLGVSDIFTVVGMQEYFYSGVP  170
AAI E KRL +SQ +    D+  E V  SIFWLLPQY+LLG+SDIFTVVGMQE+FYS VP
Sbjct  412  AAIVERKRLAISQKMKTLPDYDPETVPLSIFWLLPQYILLGISDIFTVVGMQEFFYSEVP  471

Query  171  VRMRTMGIALNTSVFGVGSFLSAILISVIENLTSGEG---NWFDDDMSKARLDKYYWLLA  341
VRMRTMG AL TSVFGVGSF+SA LIS++E  +S  G   NWF DDMS+ARLDKYYWLLA
Sbjct  472  VRMRTMGFALYTSVFGVGSFVSAALISIVEAYSSSTGDRQNWFADDMSEARLDKYYWLLA  531

Query  342  IssvvsllgfvvfCKCF  392
++S +S + ++  CK F
Sbjct  532  LTSTISFVVYIFLCKFF  548


>ref|XP_003633812.1| PREDICTED: probable peptide/nitrate transporter At5g14940-like
[Vitis vinifera]
Length=533

Score =  159 bits (401),  Expect = 5e-43
Identities = 84/136 (62%), Positives = 106/136 (78%), Gaps = 2/136 (1%)
Frame = +3

Query  3    AAITEEKRLEVSQGVDFSTEDVKFSIFWLLPQYVLLGVSDIFTVVGMQEYFYSGVPVRMR  182
AA+ E+KRL +S  ++  +E V  SIFWLLPQY++LG++DIFTVVGMQE+FY  VP+RMR
Sbjct  392  AALVEKKRLSISSKLESQSETVPLSIFWLLPQYIILGIADIFTVVGMQEFFYGEVPIRMR  451

Query  183  TMGIALNTSVFGVGSFLSAILISVIENLTS--GEGNWFDDDMSKARLDKYYWLLAIssvv  356
TMGIAL +SVFGVGSF+SA LI +IE  TS  G   WF DDM +ARLDKYYWLLA+SS
Sbjct  452  TMGIALYSSVFGVGSFMSAFLIWLIEIFTSSGGRQGWFSDDMREARLDKYYWLLALSSTF  511

Query  357  sllgfvvfCKCFSYRT  404
SLL +++ CK +  R+
Sbjct  512  SLLLYMLLCKYYKSRS  527


>emb|CBI34989.3| unnamed protein product [Vitis vinifera]
Length=549

Score =  159 bits (401),  Expect = 5e-43
Identities = 84/136 (62%), Positives = 106/136 (78%), Gaps = 2/136 (1%)
Frame = +3

Query  3    AAITEEKRLEVSQGVDFSTEDVKFSIFWLLPQYVLLGVSDIFTVVGMQEYFYSGVPVRMR  182
AA+ E+KRL +S  ++  +E V  SIFWLLPQY++LG++DIFTVVGMQE+FY  VP+RMR
Sbjct  392  AALVEKKRLSISSKLESQSETVPLSIFWLLPQYIILGIADIFTVVGMQEFFYGEVPIRMR  451

Query  183  TMGIALNTSVFGVGSFLSAILISVIENLTS--GEGNWFDDDMSKARLDKYYWLLAIssvv  356
TMGIAL +SVFGVGSF+SA LI +IE  TS  G   WF DDM +ARLDKYYWLLA+SS
Sbjct  452  TMGIALYSSVFGVGSFMSAFLIWLIEIFTSSGGRQGWFSDDMREARLDKYYWLLALSSTF  511

Query  357  sllgfvvfCKCFSYRT  404
SLL +++ CK +  R+
Sbjct  512  SLLLYMLLCKYYKSRS  527


Database: All non-redundant GenBank CDS translations+PDB+SwissProt+PIR+PRF
excluding environmental samples from WGS projects
Posted date:  Apr 23, 2012  4:44 PM
Number of letters in database: 6,150,218,869
Number of sequences in database:  17,919,084

Lambda      K        H
0.318    0.134    0.401
Gapped
Lambda      K        H
0.267   0.0410    0.140
Matrix: BLOSUM62
Gap Penalties: Existence: 11, Extension: 1
Number of Sequences: 17919084
Number of Hits to DB: 228184033
Number of extensions: 4553992
Number of successful extensions: 13217
Number of sequences better than 1e-10: 12
Number of HSP's better than 1e-10 without gapping: 0
Number of HSP's gapped: 13198
Number of HSP's successfully gapped: 12
Length of query: 503
Length of database: 6150218869
Length adjustment: 128
Effective length of query: 375
Effective length of database: 3856576117
Effective search space: 150406468563
Effective search space used: 150406468563
T: 12
A: 40
X1: 16 (7.3 bits)
X2: 38 (14.6 bits)
X3: 64 (24.7 bits)
S1: 41 (20.4 bits)
S2: 171 (70.5 bits)
ka-blk-alpha gapped: 1.9
ka-blk-alpha ungapped: 0.7916
ka-blk-alpha_v gapped: 42.6028
ka-blk-alpha_v ungapped: 4.96466
ka-blk-sigma gapped: 43.6362


<PRE>


A. Schaffer, Jinghui Zhang, Zheng Zhang, Webb Miller, and
David J. Lipman (1997), "Gapped BLAST and PSI-BLAST: a new
generation of protein database search programs", Nucleic
Acids Res. 25:3389-3402.


RID: UPDF0XVV01S


Database: All non-redundant GenBank CDS
translations+PDB+SwissProt+PIR+PRF excluding environmental samples
from WGS projects
17,919,084 sequences; 6,150,218,869 total letters

Query= TrVeIntZeamaGB1_9521

Length=495


<b>No significant similarity found.</b> For reasons why, <A HREF = "Blast.cgi?CMD=Web&PAGE_TYPE=BlastDocs&DOC_TYPE=FAQ"><b>click here</A>.</b><br><br>
Database: All non-redundant GenBank CDS translations+PDB+SwissProt+PIR+PRF
excluding environmental samples from WGS projects
Posted date:  Apr 23, 2012  4:44 PM
Number of letters in database: 6,150,218,869
Number of sequences in database:  17,919,084

Lambda      K        H
0.318    0.134    0.401
Gapped
Lambda      K        H
0.267   0.0410    0.140
Matrix: BLOSUM62
Gap Penalties: Existence: 11, Extension: 1
Number of Sequences: 17919084
Number of Hits to DB: 180021330
Number of extensions: 2986142
Number of successful extensions: 5972
Number of sequences better than 1e-10: 0
Number of HSP's better than 1e-10 without gapping: 0
Number of HSP's gapped: 5972
Number of HSP's successfully gapped: 0
Length of query: 495
Length of database: 6150218869
Length adjustment: 126
Effective length of query: 369
Effective length of database: 3892414285
Effective search space: 151804157115
Effective search space used: 151804157115
T: 12
A: 40
X1: 16 (7.3 bits)
X2: 38 (14.6 bits)
X3: 64 (24.7 bits)
S1: 41 (20.4 bits)
S2: 171 (70.5 bits)
ka-blk-alpha gapped: 1.9
ka-blk-alpha ungapped: 0.7916
ka-blk-alpha_v gapped: 42.6028
ka-blk-alpha_v ungapped: 4.96466
ka-blk-sigma gapped: 43.6362


<PRE>


A. Schaffer, Jinghui Zhang, Zheng Zhang, Webb Miller, and
David J. Lipman (1997), "Gapped BLAST and PSI-BLAST: a new
generation of protein database search programs", Nucleic
Acids Res. 25:3389-3402.


RID: UPDG7UEW01S


Database: All non-redundant GenBank CDS
translations+PDB+SwissProt+PIR+PRF excluding environmental samples
from WGS projects
17,919,084 sequences; 6,150,218,869 total letters

Query= TrVeIntZeamaGB1_9854

Length=485


<b>No significant similarity found.</b> For reasons why, <A HREF = "Blast.cgi?CMD=Web&PAGE_TYPE=BlastDocs&DOC_TYPE=FAQ"><b>click here</A>.</b><br><br>
Database: All non-redundant GenBank CDS translations+PDB+SwissProt+PIR+PRF
excluding environmental samples from WGS projects
Posted date:  Apr 23, 2012  4:44 PM
Number of letters in database: 6,150,218,869
Number of sequences in database:  17,919,084

Lambda      K        H
0.318    0.134    0.401
Gapped
Lambda      K        H
0.267   0.0410    0.140
Matrix: BLOSUM62
Gap Penalties: Existence: 11, Extension: 1
Number of Sequences: 17919084
Number of Hits to DB: 212431106
Number of extensions: 4031151
Number of successful extensions: 9662
Number of sequences better than 1e-10: 0
Number of HSP's better than 1e-10 without gapping: 0
Number of HSP's gapped: 9658
Number of HSP's successfully gapped: 0
Length of query: 485
Length of database: 6150218869
Length adjustment: 122
Effective length of query: 363
Effective length of database: 3964090621
Effective search space: 154599534219
Effective search space used: 154599534219
T: 12
A: 40
X1: 16 (7.3 bits)
X2: 38 (14.6 bits)
X3: 64 (24.7 bits)
S1: 41 (20.4 bits)
S2: 171 (70.5 bits)
ka-blk-alpha gapped: 1.9
ka-blk-alpha ungapped: 0.7916
ka-blk-alpha_v gapped: 42.6028
ka-blk-alpha_v ungapped: 4.96466
ka-blk-sigma gapped: 43.6362
