# Supplementary material for: Functional genomics of a generalist parasitic plant: Laser microdissection of host-parasite interface reveals host-specific patterns of parasite gene expression
Source: BMC Plant Biol. 2013 Jan 9;13:9. doi: 10.1186/1471-2229-13-9 (PMC3636017; doi:10.1186/1471-2229-13-9)
Supplement: Additional file 9 — Results from the InterProScan analysis of Z. mays grown T. versicolor unigenes listed in Additional file 6. [file 1471-2229-13-9-S9.xls]

## Sheet: Sheet1
InterProScan User Manual
Unigene ID	InterPro Accession Number (Stable)	Relationship (parent/child) Description	Type	Annotation Signatures
TrVeIntZeamaGB1_772	IPR005795	Major pollen allergen Lol pI	Family	PR00829 (PRINTS)
TrVeIntZeamaGB1_772	IPR005795	Major pollen allergen Lol pI	Family	GO:0005576
TrVeIntZeamaGB1_772	IPR005795	Major pollen allergen Lol pI	Family	GO:0019953
TrVeIntZeamaGB1_772	IPR007112	Expansin/pollen allergen, DPBB domain	Domain	PS50842 (PROFILE)
TrVeIntZeamaGB1_772	IPR007112	Expansin/pollen allergen, DPBB domain	Domain
TrVeIntZeamaGB1_772	IPR007117	Pollen allergen/expansin, C-terminal	Domain	G3DSA:2.60.40.760 (GENE3D)
TrVeIntZeamaGB1_772	IPR007117	Pollen allergen/expansin, C-terminal	Domain	PF01357 (PFAM)
TrVeIntZeamaGB1_772	IPR007117	Pollen allergen/expansin, C-terminal	Domain	PS50843 (PROFILE)
TrVeIntZeamaGB1_772	IPR007117	Pollen allergen/expansin, C-terminal	Domain	SSF49590 (SUPERFAMILY)
TrVeIntZeamaGB1_772	IPR007117	Pollen allergen/expansin, C-terminal	Domain
TrVeIntZeamaGB1_772	IPR007118	Expansin/Lol pI	Family	PR01225 (PRINTS)
TrVeIntZeamaGB1_772	IPR007118	Expansin/Lol pI	Family	GO:0005576
TrVeIntZeamaGB1_772	IPR009009	Barwin-related endoglucanase	Domain	PF03330 (PFAM)
TrVeIntZeamaGB1_772	IPR009009	Barwin-related endoglucanase	Domain	SSF50685 (SUPERFAMILY)
TrVeIntZeamaGB1_772	IPR009009	Barwin-related endoglucanase	Domain
TrVeIntZeamaGB1_772	IPR014733	Barwin-like endoglucanase	Domain	G3DSA:2.40.40.10 (GENE3D)
TrVeIntZeamaGB1_772	IPR014733	Barwin-like endoglucanase	Domain
TrVeIntZeamaGB1_772	noIPR	unintegrated	unintegrated	SignalP-NN(euk) (SIGNALP)
TrVeIntZeamaGB1_772	noIPR	unintegrated	unintegrated
TrVeIntZeamaGB1_1122	IPR002902	Gnk2-homologous domain	Domain	PF01657 (PFAM)
TrVeIntZeamaGB1_1122	IPR002902	Gnk2-homologous domain	Domain	PS51473 (PROFILE)
TrVeIntZeamaGB1_1122	IPR002902	Gnk2-homologous domain	Domain
TrVeIntZeamaGB1_1122	noIPR	unintegrated	unintegrated	PTHR11795 (PANTHER)
TrVeIntZeamaGB1_1122	noIPR	unintegrated	unintegrated	PTHR11795:SF83 (PANTHER)
TrVeIntZeamaGB1_1122	noIPR	unintegrated	unintegrated	seg (SEG)
TrVeIntZeamaGB1_1122	noIPR	unintegrated	unintegrated	SignalP-NN(euk) (SIGNALP)
TrVeIntZeamaGB1_1122	noIPR	unintegrated	unintegrated
TrVeIntZeamaGB1_1258	IPR003689	Zinc/iron permease	Family	PF02535 (PFAM)
TrVeIntZeamaGB1_1258	IPR003689	Zinc/iron permease	Family	GO:0016020
TrVeIntZeamaGB1_1258	IPR003689	Zinc/iron permease	Family	GO:0030001
TrVeIntZeamaGB1_1258	IPR003689	Zinc/iron permease	Family	GO:0046873
TrVeIntZeamaGB1_1258	IPR003689	Zinc/iron permease	Family	GO:0055085
TrVeIntZeamaGB1_1258	IPR004698	Zinc/iron permease, fungal/plant	Family	TIGR00820 (TIGRFAMs)
TrVeIntZeamaGB1_1258	IPR004698	Zinc/iron permease, fungal/plant	Family	GO:0005385
TrVeIntZeamaGB1_1258	IPR004698	Zinc/iron permease, fungal/plant	Family	GO:0016021
TrVeIntZeamaGB1_1258	IPR004698	Zinc/iron permease, fungal/plant	Family	GO:0071577
TrVeIntZeamaGB1_1258	noIPR	unintegrated	unintegrated	PTHR11040 (PANTHER)
TrVeIntZeamaGB1_1258	noIPR	unintegrated	unintegrated	PTHR11040:SF1 (PANTHER)
TrVeIntZeamaGB1_1258	noIPR	unintegrated	unintegrated	seg (SEG)
TrVeIntZeamaGB1_1258	noIPR	unintegrated	unintegrated	SignalP-NN(euk) (SIGNALP)
TrVeIntZeamaGB1_1258	noIPR	unintegrated	unintegrated	tmhmm (TMHMM)
TrVeIntZeamaGB1_1258	noIPR	unintegrated	unintegrated
TrVeIntZeamaGB1_4716	noIPR	unintegrated	unintegrated	tmhmm (TMHMM)
TrVeIntZeamaGB1_4716	noIPR	unintegrated	unintegrated
TrVeIntZeamaGB1_5467	noIPR	unintegrated	unintegrated	seg (SEG)
TrVeIntZeamaGB1_5467	noIPR	unintegrated	unintegrated	SignalP-NN(euk) (SIGNALP)
TrVeIntZeamaGB1_5467	noIPR	unintegrated	unintegrated	tmhmm (TMHMM)
TrVeIntZeamaGB1_5467	noIPR	unintegrated	unintegrated
TrVeIntZeamaGB1_5684	noIPR	unintegrated	unintegrated	seg (SEG)
TrVeIntZeamaGB1_5684	noIPR	unintegrated	unintegrated
TrVeIntZeamaGB1_6408	noIPR	unintegrated	unintegrated	seg (SEG)
TrVeIntZeamaGB1_6408	noIPR	unintegrated	unintegrated
TrVeIntZeamaGB1_6864	IPR002902	Gnk2-homologous domain	Domain	PF01657 (PFAM)
TrVeIntZeamaGB1_6864	IPR002902	Gnk2-homologous domain	Domain	PS51473 (PROFILE)
TrVeIntZeamaGB1_6864	IPR002902	Gnk2-homologous domain	Domain
TrVeIntZeamaGB1_6864	noIPR	unintegrated	unintegrated	PTHR11795 (PANTHER)
TrVeIntZeamaGB1_6864	noIPR	unintegrated	unintegrated	PTHR11795:SF83 (PANTHER)
TrVeIntZeamaGB1_6864	noIPR	unintegrated	unintegrated
TrVeIntZeamaGB1_7395	IPR001283	Allergen V5/Tpx-1-related	Family	PR00837 (PRINTS)
TrVeIntZeamaGB1_7395	IPR001283	Allergen V5/Tpx-1-related	Family	PTHR10334 (PANTHER)
TrVeIntZeamaGB1_7395	IPR001283	Allergen V5/Tpx-1-related	Family	SM00198 (SMART)
TrVeIntZeamaGB1_7395	IPR001283	Allergen V5/Tpx-1-related	Family
TrVeIntZeamaGB1_7395	IPR014044	CAP domain	Domain	G3DSA:3.40.33.10 (GENE3D)
TrVeIntZeamaGB1_7395	IPR014044	CAP domain	Domain	PF00188 (PFAM)
TrVeIntZeamaGB1_7395	IPR014044	CAP domain	Domain	SSF55797 (SUPERFAMILY)
TrVeIntZeamaGB1_7395	IPR014044	CAP domain	Domain
TrVeIntZeamaGB1_7395	IPR018244	Allergen V5/Tpx-1-related, conserved site	Conserved_site	PS01009 (PROSITE)
TrVeIntZeamaGB1_7395	IPR018244	Allergen V5/Tpx-1-related, conserved site	Conserved_site	PS01010 (PROSITE)
TrVeIntZeamaGB1_7395	IPR018244	Allergen V5/Tpx-1-related, conserved site	Conserved_site	GO:0005576
TrVeIntZeamaGB1_7395	noIPR	unintegrated	unintegrated	PTHR10334:SF7 (PANTHER)
TrVeIntZeamaGB1_7395	noIPR	unintegrated	unintegrated	SignalP-NN(euk) (SIGNALP)
TrVeIntZeamaGB1_7395	noIPR	unintegrated	unintegrated
TrVeIntZeamaGB1_7624	noIPR	unintegrated	unintegrated	coil (COIL)
TrVeIntZeamaGB1_7624	noIPR	unintegrated	unintegrated	seg (SEG)
TrVeIntZeamaGB1_7624	noIPR	unintegrated	unintegrated
TrVeIntZeamaGB1_7730	IPR000316	Plant EC metallothionein-like protein, family 15	Family	PR00877 (PRINTS)
TrVeIntZeamaGB1_7730	IPR000316	Plant EC metallothionein-like protein, family 15	Family	PF02068 (PFAM)
TrVeIntZeamaGB1_7730	IPR000316	Plant EC metallothionein-like protein, family 15	Family	GO:0008270
TrVeIntZeamaGB1_7730	noIPR	unintegrated	unintegrated	seg (SEG)
TrVeIntZeamaGB1_7730	noIPR	unintegrated	unintegrated
TrVeIntZeamaGB1_7820	IPR000916	Bet v I domain	Domain	PF00407 (PFAM)
TrVeIntZeamaGB1_7820	IPR000916	Bet v I domain	Domain	GO:0006952
TrVeIntZeamaGB1_7820	IPR000916	Bet v I domain	Domain	GO:0009607
TrVeIntZeamaGB1_7820	IPR023393	START-like domain	Domain	G3DSA:3.30.530.20 (GENE3D)
TrVeIntZeamaGB1_7820	IPR023393	START-like domain	Domain
TrVeIntZeamaGB1_7820	IPR024948	Major latex protein domain	Domain	SM01037 (SMART)
TrVeIntZeamaGB1_7820	IPR024948	Major latex protein domain	Domain
TrVeIntZeamaGB1_7820	IPR024949	Bet v I type allergen	Family	PR00634 (PRINTS)
TrVeIntZeamaGB1_7820	IPR024949	Bet v I type allergen	Family	PS00451 (PROSITE)
TrVeIntZeamaGB1_7820	IPR024949	Bet v I type allergen	Family
TrVeIntZeamaGB1_7820	noIPR	unintegrated	unintegrated	SSF55961 (SUPERFAMILY)
TrVeIntZeamaGB1_7820	noIPR	unintegrated	unintegrated
TrVeIntZeamaGB1_8348	noIPR	unintegrated	unintegrated	SignalP-NN(euk) (SIGNALP)
TrVeIntZeamaGB1_8348	noIPR	unintegrated	unintegrated
TrVeIntZeamaGB1_9225	IPR016196	Major facilitator superfamily domain, general substrate transporter	Domain	SSF103473 (SUPERFAMILY)
TrVeIntZeamaGB1_9225	IPR016196	Major facilitator superfamily domain, general substrate transporter	Domain
TrVeIntZeamaGB1_9225	noIPR	unintegrated	unintegrated	PTHR11654 (PANTHER)
TrVeIntZeamaGB1_9225	noIPR	unintegrated	unintegrated	PTHR11654:SF37 (PANTHER)
TrVeIntZeamaGB1_9225	noIPR	unintegrated	unintegrated	seg (SEG)
TrVeIntZeamaGB1_9225	noIPR	unintegrated	unintegrated	SignalP-NN(euk) (SIGNALP)
TrVeIntZeamaGB1_9225	noIPR	unintegrated	unintegrated	tmhmm (TMHMM)
TrVeIntZeamaGB1_9225	noIPR	unintegrated	unintegrated
TrVeIntZeamaGB1_9521	noIPR	unintegrated	unintegrated	seg (SEG)
TrVeIntZeamaGB1_9521	noIPR	unintegrated	unintegrated
TrVeIntZeamaGB1_10358	noIPR	unintegrated	unintegrated	seg (SEG)
TrVeIntZeamaGB1_10358	noIPR	unintegrated	unintegrated
TrVeIntZeamaGB1_10508	IPR018930	Late embryogenesis abundant protein, LEA-18	Family	PF10714 (PFAM)
TrVeIntZeamaGB1_10508	IPR018930	Late embryogenesis abundant protein, LEA-18	Family
TrVeIntZeamaGB1_10547	noIPR	unintegrated	unintegrated	PF12734 (PFAM)
TrVeIntZeamaGB1_10547	noIPR	unintegrated	unintegrated	seg (SEG)
TrVeIntZeamaGB1_10547	noIPR	unintegrated	unintegrated
TrVeIntZeamaGB1_10892	noIPR	unintegrated	unintegrated	seg (SEG)
TrVeIntZeamaGB1_10892	noIPR	unintegrated	unintegrated
TrVeIntZeamaGB1_11012	noIPR	unintegrated	unintegrated	seg (SEG)
TrVeIntZeamaGB1_11012	noIPR	unintegrated	unintegrated	SignalP-NN(euk) (SIGNALP)
TrVeIntZeamaGB1_11012	noIPR	unintegrated	unintegrated
TrVeIntZeamaGB1_11517	noIPR	unintegrated	unintegrated	seg (SEG)
TrVeIntZeamaGB1_11517	noIPR	unintegrated	unintegrated
TrVeIntZeamaGB1_11956	noIPR	unintegrated	unintegrated	PTHR12435 (PANTHER)
TrVeIntZeamaGB1_11956	noIPR	unintegrated	unintegrated	seg (SEG)
TrVeIntZeamaGB1_11956	noIPR	unintegrated	unintegrated
TrVeIntZeamaGB1_12610	noIPR	unintegrated	unintegrated	seg (SEG)
TrVeIntZeamaGB1_12610	noIPR	unintegrated	unintegrated
TrVeIntZeamaGB1_12720	IPR000612	Proteolipid membrane potential modulator	Family	PTHR21659 (PANTHER)
TrVeIntZeamaGB1_12720	IPR000612	Proteolipid membrane potential modulator	Family	PF01679 (PFAM)
TrVeIntZeamaGB1_12720	IPR000612	Proteolipid membrane potential modulator	Family	PS01309 (PROSITE)
TrVeIntZeamaGB1_12720	IPR000612	Proteolipid membrane potential modulator	Family	GO:0016021
TrVeIntZeamaGB1_12720	noIPR	unintegrated	unintegrated	SignalP-NN(euk) (SIGNALP)
TrVeIntZeamaGB1_12720	noIPR	unintegrated	unintegrated	tmhmm (TMHMM)
TrVeIntZeamaGB1_12720	noIPR	unintegrated	unintegrated
