# Supplementary material for: Functional genomics of a generalist parasitic plant: Laser microdissection of host-parasite interface reveals host-specific patterns of parasite gene expression
Source: BMC Plant Biol. 2013 Jan 9;13:9. doi: 10.1186/1471-2229-13-9 (PMC3636017; doi:10.1186/1471-2229-13-9)
Supplement: Additional file 10 — Results from the InterProScan analysis of M. truncatula grown T. versicolor unigenes listed in Additional file 6. [file 1471-2229-13-9-S10.xls]

## Sheet: Sheet1
InterProScan User Manual
Unigene ID	InterPro Accession Number (Stable)	Relationship (parent/child) Description	Type	Annotation Signatures
TrVeIntMedtrGB1_6	IPR003689	Zinc/iron permease	Family	PF02535 (PFAM)
TrVeIntMedtrGB1_6	IPR003689	Zinc/iron permease	Family	GO:0016020
TrVeIntMedtrGB1_6	IPR003689	Zinc/iron permease	Family	GO:0030001
TrVeIntMedtrGB1_6	IPR003689	Zinc/iron permease	Family	GO:0046873
TrVeIntMedtrGB1_6	IPR003689	Zinc/iron permease	Family	GO:0055085
TrVeIntMedtrGB1_6	IPR004698	Zinc/iron permease, fungal/plant	Family	TIGR00820 (TIGRFAMs)
TrVeIntMedtrGB1_6	IPR004698	Zinc/iron permease, fungal/plant	Family	GO:0005385
TrVeIntMedtrGB1_6	IPR004698	Zinc/iron permease, fungal/plant	Family	GO:0016021
TrVeIntMedtrGB1_6	IPR004698	Zinc/iron permease, fungal/plant	Family	GO:0071577
TrVeIntMedtrGB1_6	noIPR	unintegrated	unintegrated	PTHR11040 (PANTHER)
TrVeIntMedtrGB1_6	noIPR	unintegrated	unintegrated	PTHR11040:SF1 (PANTHER)
TrVeIntMedtrGB1_6	noIPR	unintegrated	unintegrated	seg (SEG)
TrVeIntMedtrGB1_6	noIPR	unintegrated	unintegrated	tmhmm (TMHMM)
TrVeIntMedtrGB1_6	noIPR	unintegrated	unintegrated
TrVeIntMedtrGB1_84	IPR002173	Carbohydrate/puine kinase, PfkB, conserved site	Conserved_site	PS00584 (PROSITE)
TrVeIntMedtrGB1_84	IPR002173	Carbohydrate/puine kinase, PfkB, conserved site	Conserved_site
TrVeIntMedtrGB1_84	IPR011611	Carbohydrate/purine kinase	Domain	PF00294 (PFAM)
TrVeIntMedtrGB1_84	IPR011611	Carbohydrate/purine kinase	Domain
TrVeIntMedtrGB1_84	noIPR	unintegrated	unintegrated	G3DSA:3.40.1190.20 (GENE3D)
TrVeIntMedtrGB1_84	noIPR	unintegrated	unintegrated	PTHR10584 (PANTHER)
TrVeIntMedtrGB1_84	noIPR	unintegrated	unintegrated	PTHR10584:SF34 (PANTHER)
TrVeIntMedtrGB1_84	noIPR	unintegrated	unintegrated	SSF53613 (SUPERFAMILY)
TrVeIntMedtrGB1_84	noIPR	unintegrated	unintegrated
TrVeIntMedtrGB1_107	noIPR	unintegrated	unintegrated	seg (SEG)
TrVeIntMedtrGB1_107	noIPR	unintegrated	unintegrated
TrVeIntMedtrGB1_147	IPR000425	Major intrinsic protein	Family	PR00783 (PRINTS)
TrVeIntMedtrGB1_147	IPR000425	Major intrinsic protein	Family	PTHR19139 (PANTHER)
TrVeIntMedtrGB1_147	IPR000425	Major intrinsic protein	Family	PF00230 (PFAM)
TrVeIntMedtrGB1_147	IPR000425	Major intrinsic protein	Family	GO:0005215
TrVeIntMedtrGB1_147	IPR000425	Major intrinsic protein	Family	GO:0006810
TrVeIntMedtrGB1_147	IPR000425	Major intrinsic protein	Family	GO:0016020
TrVeIntMedtrGB1_147	IPR012269	Aquaporin	Family	TIGR00861 (TIGRFAMs)
TrVeIntMedtrGB1_147	IPR012269	Aquaporin	Family	GO:0005215
TrVeIntMedtrGB1_147	IPR012269	Aquaporin	Family	GO:0006810
TrVeIntMedtrGB1_147	IPR012269	Aquaporin	Family	GO:0006833
TrVeIntMedtrGB1_147	IPR012269	Aquaporin	Family	GO:0016021
TrVeIntMedtrGB1_147	IPR012269	Aquaporin	Family	GO:0055085
TrVeIntMedtrGB1_147	IPR022357	Major intrinsic protein, conserved site	Conserved_site	PS00221 (PROSITE)
TrVeIntMedtrGB1_147	IPR022357	Major intrinsic protein, conserved site	Conserved_site	GO:0005215
TrVeIntMedtrGB1_147	IPR022357	Major intrinsic protein, conserved site	Conserved_site	GO:0006810
TrVeIntMedtrGB1_147	IPR022357	Major intrinsic protein, conserved site	Conserved_site	GO:0016020
TrVeIntMedtrGB1_147	IPR023271	Aquaporin-like	Domain	G3DSA:1.20.1080.10 (GENE3D)
TrVeIntMedtrGB1_147	IPR023271	Aquaporin-like	Domain	SSF81338 (SUPERFAMILY)
TrVeIntMedtrGB1_147	IPR023271	Aquaporin-like	Domain
TrVeIntMedtrGB1_147	noIPR	unintegrated	unintegrated	PTHR19139:SF27 (PANTHER)
TrVeIntMedtrGB1_147	noIPR	unintegrated	unintegrated	SignalP-NN(euk) (SIGNALP)
TrVeIntMedtrGB1_147	noIPR	unintegrated	unintegrated	tmhmm (TMHMM)
TrVeIntMedtrGB1_147	noIPR	unintegrated	unintegrated
TrVeIntMedtrGB1_331	IPR000916	Bet v I domain	Domain	PF00407 (PFAM)
TrVeIntMedtrGB1_331	IPR000916	Bet v I domain	Domain	GO:0006952
TrVeIntMedtrGB1_331	IPR000916	Bet v I domain	Domain	GO:0009607
TrVeIntMedtrGB1_331	IPR023393	START-like domain	Domain	G3DSA:3.30.530.20 (GENE3D)
TrVeIntMedtrGB1_331	IPR023393	START-like domain	Domain
TrVeIntMedtrGB1_331	IPR024949	Bet v I type allergen	Family	PR00634 (PRINTS)
TrVeIntMedtrGB1_331	IPR024949	Bet v I type allergen	Family	PS00451 (PROSITE)
TrVeIntMedtrGB1_331	IPR024949	Bet v I type allergen	Family
TrVeIntMedtrGB1_331	noIPR	unintegrated	unintegrated	SSF55961 (SUPERFAMILY)
TrVeIntMedtrGB1_331	noIPR	unintegrated	unintegrated
TrVeIntMedtrGB1_337	noIPR	unintegrated	unintegrated	tmhmm (TMHMM)
TrVeIntMedtrGB1_337	noIPR	unintegrated	unintegrated
TrVeIntMedtrGB1_376	IPR001077	O-methyltransferase, family 2	Domain	PF00891 (PFAM)
TrVeIntMedtrGB1_376	IPR001077	O-methyltransferase, family 2	Domain	GO:0008171
TrVeIntMedtrGB1_376	IPR011991	Winged helix-turn-helix transcription repressor DNA-binding	Domain	G3DSA:1.10.10.10 (GENE3D)
TrVeIntMedtrGB1_376	IPR011991	Winged helix-turn-helix transcription repressor DNA-binding	Domain
TrVeIntMedtrGB1_376	noIPR	unintegrated	unintegrated	G3DSA:3.40.50.150 (GENE3D)
TrVeIntMedtrGB1_376	noIPR	unintegrated	unintegrated	PTHR11746 (PANTHER)
TrVeIntMedtrGB1_376	noIPR	unintegrated	unintegrated	PTHR11746:SF53 (PANTHER)
TrVeIntMedtrGB1_376	noIPR	unintegrated	unintegrated	SignalP-NN(euk) (SIGNALP)
TrVeIntMedtrGB1_376	noIPR	unintegrated	unintegrated	SSF53335 (SUPERFAMILY)
TrVeIntMedtrGB1_376	noIPR	unintegrated	unintegrated
TrVeIntMedtrGB1_416	IPR002902	Gnk2-homologous domain	Domain	PF01657 (PFAM)
TrVeIntMedtrGB1_416	IPR002902	Gnk2-homologous domain	Domain	PS51473 (PROFILE)
TrVeIntMedtrGB1_416	IPR002902	Gnk2-homologous domain	Domain
TrVeIntMedtrGB1_416	noIPR	unintegrated	unintegrated	PTHR11795 (PANTHER)
TrVeIntMedtrGB1_416	noIPR	unintegrated	unintegrated	PTHR11795:SF83 (PANTHER)
TrVeIntMedtrGB1_416	noIPR	unintegrated	unintegrated	SignalP-NN(euk) (SIGNALP)
TrVeIntMedtrGB1_416	noIPR	unintegrated	unintegrated	tmhmm (TMHMM)
TrVeIntMedtrGB1_416	noIPR	unintegrated	unintegrated
TrVeIntMedtrGB1_646	IPR004314	Domain of unknown function DUF239	Domain	PF03080 (PFAM)
TrVeIntMedtrGB1_646	IPR004314	Domain of unknown function DUF239	Domain
TrVeIntMedtrGB1_646	IPR025521	Domain of unknown function DUF4409	Domain	PF14365 (PFAM)
TrVeIntMedtrGB1_646	IPR025521	Domain of unknown function DUF4409	Domain
TrVeIntMedtrGB1_646	noIPR	unintegrated	unintegrated	seg (SEG)
TrVeIntMedtrGB1_646	noIPR	unintegrated	unintegrated
TrVeIntMedtrGB1_1010	IPR002902	Gnk2-homologous domain	Domain	PF01657 (PFAM)
TrVeIntMedtrGB1_1010	IPR002902	Gnk2-homologous domain	Domain	PS51473 (PROFILE)
TrVeIntMedtrGB1_1010	IPR002902	Gnk2-homologous domain	Domain
TrVeIntMedtrGB1_1010	noIPR	unintegrated	unintegrated	PTHR11795 (PANTHER)
TrVeIntMedtrGB1_1010	noIPR	unintegrated	unintegrated	PTHR11795:SF83 (PANTHER)
TrVeIntMedtrGB1_1010	noIPR	unintegrated	unintegrated
TrVeIntMedtrGB1_1041	IPR012317	Poly(ADP-ribose) polymerase, catalytic domain	Domain	PS51059 (PROFILE)
TrVeIntMedtrGB1_1041	IPR012317	Poly(ADP-ribose) polymerase, catalytic domain	Domain	GO:0003950
TrVeIntMedtrGB1_1041	IPR022003	RST domain of plant C-terminal	Domain	PF12174 (PFAM)
TrVeIntMedtrGB1_1041	IPR022003	RST domain of plant C-terminal	Domain
TrVeIntMedtrGB1_1041	noIPR	unintegrated	unintegrated	PTHR14453 (PANTHER)
TrVeIntMedtrGB1_1041	noIPR	unintegrated	unintegrated	PTHR14453:SF5 (PANTHER)
TrVeIntMedtrGB1_1041	noIPR	unintegrated	unintegrated	seg (SEG)
TrVeIntMedtrGB1_1041	noIPR	unintegrated	unintegrated	SSF56399 (SUPERFAMILY)
TrVeIntMedtrGB1_1041	noIPR	unintegrated	unintegrated
TrVeIntMedtrGB1_1307	noIPR	unintegrated	unintegrated	SignalP-NN(euk) (SIGNALP)
TrVeIntMedtrGB1_1307	noIPR	unintegrated	unintegrated
TrVeIntMedtrGB1_1550	IPR006459	Uncharacterised protein family UPF0497, trans-membrane plant subgroup	Family	TIGR01569 (TIGRFAMs)
TrVeIntMedtrGB1_1550	IPR006459	Uncharacterised protein family UPF0497, trans-membrane plant subgroup	Family
TrVeIntMedtrGB1_1550	IPR006702	Uncharacterised protein family UPF0497, trans-membrane plant	Family	PF04535 (PFAM)
TrVeIntMedtrGB1_1550	IPR006702	Uncharacterised protein family UPF0497, trans-membrane plant	Family
TrVeIntMedtrGB1_1550	noIPR	unintegrated	unintegrated	PTHR11615 (PANTHER)
TrVeIntMedtrGB1_1550	noIPR	unintegrated	unintegrated	PTHR11615:SF45 (PANTHER)
TrVeIntMedtrGB1_1550	noIPR	unintegrated	unintegrated	seg (SEG)
TrVeIntMedtrGB1_1550	noIPR	unintegrated	unintegrated	SignalP-NN(euk) (SIGNALP)
TrVeIntMedtrGB1_1550	noIPR	unintegrated	unintegrated	tmhmm (TMHMM)
TrVeIntMedtrGB1_1550	noIPR	unintegrated	unintegrated
TrVeIntMedtrGB1_2050	IPR004265	Plant disease resistance response protein	Family	PF03018 (PFAM)
TrVeIntMedtrGB1_2050	IPR004265	Plant disease resistance response protein	Family
TrVeIntMedtrGB1_2050	noIPR	unintegrated	unintegrated	PTHR21495 (PANTHER)
TrVeIntMedtrGB1_2050	noIPR	unintegrated	unintegrated	seg (SEG)
TrVeIntMedtrGB1_2050	noIPR	unintegrated	unintegrated	SignalP-NN(euk) (SIGNALP)
TrVeIntMedtrGB1_2050	noIPR	unintegrated	unintegrated
TrVeIntMedtrGB1_2255	IPR000916	Bet v I domain	Domain	PF00407 (PFAM)
TrVeIntMedtrGB1_2255	IPR000916	Bet v I domain	Domain	GO:0006952
TrVeIntMedtrGB1_2255	IPR000916	Bet v I domain	Domain	GO:0009607
TrVeIntMedtrGB1_2255	IPR023393	START-like domain	Domain	G3DSA:3.30.530.20 (GENE3D)
TrVeIntMedtrGB1_2255	IPR023393	START-like domain	Domain
TrVeIntMedtrGB1_2255	IPR024949	Bet v I type allergen	Family	PR00634 (PRINTS)
TrVeIntMedtrGB1_2255	IPR024949	Bet v I type allergen	Family	PS00451 (PROSITE)
TrVeIntMedtrGB1_2255	IPR024949	Bet v I type allergen	Family
TrVeIntMedtrGB1_2255	noIPR	unintegrated	unintegrated	SSF55961 (SUPERFAMILY)
TrVeIntMedtrGB1_2255	noIPR	unintegrated	unintegrated
TrVeIntMedtrGB1_3020	IPR000114	Ribosomal protein L16	Family	PR00060 (PRINTS)
TrVeIntMedtrGB1_3020	IPR000114	Ribosomal protein L16	Family	PTHR12220 (PANTHER)
TrVeIntMedtrGB1_3020	IPR000114	Ribosomal protein L16	Family	TIGR01164 (TIGRFAMs)
TrVeIntMedtrGB1_3020	IPR000114	Ribosomal protein L16	Family	GO:0003735
TrVeIntMedtrGB1_3020	IPR000114	Ribosomal protein L16	Family	GO:0006412
TrVeIntMedtrGB1_3020	IPR000114	Ribosomal protein L16	Family	GO:0019843
TrVeIntMedtrGB1_3020	IPR016180	Ribosomal protein L10e/L16	Domain	PF00252 (PFAM)
TrVeIntMedtrGB1_3020	IPR016180	Ribosomal protein L10e/L16	Domain	SSF54686 (SUPERFAMILY)
TrVeIntMedtrGB1_3020	IPR016180	Ribosomal protein L10e/L16	Domain	GO:0003735
TrVeIntMedtrGB1_3020	IPR016180	Ribosomal protein L10e/L16	Domain	GO:0005840
TrVeIntMedtrGB1_3020	IPR016180	Ribosomal protein L10e/L16	Domain	GO:0006412
TrVeIntMedtrGB1_3020	IPR020798	Ribosomal protein L16, conserved site	Conserved_site	PS00586 (PROSITE)
TrVeIntMedtrGB1_3020	IPR020798	Ribosomal protein L16, conserved site	Conserved_site	PS00701 (PROSITE)
TrVeIntMedtrGB1_3020	IPR020798	Ribosomal protein L16, conserved site	Conserved_site	GO:0003735
TrVeIntMedtrGB1_3020	IPR020798	Ribosomal protein L16, conserved site	Conserved_site	GO:0005622
TrVeIntMedtrGB1_3020	IPR020798	Ribosomal protein L16, conserved site	Conserved_site	GO:0005840
TrVeIntMedtrGB1_3020	IPR020798	Ribosomal protein L16, conserved site	Conserved_site	GO:0006412
TrVeIntMedtrGB1_3020	noIPR	unintegrated	unintegrated	PTHR12220:SF17 (PANTHER)
TrVeIntMedtrGB1_3020	noIPR	unintegrated	unintegrated
TrVeIntMedtrGB1_3129	noIPR	unintegrated	unintegrated	coil (COIL)
TrVeIntMedtrGB1_3129	noIPR	unintegrated	unintegrated
TrVeIntMedtrGB1_4028	noIPR	unintegrated	unintegrated	seg (SEG)
TrVeIntMedtrGB1_4028	noIPR	unintegrated	unintegrated
TrVeIntMedtrGB1_4555	IPR001611	Leucine-rich repeat	Repeat	PF00560 (PFAM)
TrVeIntMedtrGB1_4555	IPR001611	Leucine-rich repeat	Repeat	GO:0005515
TrVeIntMedtrGB1_4555	noIPR	unintegrated	unintegrated	G3DSA:3.80.10.10 (GENE3D)
TrVeIntMedtrGB1_4555	noIPR	unintegrated	unintegrated	PTHR24420 (PANTHER)
TrVeIntMedtrGB1_4555	noIPR	unintegrated	unintegrated	PTHR24420:SF473 (PANTHER)
TrVeIntMedtrGB1_4555	noIPR	unintegrated	unintegrated	seg (SEG)
TrVeIntMedtrGB1_4555	noIPR	unintegrated	unintegrated	tmhmm (TMHMM)
TrVeIntMedtrGB1_4555	noIPR	unintegrated	unintegrated	SSF52058 (SUPERFAMILY)
TrVeIntMedtrGB1_4555	noIPR	unintegrated	unintegrated
TrVeIntMedtrGB1_4931	IPR003245	Plastocyanin-like	Domain	PD003122 (PRODOM)
TrVeIntMedtrGB1_4931	IPR003245	Plastocyanin-like	Domain	PF02298 (PFAM)
TrVeIntMedtrGB1_4931	IPR003245	Plastocyanin-like	Domain	PS51485 (PROFILE)
TrVeIntMedtrGB1_4931	IPR003245	Plastocyanin-like	Domain	GO:0005507
TrVeIntMedtrGB1_4931	IPR003245	Plastocyanin-like	Domain	GO:0009055
TrVeIntMedtrGB1_4931	IPR008972	Cupredoxin	Domain	G3DSA:2.60.40.420 (GENE3D)
TrVeIntMedtrGB1_4931	IPR008972	Cupredoxin	Domain	SSF49503 (SUPERFAMILY)
TrVeIntMedtrGB1_4931	IPR008972	Cupredoxin	Domain
TrVeIntMedtrGB1_4931	noIPR	unintegrated	unintegrated	SignalP-NN(euk) (SIGNALP)
TrVeIntMedtrGB1_4931	noIPR	unintegrated	unintegrated	tmhmm (TMHMM)
TrVeIntMedtrGB1_4931	noIPR	unintegrated	unintegrated
TrVeIntMedtrGB1_5067	IPR003245	Plastocyanin-like	Domain	PD003122 (PRODOM)
TrVeIntMedtrGB1_5067	IPR003245	Plastocyanin-like	Domain	PF02298 (PFAM)
TrVeIntMedtrGB1_5067	IPR003245	Plastocyanin-like	Domain	PS51485 (PROFILE)
TrVeIntMedtrGB1_5067	IPR003245	Plastocyanin-like	Domain	GO:0005507
TrVeIntMedtrGB1_5067	IPR003245	Plastocyanin-like	Domain	GO:0009055
TrVeIntMedtrGB1_5067	IPR008972	Cupredoxin	Domain	G3DSA:2.60.40.420 (GENE3D)
TrVeIntMedtrGB1_5067	IPR008972	Cupredoxin	Domain	SSF49503 (SUPERFAMILY)
TrVeIntMedtrGB1_5067	IPR008972	Cupredoxin	Domain
TrVeIntMedtrGB1_5067	noIPR	unintegrated	unintegrated	seg (SEG)
TrVeIntMedtrGB1_5067	noIPR	unintegrated	unintegrated	SignalP-NN(euk) (SIGNALP)
TrVeIntMedtrGB1_5067	noIPR	unintegrated	unintegrated	tmhmm (TMHMM)
TrVeIntMedtrGB1_5067	noIPR	unintegrated	unintegrated
TrVeIntMedtrGB1_5537	IPR001283	Allergen V5/Tpx-1-related	Family	PR00837 (PRINTS)
TrVeIntMedtrGB1_5537	IPR001283	Allergen V5/Tpx-1-related	Family	PTHR10334 (PANTHER)
TrVeIntMedtrGB1_5537	IPR001283	Allergen V5/Tpx-1-related	Family	SM00198 (SMART)
TrVeIntMedtrGB1_5537	IPR001283	Allergen V5/Tpx-1-related	Family
TrVeIntMedtrGB1_5537	IPR014044	CAP domain	Domain	G3DSA:3.40.33.10 (GENE3D)
TrVeIntMedtrGB1_5537	IPR014044	CAP domain	Domain	PF00188 (PFAM)
TrVeIntMedtrGB1_5537	IPR014044	CAP domain	Domain	SSF55797 (SUPERFAMILY)
TrVeIntMedtrGB1_5537	IPR014044	CAP domain	Domain
TrVeIntMedtrGB1_5537	IPR018244	Allergen V5/Tpx-1-related, conserved site	Conserved_site	PS01009 (PROSITE)
TrVeIntMedtrGB1_5537	IPR018244	Allergen V5/Tpx-1-related, conserved site	Conserved_site	PS01010 (PROSITE)
TrVeIntMedtrGB1_5537	IPR018244	Allergen V5/Tpx-1-related, conserved site	Conserved_site	GO:0005576
TrVeIntMedtrGB1_5544	IPR001087	Lipase, GDSL	Domain	PF00657 (PFAM)
TrVeIntMedtrGB1_5544	IPR001087	Lipase, GDSL	Domain	GO:0006629
TrVeIntMedtrGB1_5544	noIPR	unintegrated	unintegrated	PTHR22835 (PANTHER)
TrVeIntMedtrGB1_5544	noIPR	unintegrated	unintegrated	PTHR22835:SF39 (PANTHER)
TrVeIntMedtrGB1_5544	noIPR	unintegrated	unintegrated
TrVeIntMedtrGB1_5779	noIPR	unintegrated	unintegrated	PTHR24420 (PANTHER)
TrVeIntMedtrGB1_5779	noIPR	unintegrated	unintegrated	PTHR24420:SF444 (PANTHER)
TrVeIntMedtrGB1_5779	noIPR	unintegrated	unintegrated
TrVeIntMedtrGB1_5876	noIPR	unintegrated	unintegrated	seg (SEG)
TrVeIntMedtrGB1_5876	noIPR	unintegrated	unintegrated	SignalP-NN(euk) (SIGNALP)
TrVeIntMedtrGB1_5876	noIPR	unintegrated	unintegrated
TrVeIntMedtrGB1_5883	IPR004265	Plant disease resistance response protein	Family	PF03018 (PFAM)
TrVeIntMedtrGB1_5883	IPR004265	Plant disease resistance response protein	Family
TrVeIntMedtrGB1_5883	noIPR	unintegrated	unintegrated	PTHR21495 (PANTHER)
TrVeIntMedtrGB1_5883	noIPR	unintegrated	unintegrated	PTHR21495:SF5 (PANTHER)
TrVeIntMedtrGB1_5883	noIPR	unintegrated	unintegrated	seg (SEG)
TrVeIntMedtrGB1_5883	noIPR	unintegrated	unintegrated
TrVeIntMedtrGB1_6242	noIPR	unintegrated	unintegrated	coil (COIL)
TrVeIntMedtrGB1_6242	noIPR	unintegrated	unintegrated	PTHR23042 (PANTHER)
TrVeIntMedtrGB1_6242	noIPR	unintegrated	unintegrated	PTHR23042:SF20 (PANTHER)
TrVeIntMedtrGB1_6242	noIPR	unintegrated	unintegrated
TrVeIntMedtrGB1_6381	IPR002902	Gnk2-homologous domain	Domain	PF01657 (PFAM)
TrVeIntMedtrGB1_6381	IPR002902	Gnk2-homologous domain	Domain	PS51473 (PROFILE)
TrVeIntMedtrGB1_6381	IPR002902	Gnk2-homologous domain	Domain
TrVeIntMedtrGB1_6381	noIPR	unintegrated	unintegrated	PTHR11795 (PANTHER)
TrVeIntMedtrGB1_6381	noIPR	unintegrated	unintegrated	PTHR11795:SF83 (PANTHER)
TrVeIntMedtrGB1_6381	noIPR	unintegrated	unintegrated
TrVeIntMedtrGB1_6390	IPR001929	Germin	Family	PR00325 (PRINTS)
TrVeIntMedtrGB1_6390	IPR001929	Germin	Family	GO:0030145
TrVeIntMedtrGB1_6390	IPR001929	Germin	Family	GO:0048046
TrVeIntMedtrGB1_6390	IPR006045	Cupin 1	Domain	PF00190 (PFAM)
TrVeIntMedtrGB1_6390	IPR006045	Cupin 1	Domain	SM00835 (SMART)
TrVeIntMedtrGB1_6390	IPR006045	Cupin 1	Domain	GO:0045735
TrVeIntMedtrGB1_6390	IPR011051	Cupin, RmlC-type	Domain	SSF51182 (SUPERFAMILY)
TrVeIntMedtrGB1_6390	IPR011051	Cupin, RmlC-type	Domain
TrVeIntMedtrGB1_6390	IPR014710	RmlC-like jelly roll fold	Domain	G3DSA:2.60.120.10 (GENE3D)
TrVeIntMedtrGB1_6390	IPR014710	RmlC-like jelly roll fold	Domain
TrVeIntMedtrGB1_6390	IPR019780	Germin, manganese binding site	Binding_site	PS00725 (PROSITE)
TrVeIntMedtrGB1_6390	IPR019780	Germin, manganese binding site	Binding_site	GO:0030145
TrVeIntMedtrGB1_6390	noIPR	unintegrated	unintegrated	seg (SEG)
TrVeIntMedtrGB1_6390	noIPR	unintegrated	unintegrated
TrVeIntMedtrGB1_6809	IPR000916	Bet v I domain	Domain	PF00407 (PFAM)
TrVeIntMedtrGB1_6809	IPR000916	Bet v I domain	Domain	GO:0006952
TrVeIntMedtrGB1_6809	IPR000916	Bet v I domain	Domain	GO:0009607
TrVeIntMedtrGB1_6809	IPR023393	START-like domain	Domain	G3DSA:3.30.530.20 (GENE3D)
TrVeIntMedtrGB1_6809	IPR023393	START-like domain	Domain
TrVeIntMedtrGB1_6809	IPR024949	Bet v I type allergen	Family	PR00634 (PRINTS)
TrVeIntMedtrGB1_6809	IPR024949	Bet v I type allergen	Family	PS00451 (PROSITE)
TrVeIntMedtrGB1_6809	IPR024949	Bet v I type allergen	Family
TrVeIntMedtrGB1_6809	noIPR	unintegrated	unintegrated	SSF55961 (SUPERFAMILY)
TrVeIntMedtrGB1_6809	noIPR	unintegrated	unintegrated
TrVeIntMedtrGB1_7456	IPR003245	Plastocyanin-like	Domain	PD003122 (PRODOM)
TrVeIntMedtrGB1_7456	IPR003245	Plastocyanin-like	Domain	PF02298 (PFAM)
TrVeIntMedtrGB1_7456	IPR003245	Plastocyanin-like	Domain	PS51485 (PROFILE)
TrVeIntMedtrGB1_7456	IPR003245	Plastocyanin-like	Domain	GO:0005507
TrVeIntMedtrGB1_7456	IPR003245	Plastocyanin-like	Domain	GO:0009055
TrVeIntMedtrGB1_7456	IPR008972	Cupredoxin	Domain	G3DSA:2.60.40.420 (GENE3D)
TrVeIntMedtrGB1_7456	IPR008972	Cupredoxin	Domain	SSF49503 (SUPERFAMILY)
TrVeIntMedtrGB1_7456	IPR008972	Cupredoxin	Domain
TrVeIntMedtrGB1_7457	noIPR	unintegrated	unintegrated	seg (SEG)
TrVeIntMedtrGB1_7457	noIPR	unintegrated	unintegrated	tmhmm (TMHMM)
TrVeIntMedtrGB1_7457	noIPR	unintegrated	unintegrated
TrVeIntMedtrGB1_7825	IPR003245	Plastocyanin-like	Domain	PD003122 (PRODOM)
TrVeIntMedtrGB1_7825	IPR003245	Plastocyanin-like	Domain	PF02298 (PFAM)
TrVeIntMedtrGB1_7825	IPR003245	Plastocyanin-like	Domain	PS51485 (PROFILE)
TrVeIntMedtrGB1_7825	IPR003245	Plastocyanin-like	Domain	GO:0005507
TrVeIntMedtrGB1_7825	IPR003245	Plastocyanin-like	Domain	GO:0009055
TrVeIntMedtrGB1_7825	IPR008972	Cupredoxin	Domain	G3DSA:2.60.40.420 (GENE3D)
TrVeIntMedtrGB1_7825	IPR008972	Cupredoxin	Domain	SSF49503 (SUPERFAMILY)
TrVeIntMedtrGB1_7825	IPR008972	Cupredoxin	Domain
TrVeIntMedtrGB1_7825	noIPR	unintegrated	unintegrated	seg (SEG)
TrVeIntMedtrGB1_7825	noIPR	unintegrated	unintegrated	SignalP-NN(euk) (SIGNALP)
TrVeIntMedtrGB1_7825	noIPR	unintegrated	unintegrated	tmhmm (TMHMM)
TrVeIntMedtrGB1_7825	noIPR	unintegrated	unintegrated
TrVeIntMedtrGB1_7997	noIPR	unintegrated	unintegrated	SignalP-NN(euk) (SIGNALP)
TrVeIntMedtrGB1_7997	noIPR	unintegrated	unintegrated	tmhmm (TMHMM)
TrVeIntMedtrGB1_7997	noIPR	unintegrated	unintegrated
TrVeIntMedtrGB1_9545	IPR001680	WD40 repeat	Repeat	PF00400 (PFAM)
TrVeIntMedtrGB1_9545	IPR001680	WD40 repeat	Repeat	SM00320 (SMART)
TrVeIntMedtrGB1_9545	IPR001680	WD40 repeat	Repeat	GO:0005515
TrVeIntMedtrGB1_9545	IPR004083	Regulatory associated protein of TOR	Family	PTHR12848 (PANTHER)
TrVeIntMedtrGB1_9545	IPR004083	Regulatory associated protein of TOR	Family
TrVeIntMedtrGB1_9545	IPR015943	WD40/YVTN repeat-like-containing domain	Domain	G3DSA:2.130.10.10 (GENE3D)
TrVeIntMedtrGB1_9545	IPR015943	WD40/YVTN repeat-like-containing domain	Domain	GO:0005515
TrVeIntMedtrGB1_9545	IPR017986	WD40-repeat-containing domain	Domain	PS50294 (PROFILE)
TrVeIntMedtrGB1_9545	IPR017986	WD40-repeat-containing domain	Domain	SSF50978 (SUPERFAMILY)
TrVeIntMedtrGB1_9545	IPR017986	WD40-repeat-containing domain	Domain	GO:0005515
TrVeIntMedtrGB1_9545	noIPR	unintegrated	unintegrated	PTHR12848:SF5 (PANTHER)
TrVeIntMedtrGB1_9545	noIPR	unintegrated	unintegrated
TrVeIntMedtrGB1_9620	IPR005375	Ubiquitin-fold modifier 1	Family	PIRSF038027 (PIR)
TrVeIntMedtrGB1_9620	IPR005375	Ubiquitin-fold modifier 1	Family	PF03671 (PFAM)
TrVeIntMedtrGB1_9620	IPR005375	Ubiquitin-fold modifier 1	Family
TrVeIntMedtrGB1_9620	noIPR	unintegrated	unintegrated	G3DSA:3.10.20.90 (GENE3D)
TrVeIntMedtrGB1_9620	noIPR	unintegrated	unintegrated	PTHR15825 (PANTHER)
TrVeIntMedtrGB1_9620	noIPR	unintegrated	unintegrated	SSF54236 (SUPERFAMILY)
TrVeIntMedtrGB1_9620	noIPR	unintegrated	unintegrated
TrVeIntMedtrGB1_9746	IPR012946	X8	Domain	PF07983 (PFAM)
TrVeIntMedtrGB1_9746	IPR012946	X8	Domain	SM00768 (SMART)
TrVeIntMedtrGB1_9746	IPR012946	X8	Domain
TrVeIntMedtrGB1_9746	noIPR	unintegrated	unintegrated	PTHR16631 (PANTHER)
TrVeIntMedtrGB1_9746	noIPR	unintegrated	unintegrated	PTHR16631:SF1 (PANTHER)
TrVeIntMedtrGB1_9746	noIPR	unintegrated	unintegrated	seg (SEG)
TrVeIntMedtrGB1_9746	noIPR	unintegrated	unintegrated	tmhmm (TMHMM)
TrVeIntMedtrGB1_9746	noIPR	unintegrated	unintegrated
TrVeIntMedtrGB1_10027	noIPR	unintegrated	unintegrated	seg (SEG)
TrVeIntMedtrGB1_10027	noIPR	unintegrated	unintegrated	SignalP-NN(euk) (SIGNALP)
TrVeIntMedtrGB1_10027	noIPR	unintegrated	unintegrated
TrVeIntMedtrGB1_11016	noIPR	unintegrated	unintegrated	seg (SEG)
TrVeIntMedtrGB1_11016	noIPR	unintegrated	unintegrated
TrVeIntMedtrGB1_11358	IPR010530	NADH-ubiquinone reductase complex 1 MLRQ subunit	Family	PF06522 (PFAM)
TrVeIntMedtrGB1_11358	IPR010530	NADH-ubiquinone reductase complex 1 MLRQ subunit	Family
TrVeIntMedtrGB1_11358	noIPR	unintegrated	unintegrated	SignalP-NN(euk) (SIGNALP)
TrVeIntMedtrGB1_11358	noIPR	unintegrated	unintegrated	tmhmm (TMHMM)
TrVeIntMedtrGB1_11358	noIPR	unintegrated	unintegrated
TrVeIntMedtrGB1_11591	noIPR	unintegrated	unintegrated	seg (SEG)
TrVeIntMedtrGB1_11591	noIPR	unintegrated	unintegrated	SignalP-NN(euk) (SIGNALP)
TrVeIntMedtrGB1_11591	noIPR	unintegrated	unintegrated
TrVeIntMedtrGB1_12004	IPR023393	START-like domain	Domain	G3DSA:3.30.530.20 (GENE3D)
TrVeIntMedtrGB1_12004	IPR023393	START-like domain	Domain
TrVeIntMedtrGB1_12004	IPR024949	Bet v I type allergen	Family	PR00634 (PRINTS)
TrVeIntMedtrGB1_12004	IPR024949	Bet v I type allergen	Family	PS00451 (PROSITE)
TrVeIntMedtrGB1_12004	IPR024949	Bet v I type allergen	Family
TrVeIntMedtrGB1_12004	noIPR	unintegrated	unintegrated	SSF55961 (SUPERFAMILY)
TrVeIntMedtrGB1_12004	noIPR	unintegrated	unintegrated
TrVeIntMedtrGB1_12099	IPR008586	Protein of unknown function DUF868, plant	Family	PF05910 (PFAM)
TrVeIntMedtrGB1_12099	IPR008586	Protein of unknown function DUF868, plant	Family
TrVeIntMedtrGB1_12099	noIPR	unintegrated	unintegrated	seg (SEG)
TrVeIntMedtrGB1_12099	noIPR	unintegrated	unintegrated
TrVeIntMedtrGB1_12313	IPR000916	Bet v I domain	Domain	PF00407 (PFAM)
TrVeIntMedtrGB1_12313	IPR000916	Bet v I domain	Domain	GO:0006952
TrVeIntMedtrGB1_12313	IPR000916	Bet v I domain	Domain	GO:0009607
TrVeIntMedtrGB1_12313	IPR023393	START-like domain	Domain	G3DSA:3.30.530.20 (GENE3D)
TrVeIntMedtrGB1_12313	IPR023393	START-like domain	Domain
TrVeIntMedtrGB1_12313	IPR024949	Bet v I type allergen	Family	PR00634 (PRINTS)
TrVeIntMedtrGB1_12313	IPR024949	Bet v I type allergen	Family	PS00451 (PROSITE)
TrVeIntMedtrGB1_12313	IPR024949	Bet v I type allergen	Family
TrVeIntMedtrGB1_12313	noIPR	unintegrated	unintegrated	seg (SEG)
TrVeIntMedtrGB1_12313	noIPR	unintegrated	unintegrated	SSF55961 (SUPERFAMILY)
TrVeIntMedtrGB1_12313	noIPR	unintegrated	unintegrated
TrVeIntMedtrGB1_13435	IPR002109	Glutaredoxin	Domain	PF00462 (PFAM)
TrVeIntMedtrGB1_13435	IPR002109	Glutaredoxin	Domain	PS51354 (PROFILE)
TrVeIntMedtrGB1_13435	IPR002109	Glutaredoxin	Domain	GO:0009055
TrVeIntMedtrGB1_13435	IPR002109	Glutaredoxin	Domain	GO:0015035
TrVeIntMedtrGB1_13435	IPR002109	Glutaredoxin	Domain	GO:0045454
TrVeIntMedtrGB1_13435	IPR011905	Glutaredoxin-like, plant II	Family	TIGR02189 (TIGRFAMs)
TrVeIntMedtrGB1_13435	IPR011905	Glutaredoxin-like, plant II	Family
TrVeIntMedtrGB1_13435	IPR012336	Thioredoxin-like fold	Domain	G3DSA:3.40.30.10 (GENE3D)
TrVeIntMedtrGB1_13435	IPR012336	Thioredoxin-like fold	Domain	SSF52833 (SUPERFAMILY)
TrVeIntMedtrGB1_13435	IPR012336	Thioredoxin-like fold	Domain
TrVeIntMedtrGB1_13435	noIPR	unintegrated	unintegrated	PTHR10168 (PANTHER)
TrVeIntMedtrGB1_13435	noIPR	unintegrated	unintegrated	PTHR10168:SF47 (PANTHER)
TrVeIntMedtrGB1_13435	noIPR	unintegrated	unintegrated	seg (SEG)
TrVeIntMedtrGB1_13435	noIPR	unintegrated	unintegrated
TrVeIntMedtrGB1_15676	IPR000679	Zinc finger, GATA-type	Domain	PF00320 (PFAM)
TrVeIntMedtrGB1_15676	IPR000679	Zinc finger, GATA-type	Domain	SM00401 (SMART)
TrVeIntMedtrGB1_15676	IPR000679	Zinc finger, GATA-type	Domain	GO:0003700
TrVeIntMedtrGB1_15676	IPR000679	Zinc finger, GATA-type	Domain	GO:0008270
TrVeIntMedtrGB1_15676	IPR000679	Zinc finger, GATA-type	Domain	GO:0043565
TrVeIntMedtrGB1_15676	IPR013088	Zinc finger, NHR/GATA-type	Domain	G3DSA:3.30.50.10 (GENE3D)
TrVeIntMedtrGB1_15676	IPR013088	Zinc finger, NHR/GATA-type	Domain	GO:0008270
TrVeIntMedtrGB1_15676	noIPR	unintegrated	unintegrated	PTHR10071 (PANTHER)
TrVeIntMedtrGB1_15676	noIPR	unintegrated	unintegrated	PTHR10071:SF113 (PANTHER)
TrVeIntMedtrGB1_15676	noIPR	unintegrated	unintegrated	seg (SEG)
TrVeIntMedtrGB1_15676	noIPR	unintegrated	unintegrated	SSF57716 (SUPERFAMILY)
TrVeIntMedtrGB1_15676	noIPR	unintegrated	unintegrated
TrVeIntMedtrGB1_16638	IPR003245	Plastocyanin-like	Domain	PD003122 (PRODOM)
TrVeIntMedtrGB1_16638	IPR003245	Plastocyanin-like	Domain	PF02298 (PFAM)
TrVeIntMedtrGB1_16638	IPR003245	Plastocyanin-like	Domain	PS51485 (PROFILE)
TrVeIntMedtrGB1_16638	IPR003245	Plastocyanin-like	Domain	GO:0005507
TrVeIntMedtrGB1_16638	IPR003245	Plastocyanin-like	Domain	GO:0009055
TrVeIntMedtrGB1_16638	IPR008972	Cupredoxin	Domain	G3DSA:2.60.40.420 (GENE3D)
TrVeIntMedtrGB1_16638	IPR008972	Cupredoxin	Domain	SSF49503 (SUPERFAMILY)
TrVeIntMedtrGB1_16638	IPR008972	Cupredoxin	Domain
TrVeIntMedtrGB1_16638	noIPR	unintegrated	unintegrated	seg (SEG)
TrVeIntMedtrGB1_16638	noIPR	unintegrated	unintegrated
TrVeIntMedtrGB1_20761	IPR023393	START-like domain	Domain	G3DSA:3.30.530.20 (GENE3D)
TrVeIntMedtrGB1_20761	IPR023393	START-like domain	Domain
TrVeIntMedtrGB1_20761	IPR024949	Bet v I type allergen	Family	PR00634 (PRINTS)
TrVeIntMedtrGB1_20761	IPR024949	Bet v I type allergen	Family
TrVeIntMedtrGB1_20761	noIPR	unintegrated	unintegrated	SSF55961 (SUPERFAMILY)
TrVeIntMedtrGB1_20761	noIPR	unintegrated	unintegrated
